# Supplementary material for: Dataset of trend-preserving bias-corrected daily temperature, precipitation and wind from NEX-GDDP and CMIP5 over the Qinghai-Tibet Plateau
Source: Data Brief. 2020 May 21;31:105733. doi: 10.1016/j.dib.2020.105733 (PMC7262410; doi:10.1016/j.dib.2020.105733)
Supplement: Supplementary file 1 [file mmc1.xml]

<?xml version="1.0" encoding="utf-8" standalone="no"?>
<data>
  <datasets>
    <author>yetao@bnu.edu.cn;12717898@qq.com</author>
    <type>0</type>
    <dataset>
      <value>4</value>
      <reason>Data will be made available on request</reason>
      <comments />
    </dataset>
  </datasets>
</data>
