# Supplementary material for: Dataset of trend-preserving bias-corrected daily temperature, precipitation and wind from NEX-GDDP and CMIP5 over the Qinghai-Tibet Plateau
Source: Data Brief. 2020 May 21;31:105733. doi: 10.1016/j.dib.2020.105733 (PMC7262410; doi:10.1016/j.dib.2020.105733)
Supplement: Supplementary file 2 [file mmc2.zip]

Archive with 11 entries (10 files):
- Data of figures/Data of figures/
- Data of figures/Data of figures/Figure_1_a.xls
- Data of figures/Data of figures/Figure_1_b.xls
- Data of figures/Data of figures/Figure_2_a.xls
- Data of figures/Data of figures/Figure_2_b.xls
- Data of figures/Data of figures/Figure_3_a.xls
- Data of figures/Data of figures/Figure_3_b.xls
- Data of figures/Data of figures/Figure_3_c.xls
- Data of figures/Data of figures/Figure_4_a.xls
- Data of figures/Data of figures/Figure_4_b.xls
- Data of figures/Data of figures/Figure_4_c.xls
