# Supplementary material for: Dataset of trend-preserving bias-corrected daily temperature, precipitation and wind from NEX-GDDP and CMIP5 over the Qinghai-Tibet Plateau
Source: Data Brief. 2020 May 21;31:105733. doi: 10.1016/j.dib.2020.105733 (PMC7262410; doi:10.1016/j.dib.2020.105733)
Supplement: Supplementary file 2 [file mmc2.zip › Data of figures/Data of figures/Figure_1_a.xls]

## Sheet: Tmax_Annual
																																																-4.14296	-1.50397
																																														-3.1851	-2.88471	-0.322416	1.82581
																																													1.62302	0.26941	0.927167	1.22118	1.86831
																																												2.45803	2.46261	2.21146	1.91295	1.80506	1.59718
																																									2.60897	1.97616	3.70829	2.63686	0.705202	1.91486	1.36846	0.988751	1.41141
																																							2.32693	3.31076	3.08768	1.98589	1.94886	0.298828	-0.855233	0.744349	0.998597	0.283401	1.33287
																																						1.46919	2.81395	2.58571	0.715443	1.63811	0.15266	-0.486048	1.12746	0.434797	0.0652392	-0.323753	0.238119
																																-6.28876				0.838683	2.01575	2.31086	0.808906	2.28311	1.29659	-0.893269	-0.445396	1.64035	-0.12114	0.0506056	1.13963	0.748954	0.95712
																														-0.295842	0.363791	0.719595	2.27193	1.11876	0.828439	0.603756	1.02068	-0.177088	1.86314	-0.0553341	1.75035	1.38069	-0.0197771	2.76137	0.571215	1.73997	1.13131	0.232358	0.102377
																											-0.967239	0.609722	0.779604	0.224762	0.259392	1.14533	0.609713	0.44219	-0.47411	0.562026	-0.244521	0.427376	1.46478	0.984205	2.8433	1.01299	3.55941	1.53076	1.70087	0.662389	0.301181	0.352077	0.900313
																								0.402458		0.425053	2.29614	0.595931	0.747458	0.50341	-2.19321	-2.6136	-1.27148	0.398618	0.534526	-0.335389	1.3126	2.3428	1.01862	1.15936	0.0606477	2.77426	3.39039	0.817108	0.808484	1.16165	0.244836	1.10246	0.778903
																							5.69641	5.30353	4.66482	3.62904	-0.401485	-2.55594	-0.357615	-2.69548	-1.62514	-0.674012	1.00306	1.12827	1.53765	2.96091	2.23873	2.24977	1.23412	0.192047	0.90309	2.29848	2.60578	1.36023	1.47299	0.503427	0.730587	-0.054198	1.0012
																							6.32916	5.92817	3.15198	-0.452916	-4.14338	0.890734	-1.90929	-1.35278	0.572679	0.754335	1.38377	2.92723	0.888964	2.76702	1.38689	1.07389	0.787005	-2.92272	-0.0789768	-1.23921	-0.325043	-0.371026	-0.604637	-1.12673	-0.866927	-0.503555	0.0112998
																						3.09868	1.41677	2.95617	1.03009	-3.72393	-0.310954	-0.868505	-2.04933	1.38142	1.27328	0.78606	1.07653	2.90941	2.83286	0.774543	-0.934285	0.378808	1.20022	-0.414537	-0.490736	-0.459365	-0.682988	-0.603088	-0.140764	0.870141	2.48677	1.80892	0.89312
																						-0.981812	1.30585	2.25639	0.534343	-2.05934	1.31818	-0.81832	-0.653723	2.38856	0.979765	0.0527434	-0.321905	1.72796	1.26466	1.27936	0.667893	0.0501061	-1.76603	-0.117813	0.6623	-0.80268	-0.469185	-1.04141	0.351634	1.71082	2.17777	0.816163	0.488325
																						-0.46339	-0.691382	0.183123	-0.753181	4.44409	2.70616	1.58419	0.0655413	0.665184	0.499641	-1.22188	-1.70954	0.403877	0.301708	-0.600604	0.23571	2.1422	0.305042	0.0523422	0.128385	0.160257	-0.0216732	-0.546484	-1.61056	-1.74952	-1.15635	-0.637368	0.142991
																						1.48609		-0.426098	3.40068	2.29193	2.26769	1.74695	1.36448	-1.85911	-1.9453	0.122385	-1.32334	-0.215198	0.245445	0.612248	1.1738	-0.038911	-0.176121	0.279771	-1.15217	-0.478655	-0.480008	-0.275481	-0.133447	-0.163355	-0.927691	0.224203	-0.375759
																									3.17908	1.50292	-1.4	-0.627147	0.758203	-1.82311	-1.61561	1.10794	-0.191719	-0.831496	-0.585483	-0.269784	-0.156289	-0.830404	-0.75369	-0.846774	-1.97134	-0.314384	-0.475582	-0.969113	-0.1745	0.766554	1.07251	1.153	0.854537
																								0.194159	0.188159	2.57979	3.56081	3.6341	3.36133	2.80538	1.47971	1.91715	0.569719	-0.101514	0.00550302	-0.571523	-1.24823	-1.10807	-0.579591	-1.39338	-1.61776	-0.869236	-0.653167	-0.848537	-0.0618577	0.769823	0.548313	1.17887	0.267019
																								2.61761	4.78635	4.39661	3.2339	3.11175	1.99239	0.866612	0.0787242	-0.288978	-0.767349	-0.232198	-2.41868	-1.55116	-0.621731	-1.10371	-1.72809	-2.58625	-1.19078	0.0062534	0.0670697	-1.33681	-1.5121	0.541751	-1.17775	-1.25834	-0.239151
																							3.22694	4.52129	5.33116	3.76768	2.08775	1.56475	1.01734	0.0212548	-0.656333	1.13183	-0.585067	-0.726935	0.602998	-1.57854	-0.67496	0.250844	-1.1245	-1.19642	-0.704388	-0.271931	-0.413262	0.763641	1.2519	0.712497	1.15011	0.342124	0.656636
																							3.09881	1.53774	1.02435	-1.08356	0.331595	1.68027	1.00079	1.71424	0.973292	1.48817	1.85922	2.2207	1.96212	0.823174	0.630139	0.603528	1.67236	1.66049	0.584302	0.87656	0.411769	1.21496	0.893997	0.800292	-0.130848	0.688856	0.158588
																						2.10489	2.02742	0.513342	1.40962	0.361101	1.18626	0.989357	2.65732	0.934736	0.374385	1.80165	2.86441	1.16136	-0.566051	2.13129	1.65573	1.3858	1.41456	0.667148	0.994509	0.726909	-0.894616	-0.935759	0.69021	0.72456	0.148527	0.601868	0.420302
																							2.77803	1.96884	0.253727	0.874771	0.191483	1.27354	0.985257	-0.841113	0.473296	0.482751	0.242072	0.899609	1.76037	1.34151	0.64414	0.273188	0.259651	0.699162	1.7239	1.43033	1.66685	0.394361	-0.117692	0.514365	0.40596	0.110247	-0.903672
																							2.51008	2.67844	2.53172	2.12281	2.26012	2.0771	1.64703	1.67746	2.29788	1.23685	1.98298	2.28846	1.70311	0.70701	1.89746	0.663182	0.691675	1.92978	1.36378	1.47767	0.16165	0.712899	0.994869	0.907537	-0.0845345	0.222736	0.926638
																					3.6591	3.83075	3.78704	3.13365	2.76443	2.31023	2.48746	1.93277	2.68514	2.38231	2.36033	3.4257	3.41229	2.77118	3.06485	1.86971	2.27549	2.80469	2.36802	1.73937	1.88344	1.87868	1.12104	1.3422	1.5949	2.27295	1.88522	2.23709	2.80072
																				2.74801	2.33485	2.12417	2.84216	3.22544	3.7033	3.6276	3.62532	3.68892	3.79841	3.24694	4.52138	2.95909	2.8057	2.45422	2.31751	1.72132	3.09236	2.92979	3.02382	2.38562	2.09742	2.055	2.58138	2.84719	3.0531	3.18417	3.41721	3.57365	3.4613
																				3.11949	2.96676	4.22321	3.73056	3.79312	3.88218	2.64433	1.64395	1.43165	0.547796	0.982931	0.610037	1.80013	1.36951	1.59909	1.20081	2.62348	2.98611	2.50013	2.95234	3.1315	3.06317	2.88333	2.97075	3.38678	3.7462	3.63139	3.23996	3.19064	3.44537
																				2.79408	3.24554	1.90461	3.2303	4.40453	1.93747	0.269904	1.21839	1.34223	3.50892	5.91437	4.94014	4.64296	3.862	2.43951	2.7331	-0.74635	1.4553	1.85377	2.547	3.37303	3.91672	4.14323	3.85947	3.92819	3.86695	3.96332	3.78492	3.05349	0.577804
														2.13596	1.31036	3.29746	5.00598	3.64982	4.88739	3.30901	3.65654	3.0386	3.26377	1.81461	0.356638	1.77685	5.8058	2.02521	4.00693	3.47487	1.00367	2.05932	1.09735	2.05022	3.44698	2.86868	2.07224	2.61525	2.59441	2.91647	3.56801	3.35121	3.73634	3.71813	3.78868	3.89403	3.56555	3.64582	2.34928
												4.20181	2.90317	2.58555	2.1127	3.25759	4.86189	3.61297	1.44974	2.19883	4.66225	3.54439	1.78911	-1.3318	3.38509	8.55737	2.9039	5.63178	6.47932	8.00783	6.74679	5.77292	3.03422	2.484	-1.09254	0.966751	2.46454	2.80741	2.35099	2.00488	3.00475	3.28838	3.78193	3.82687	4.20425	3.31072	3.10882	2.9969	3.22392
												1.71973	5.21357	4.9455	3.75058	3.24476	2.24742	4.1301	4.92937	4.83665	2.53838	2.70769	5.42909	3.02129	5.91601	7.17162	5.32176	2.97392						5.41828	1.39127	-0.0994417	1.01311	2.36592	0.310202	1.23616	2.0714	3.08592	3.16636	3.89041	4.04843	3.76499	3.69736	3.9158	3.95122
												2.94982	0.292761	1.26311	1.55132	0.48326	0.39384	2.27459	6.18637	4.30421	5.14713	5.18131	5.79914	4.68374	3.91575		0.558442	-0.0491693	4.28753							4.50179	5.55622	6.1529	5.25879	4.12677	5.25391	3.53522	3.29844	2.74697	2.59347	3.79004	3.86849	3.21553	3.77357
										4.18163	2.18085	0.853386	2.22813	5.33331	4.04778	3.39248	2.90108	4.46641	5.00133	6.45085	5.46285	4.2871	2.76609																				3.07841	3.81986	2.09169	-0.936858	0.692741	2.63214	4.51883
								3.10599	0.857246	3.67296	2.30094	2.53401	3.68397	5.01562	3.91275	4.28975	4.68792	5.74363	6.68764	6.65704	6.38442	5.06267																							6.77562	4.38828	5.41796	5.00433	2.28443
						1.04572	-0.965228	3.56586	-0.103521	2.91057	4.18654	0.222014	2.00174																																				7.5741
								4.17035	2.14935	-0.801087	2.59154	0.112715	2.19421
							3.02145	2.23168	0.783573	3.14828	3.59634	2.92973
							-0.177353	-2.94842	0.465674	3.47271	3.49199	1.1949
							-0.458583	-2.44397	1.78544	2.25074	0.295323	2.62749
							-1.79542	-2.00771	1.78976	-0.490513	5.19023
		-1.18732	1.91695	2.07532	2.70029	1.59531	-1.24958	4.49613	5.06589	5.27624
			0.730299	2.33533	-1.362	-1.58374	3.04396	5.1584
		-0.145876	1.48996	0.59817	1.79727	4.7811
			2.12323	4.01035	4.03534
				4.17828
[truncated: 76 more columns]

## Sheet: Tmax_DJF
																																																-4.74194	-2.4593
																																														-4.05634	-3.75381	-1.18915	0.862416
																																													0.567686	-0.749438	-0.0462968	0.339944	1.0298
																																												1.68483	1.68931	1.46843	1.18169	1.08308	0.89894
																																									1.99866	1.35523	3.13529	2.09692	0.149613	1.33024	0.746455	0.312358	0.73916
																																							2.02873	2.99506	2.79067	1.66	1.60205	-0.127171	-1.40588	0.103589	0.297534	-0.448519	0.639953
																																						1.19408	2.53344	2.36971	0.543872	1.41014	-0.132429	-0.876991	0.587801	-0.205427	-0.600078	-0.960847	-0.291431
																																-5.87423				0.624799	1.71062	2.03068	0.534675	2.00558	0.976054	-1.28209	-0.85252	1.21653	-0.589484	-0.436915	0.685683	0.380798	0.714472
																														0.154026	0.707925	0.94112	2.35911	1.03289	0.581809	0.277992	0.69434	-0.489671	1.50619	-0.465132	1.26747	0.848323	-0.501732	2.38666	0.261859	1.4867	0.965457	0.174498	0.124086
																											-0.245479	1.17446	1.25095	0.652131	0.630417	1.41005	0.694985	0.352954	-0.737126	0.161418	-0.667358	-0.00185541	1.05581	0.562093	2.40187	0.611964	3.26357	1.38576	1.67287	0.688065	0.40589	0.545591	1.14749
																								1.13869		0.926999	2.8825	1.16201	1.27335	0.948201	-1.84994	-2.44988	-1.31138	0.212451	0.232016	-0.734101	0.885869	1.97833	0.749134	0.91131	-0.16204	2.66445	3.39006	0.923343	0.990452	1.3583	0.473959	1.40077	1.15217
																							6.48693	5.84845	5.20788	4.25897	0.220699	-2.0571	0.00214551	-2.46645	-1.54034	-0.791507	0.735999	0.810905	1.19369	2.64209	2.00686	2.15859	1.24073	0.18985	0.939088	2.47922	2.91585	1.72181	1.82223	0.772382	0.943638	0.189956	1.32982
																							7.13929	6.70721	3.97496	0.367161	-3.53495	1.2436	-1.72239	-1.31388	0.449337	0.508453	1.06538	2.58314	0.554995	2.50109	1.30106	1.17605	0.959801	-2.7836	0.0884993	-0.937662	0.113927	0.127267	-0.167765	-0.852818	-0.72523	-0.363034	0.248063
																						4.06434	2.23474	3.78753	1.80105	-3.14943	-0.00805765	-0.770758	-2.02822	1.33789	1.15596	0.606197	0.86637	2.71778	2.6231	0.571456	-1.02107	0.432099	1.35571	-0.261783	-0.296291	-0.154999	-0.253229	-0.112155	0.309924	1.20771	2.72167	2.01293	1.16094
																						-0.267759	1.92303	2.81141	0.925848	-1.93775	1.23415	-0.999194	-0.800376	2.30923	0.913756	-0.0268714	-0.406875	1.69026	1.24288	1.19466	0.568569	0.0202273	-1.69326	0.0483176	0.903319	-0.426995	0.0117895	-0.525876	0.865825	2.2082	2.6056	1.18549	0.871187
																						-0.105957	-0.472303	0.304208	-0.778456	4.31176	2.51259	1.35915	-0.0981554	0.587975	0.432808	-1.29632	-1.75134	0.419586	0.331245	-0.598555	0.222251	2.16154	0.408294	0.25288	0.432516	0.601991	0.497259	-0.0294831	-1.12599	-1.29157	-0.750684	-0.278965	0.504937
																						1.62882		-0.629173	3.16925	2.09403	2.05886	1.52267	1.19742	-2.01701	-2.11125	-0.00746323	-1.34326	-0.15635	0.294041	0.679601	1.27834	0.112849	0.0115285	0.514029	-0.847879	-0.077045	-0.0319232	0.137824	0.176813	0.0669106	-0.709012	0.464846	-0.103659
																									2.86421	1.15072	-1.84771	-1.10757	0.366956	-2.20064	-1.95555	0.881045	-0.225722	-0.741864	-0.475395	-0.115378	0.0473965	-0.594095	-0.491165	-0.564361	-1.66447	0.0409393	-0.082601	-0.641937	0.051313	0.92521	1.25726	1.39444	1.13247
																								-0.0671965	-0.305053	1.96243	2.84246	2.92787	2.78678	2.31781	1.01629	1.56914	0.41464	-0.114373	0.0798174	-0.423947	-1.06388	-0.868064	-0.277763	-1.08699	-1.30833	-0.510228	-0.255647	-0.500284	0.172311	0.949768	0.769635	1.43047	0.537147
																								2.21856	4.2097	3.77257	2.6252	2.53053	1.48654	0.408459	-0.381866	-0.716155	-1.10732	-0.492986	-2.59859	-1.66645	-0.674205	-1.06938	-1.63038	-2.49951	-1.08079	0.252324	0.393528	-1.05255	-1.32109	0.663477	-1.08805	-1.14496	-0.0296871
																							2.89808	4.12716	4.88261	3.34764	1.73244	1.19678	0.635709	-0.410929	-1.09504	0.666325	-1.10155	-1.23018	0.137246	-2.0137	-1.00261	0.0318005	-1.32956	-1.41477	-0.813624	-0.240092	-0.285823	0.893333	1.33108	0.742984	1.1524	0.415426	0.906673
																							2.75308	1.18027	0.628998	-1.4876	-0.048656	1.30316	0.581454	1.25701	0.492173	1.00142	1.3151	1.66072	1.41802	0.306864	0.203299	0.287363	1.37027	1.35926	0.39178	0.792373	0.414024	1.2865	0.985879	0.906499	0.000863518	0.906576	0.583506
																						1.62782	1.59451	0.0870481	0.979279	-0.121703	0.634515	0.484056	2.12594	0.372149	-0.195498	1.23774	2.29824	0.589763	-1.11357	1.64076	1.25282	1.06176	1.13529	0.421004	0.806825	0.62234	-0.902229	-0.875838	0.808008	0.935188	0.448433	0.981945	0.904693
																							2.17752	1.38209	-0.330942	0.253116	-0.505055	0.587169	0.283482	-1.60827	-0.306315	-0.266435	-0.508781	0.181575	1.10637	0.764701	0.165229	-0.143588	-0.114445	0.381024	1.49291	1.30865	1.65944	0.42014	-0.0572584	0.685853	0.694132	0.451005	-0.53708
																							1.78652	1.96806	1.78891	1.35997	1.47502	1.30955	0.879347	0.858231	1.43314	0.382157	1.12356	1.46383	0.920189	-0.0281477	1.24905	0.0946358	0.168817	1.50934	1.06213	1.32047	0.151042	0.731164	0.988118	0.971983	0.0839722	0.426968	1.15016
																					2.83489	2.99391	3.00019	2.3773	1.98152	1.53061	1.73353	1.20281	1.94287	1.60096	1.54087	2.61274	2.61467	2.00512	2.26932	1.06835	1.54887	2.16848	1.7855	1.25489	1.55047	1.66887	1.03793	1.28804	1.51815	2.24726	1.96033	2.34791	2.96245
																				1.98076	1.53945	1.30888	1.99644	2.39452	2.87216	2.82379	2.88002	2.91167	2.92961	2.29295	3.53547	2.0144	1.96334	1.65483	1.50782	0.901599	2.33507	2.25924	2.3988	1.84923	1.68043	1.76475	2.37949	2.68668	2.89778	3.07013	3.39261	3.61925	3.58042
																				2.29898	2.13777	3.3875	2.85508	2.9442	3.07659	1.85342	0.814165	0.433804	-0.655164	-0.352114	-0.732622	0.567818	0.257669	0.590233	0.273741	1.75276	2.18312	1.79559	2.29714	2.57003	2.64707	2.57144	2.74454	3.19713	3.577	3.52871	3.21982	3.26099	3.63947
																				1.91268	2.34909	0.988795	2.32036	3.55617	1.17999	-0.515768	0.253069	0.145565	2.08419	4.41159	3.53004	3.38513	2.72485	1.40188	1.81138	-1.61586	0.639711	1.13923	1.9029	2.78713	3.41833	3.73982	3.59336	3.7315	3.69494	3.89501	3.86018	3.2458	0.971435
														1.57702	0.543302	2.405	4.04858	2.69306	4.00769	2.40212	2.68718	2.03629	2.23418	0.745846	-0.717576	0.671914	4.64513	0.739038	2.55739	1.96997	-0.435495	0.745939	-0.0873126	0.991547	2.60174	2.08646	1.28236	1.85994	1.91241	2.33431	3.0484	2.92942	3.41644	3.48213	3.60289	3.8498	3.68506	3.93838	2.85687
												3.4587	2.1001	1.72626	1.19464	2.2773	3.9041	2.68071	0.540668	1.24646	3.62245	2.50269	0.809516	-2.47626	1.99648	7.18667	1.70119	4.40918	5.1279	6.61123	5.33496	4.41525	1.81206	1.38675	-1.89213	0.24829	1.64078	2.0364	1.76571	1.51004	2.55009	2.92501	3.54141	3.68945	4.16784	3.41109	3.37156	3.3823	3.74736
												0.89484	4.31247	4.00305	2.81855	2.26191	1.24318	3.07141	3.7736	3.62967	1.33949	1.61819	4.51374	1.98809	4.64681	5.97876	4.38722	2.05195						4.60838	0.659225	-0.943236	-0.0416055	1.35187	-0.431215	0.601371	1.40923	2.60929	2.87622	3.77801	4.12272	4.04407	4.11519	4.42333	4.50287
												2.13721	-0.613854	0.345093	0.675831	-0.437029	-0.620916	1.02682	4.65194	2.70379	3.69542	3.99583	4.90062	3.84147	2.90289		-0.170106	-0.793146	3.495							3.55621	4.37898	5.06166	4.39641	3.37413	4.53382	3.02356	3.04117	2.70223	2.82501	4.24161	4.41124	3.8101	4.36092
										3.2666	1.35496	-0.00172853	1.27	4.40892	3.13597	2.42132	1.79092	3.05995	3.34001	4.78977	4.02748	3.17229	2.00325																				2.95058	3.77467	2.15203	-0.771894	0.881286	2.87212	4.82663
								2.11384	-0.0966703	2.82769	1.4887	1.6861	2.82804	4.14476	2.95661	3.17474	3.4526	4.39688	5.27928	5.32769	5.26002	4.19891																							6.55122	4.10246	5.03935	4.74489	2.32281
						-0.277791	-2.20844	2.48763	-0.986172	2.13807	3.42616	-0.558003	1.26049																																				7.61224
								3.04141	1.2577	-1.57889	1.87058	-0.572798	1.50079
							1.80057	1.17391	-0.10099	2.35624	2.86022	2.29972
							-1.3946	-3.98231	-0.597762	2.47702	2.62212	0.466541
							-2.01815	-3.81161	0.349772	0.881506	-0.864461	1.68126
							-3.75985	-3.74601	0.131507	-1.86999	4.06485
		-5.10105	-1.85963	-1.46971	-0.577617	-1.3575	-3.63138	2.62926	3.5672	4.24542
			-3.29443	-1.51928	-4.93639	-4.85136	0.181265	3.01625
		-4.4576	-2.85183	-3.59002	-2.06658	1.31318
			-2.56274	-0.493573	-0.0647448
				-0.345876
[truncated: 76 more columns]

## Sheet: Tmax_JJA
																																																-3.46888	-0.571445
																																														-2.39544	-2.07639	0.492418	2.68334
																																													2.42121	1.06392	1.69274	1.93721	2.54885
																																												2.94085	2.98767	2.733	2.42271	2.32307	2.10083
																																									2.82918	2.22028	3.9376	2.88555	1.0093	2.26083	1.74095	1.40084	1.83112
																																							2.24679	3.24507	3.02556	1.96866	1.97751	0.425992	-0.604641	1.07938	1.38308	0.693588	1.7262
																																						1.31838	2.66347	2.40469	0.535173	1.5354	0.133256	-0.391767	1.34443	0.740103	0.405065	0.00471091	0.503516
																																-6.90462				0.638038	1.86928	2.14611	0.640396	2.13197	1.20444	-0.902598	-0.401332	1.71893	0.00590355	0.205489	1.29036	0.848036	0.968631
																														-0.935892	-0.227406	0.198269	1.83794	0.805795	0.63769	0.477683	0.912708	-0.291605	1.77814	-0.0990341	1.76636	1.44825	0.0375434	2.75671	0.533567	1.67281	1.01783	0.046418	-0.144425
																											-1.75357	-0.0731783	0.148152	-0.400688	-0.361983	0.586427	0.173078	0.129725	-0.658857	0.488515	-0.283402	0.406316	1.4226	0.952044	2.82468	0.968475	3.44592	1.31517	1.4177	0.35346	-0.045703	-0.0515581	0.456021
																								-0.433648		-0.179295	1.616	-0.0827844	0.0783459	-0.125408	-2.76718	-3.0776	-1.60636	0.162129	0.382629	-0.41193	1.26803	2.26023	0.875203	0.997609	-0.116375	2.50899	3.0265	0.371635	0.32125	0.693998	-0.218231	0.606179	0.23663
																							4.78748	4.61165	4.03174	2.94736	-1.10295	-3.18562	-0.898944	-3.16149	-2.00139	-0.925474	0.841269	0.986067	1.4099	2.81692	2.04947	1.9757	0.895029	-0.134061	0.546239	1.82937	2.01909	0.727713	0.860101	-0.0252325	0.264635	-0.520042	0.500859
																							5.42613	5.08629	2.33179	-1.26322	-4.8349	0.363805	-2.32158	-1.66846	0.352564	0.599373	1.26368	2.80635	0.735122	2.5706	1.09265	0.669996	0.342966	-3.34164	-0.517792	-1.7776	-0.969653	-1.06157	-1.24783	-1.64035	-1.28176	-0.891114	-0.393781
																						2.0873	0.534151	2.09853	0.255917	-4.35567	-0.777203	-1.20834	-2.3407	1.12729	1.05013	0.592146	0.892268	2.69033	2.60294	0.54182	-1.22368	0.00747356	0.767218	-0.837521	-0.947935	-0.985324	-1.29138	-1.25464	-0.761482	0.331572	2.02281	1.39078	0.483565
																						-1.77854	0.604182	1.62844	0.0436964	-2.35914	1.14961	-0.938165	-0.817007	2.16201	0.718669	-0.212627	-0.587649	1.4247	0.932366	0.988278	0.394044	-0.267507	-2.14932	-0.557759	0.179053	-1.3768	-1.09599	-1.68111	-0.281491	1.08848	1.60488	0.299605	0.00307681
																						-1.00283	-1.09932	-0.133834	-0.944138	4.33183	2.62312	1.49984	-0.0848325	0.437259	0.23956	-1.48542	-1.9899	0.0854118	-0.0353502	-0.92463	-0.086512	1.79994	-0.0937069	-0.409659	-0.403323	-0.462749	-0.668492	-1.17589	-2.21029	-2.33085	-1.69317	-1.12868	-0.322859
																						1.08476		-0.53168	3.35909	2.23958	2.20851	1.66347	1.21889	-2.02386	-2.12352	-0.0810647	-1.58623	-0.530276	-0.0806416	0.263936	0.800627	-0.451371	-0.613079	-0.19631	-1.67698	-1.06263	-1.0658	-0.831594	-0.615603	-0.581533	-1.32428	-0.165417	-0.768124
																									3.19367	1.56043	-1.28514	-0.513294	0.786759	-1.81468	-1.64921	0.998336	-0.416196	-1.13611	-0.918119	-0.641637	-0.56295	-1.25952	-1.20008	-1.31496	-2.46272	-0.825123	-0.994352	-1.42774	-0.574678	0.423336	0.728595	0.785533	0.47445
																								0.134216	0.31461	2.80254	3.86079	3.91557	3.53459	2.91107	1.55527	1.91433	0.447295	-0.309499	-0.258297	-0.888722	-1.59734	-1.49427	-0.999919	-1.81062	-2.03458	-1.31808	-1.12429	-1.28047	-0.404114	0.47267	0.213776	0.834678	-0.079331
																								2.65136	4.96287	4.62363	3.46023	3.31679	2.13379	0.974123	0.182891	-0.203541	-0.730934	-0.236182	-2.46765	-1.64185	-0.756173	-1.29541	-1.95913	-2.80312	-1.41073	-0.311374	-0.323131	-1.69765	-1.80193	0.30658	-1.38421	-1.46593	-0.509435
																							3.18386	4.55015	5.42583	3.86617	2.16042	1.64364	1.09599	0.142859	-0.522045	1.29487	-0.377681	-0.519002	0.789319	-1.40583	-0.560116	0.293969	-1.10253	-1.16615	-0.744352	-0.411554	-0.640299	0.51594	1.03594	0.533701	1.0073	0.180158	0.402613
																							3.08309	1.56214	1.10929	-0.963907	0.456187	1.80309	1.14955	1.90367	1.20634	1.72478	2.14069	2.52105	2.25451	1.10615	0.872641	0.771131	1.81041	1.79072	0.640382	0.85608	0.314454	1.04907	0.703908	0.602183	-0.330376	0.451384	-0.178926
																						2.17179	2.11163	0.620678	1.55835	0.579121	1.47337	1.2454	2.93006	1.24753	0.724552	2.16327	3.21215	1.52106	-0.213299	2.4538	1.93214	1.60628	1.5833	0.801275	1.08141	0.761179	-0.924071	-1.01559	0.560503	0.520168	-0.109928	0.298642	0.085278
																							2.99467	2.2228	0.549917	1.22699	0.617689	1.70236	1.43179	-0.340933	1.01108	1.01412	0.7762	1.4213	2.25184	1.78706	1.02926	0.59418	0.528232	0.915443	1.87099	1.50886	1.68623	0.390598	-0.166049	0.373843	0.191723	-0.132548	-1.14967
																							2.82801	3.03496	2.95825	2.59638	2.77144	2.59192	2.18161	2.26857	2.9377	1.86856	2.62705	2.92321	2.32469	1.30178	2.43363	1.13221	1.1018	2.24932	1.60508	1.62352	0.203172	0.714856	1.00173	0.880325	-0.177869	0.116125	0.790457
																					3.98932	4.20992	4.1771	3.54558	3.24186	2.82119	3.00935	2.46088	3.25008	2.99807	3.01712	4.07436	4.05659	3.40725	3.738	2.55194	2.90163	3.35212	2.84909	2.13222	2.16695	2.08371	1.23682	1.43198	1.68644	2.32397	1.87083	2.19967	2.72222
																				3.06202	2.70329	2.53743	3.30873	3.71593	4.23648	4.18273	4.18333	4.30188	4.50817	4.0461	5.36545	3.78078	3.5374	3.16283	3.04922	2.46197	3.77981	3.53777	3.57068	2.87183	2.50104	2.36516	2.82948	3.06036	3.24697	3.33125	3.4753	3.5717	3.41666
																				3.51534	3.4038	4.69855	4.25364	4.33239	4.44178	3.23833	2.30787	2.24631	1.53985	2.10064	1.76252	2.88394	2.36209	2.51246	2.07036	3.45109	3.75175	3.17655	3.59114	3.67744	3.48803	3.22881	3.25588	3.64353	3.97207	3.78117	3.31509	3.20502	3.38253
																				3.31631	3.81984	2.52629	3.82691	5.00278	2.542	0.937613	2.03598	2.34529	4.70328	7.19807	6.19373	5.8054	4.94211	3.45963	3.68305	0.16216	2.28542	2.59698	3.23882	3.99699	4.44751	4.58984	4.18634	4.197	4.0998	4.10384	3.82875	3.05173	0.449983
														2.31965	1.6485	3.73708	5.49614	4.19162	5.40317	3.88501	4.31837	3.76521	4.04147	2.66744	1.23382	2.74614	6.79683	3.12356	5.24615	4.77855	2.28463	3.26942	2.23212	3.1164	4.36259	3.74035	2.94851	3.48538	3.40237	3.59754	4.16289	3.85541	4.16968	4.08162	4.09745	4.08669	3.65928	3.63599	2.20527
												4.51851	3.25316	2.97908	2.57424	3.78123	5.37198	4.1566	2.02141	2.82675	5.3878	4.31828	2.57037	-0.392172	4.52567	9.70071	3.95626	6.71744	7.64451	9.21166	7.95729	6.9588	4.15751	3.58166	-0.183876	1.85343	3.41986	3.72302	3.13303	2.6993	3.61323	3.81673	4.22243	4.18234	4.46699	3.46754	3.15814	2.97001	3.10709
												2.09401	5.63053	5.40306	4.2279	3.77859	2.81494	4.77385	5.68792	5.65834	3.38776	3.52882	6.18587	3.90193	6.98023	8.1924	6.19005	3.84891						6.27636	2.23994	0.841517	2.09635	3.41986	1.16446	2.00391	2.83946	3.69829	3.66143	4.2589	4.27126	3.83767	3.67472	3.82849	3.83801
												3.31512	0.718349	1.70761	1.99274	0.97056	0.968073	3.0547	7.21752	5.425	6.18361	6.07716	6.55088	5.43607	4.81409		1.295	0.706177	5.07703							5.43319	6.63878	7.16699	6.10159	4.88633	5.98536	4.1364	3.76736	3.0838	2.72932	3.77198	3.78467	3.08938	3.65231
										4.59751	2.55243	1.25106	2.69915	5.79154	4.52365	3.92691	3.55931	5.37756	6.14092	7.63589	6.51328	5.15919	3.44558																				3.42601	4.1244	2.32996	-0.78386	0.823916	2.72983	4.58133
								3.55615	1.29713	4.05813	2.67467	2.93998	4.09538	5.45047	4.43891	4.95628	5.48098	6.64967	7.68459	7.64686	7.2753	5.80587																							7.13267	4.78695	5.88607	5.403	2.47924
						1.67455	-0.35817	4.07274	0.28766	3.25011	4.54283	0.596459	2.35248																																				7.72364
								4.69855	2.54302	-0.452908	2.93184	0.454958	2.53405
							3.56924	2.69676	1.1609	3.505	3.95741	3.24588
							0.319659	-2.5385	0.940249	3.959	3.95073	1.59747
							0.21789	-1.84216	2.49092	2.99371	0.965416	3.20392
							-0.902957	-1.19118	2.63032	0.245053	5.84843
		0.748985	3.80395	3.82925	4.28568	3.00813	-0.144934	5.35027	5.7743	5.77456
			2.72944	4.22997	0.343218	-0.0440811	4.40293	6.14599
		1.98504	3.6647	2.67056	3.63507	6.37199
			4.51297	6.27641	5.99944
				6.43848
[truncated: 76 more columns]

## Sheet: Tmin_Annual
																																																-9.02394	-6.50782
																																														-8.05714	-7.71218	-5.0724	-2.77645
																																													-2.81169	-4.18175	-3.43991	-3.03424	-2.17636
																																												-1.21064	-1.31382	-1.58205	-1.82937	-1.90811	-1.96272
																																									-0.244807	-0.98646	0.695377	-0.428234	-2.49262	-1.36056	-1.91571	-2.2816	-1.82443
																																							0.279483	1.18009	0.860085	-0.375536	-0.539326	-2.33014	-3.68694	-2.21349	-2.00565	-2.71859	-1.6475
																																						-0.0840728	1.19576	0.90678	-1.086	-0.354035	-2.02264	-2.82042	-1.39675	-2.21407	-2.61988	-2.98548	-2.3811
																																-6.52613				-0.231018	0.814665	1.06078	-0.496714	0.876376	-0.281658	-2.65772	-2.35455	-0.378796	-2.21239	-2.10865	-1.03339	-1.38164	-1.08571
																														0.0401061	0.524158	0.676617	2.02886	0.619994	0.0591089	-0.338668	-0.038862	-1.29306	0.688537	-1.31412	0.369156	-0.110931	-1.5535	1.23384	-0.949003	0.195721	-0.409954	-1.27078	-1.36386
																											-0.0127423	1.2721	1.30341	0.637057	0.548316	1.27033	0.480576	0.0740615	-1.09181	-0.258234	-1.16263	-0.548705	0.499065	-0.00522927	1.81561	-0.0048132	2.6035	0.636854	0.833183	-0.252811	-0.64232	-0.596676	-0.0626118
																								2.52608		1.50577	3.25447	1.38875	1.37003	0.920691	-2.00735	-2.65021	-1.5037	0.0112061	-0.00349797	-0.983675	0.630512	1.71033	0.444877	0.603605	-0.480747	2.3443	3.10258	0.582272	0.511687	0.779467	-0.228402	0.571628	0.202336
																							8.23644	7.21525	6.03929	4.72809	0.555593	-1.82358	0.133323	-2.45833	-1.628	-0.879167	0.724749	0.778507	1.13725	2.57555	1.91851	2.03254	1.10528	0.0676952	0.824436	2.3754	2.86194	1.64172	1.62725	0.493911	0.554399	-0.349289	0.611516
																							8.65425	7.83054	4.58727	0.651904	-3.34617	1.36773	-1.67424	-1.29709	0.479416	0.589003	1.217	2.77119	0.722146	2.63606	1.34853	1.15835	0.942055	-2.7454	0.134528	-0.867054	0.203151	0.190156	-0.175731	-0.906924	-0.86208	-0.669322	-0.303251
																						5.41196	3.35671	4.59004	2.25061	-2.90333	0.167379	-0.662361	-2.00575	1.34406	1.20863	0.727168	1.04408	2.93475	2.90094	0.859941	-0.832418	0.588538	1.50796	-0.0686917	-0.057846	0.10505	0.0185232	0.150489	0.503311	1.33047	2.75354	1.87364	0.770775
																						0.607398	2.55549	3.26241	1.27151	-1.64411	1.47559	-0.834881	-0.741961	2.32059	0.943514	0.0467077	-0.303608	1.83437	1.46946	1.50535	0.921713	0.346608	-1.37215	0.390495	1.30019	0.00610854	0.460657	-0.0893804	1.22869	2.45133	2.73443	1.16081	0.582775
																						0.482478	-0.047202	0.612704	-0.487595	4.56474	2.69927	1.46265	-0.0918216	0.550672	0.40906	-1.28094	-1.71872	0.508763	0.541799	-0.276218	0.629369	2.60901	0.81838	0.68777	0.928366	1.12867	1.03656	0.499013	-0.668734	-0.925737	-0.523226	-0.208513	0.331723
																						2.05338		-0.346818	3.36394	2.19586	2.09042	1.47693	1.08895	-2.13593	-2.2211	-0.0867708	-1.41228	-0.14578	0.475138	0.983969	1.65591	0.548885	0.487799	0.997795	-0.330988	0.460708	0.511399	0.695686	0.704913	0.489452	-0.429218	0.562964	-0.255635
																									2.92973	1.15675	-1.87154	-1.16608	0.251589	-2.32298	-2.09149	0.750771	-0.368316	-0.825639	-0.414986	0.0561908	0.294962	-0.280664	-0.12727	-0.143252	-1.23281	0.491161	0.383489	-0.170442	0.504116	1.27271	1.41208	1.3742	0.896658
																								-0.11742	-0.307252	1.96415	2.85716	2.91856	2.70965	2.21012	0.88899	1.43642	0.256402	-0.263881	-0.0210893	-0.4559	-1.00795	-0.754313	-0.135098	-0.886504	-1.03779	-0.244094	0.013359	-0.215523	0.438182	1.11622	0.755966	1.22633	0.152984
																								2.01408	4.0446	3.60881	2.43501	2.3263	1.2509	0.158376	-0.657351	-0.972734	-1.34676	-0.714538	-2.80086	-1.81448	-0.745242	-1.08626	-1.60531	-2.40461	-0.927748	0.426778	0.544976	-0.894146	-1.16856	0.728065	-1.17144	-1.38696	-0.503575
																							2.53612	3.71662	4.42455	2.83068	1.16613	0.617902	0.0905914	-0.930675	-1.65549	0.153256	-1.52089	-1.58747	-0.174965	-2.26318	-1.20292	-0.110504	-1.37977	-1.38488	-0.750103	-0.168838	-0.193266	0.966719	1.37226	0.709863	0.971599	0.0479696	0.238535
																							2.10824	0.44205	-0.19341	-2.37289	-0.968158	0.382361	-0.265889	0.452254	-0.301854	0.217946	0.647849	1.07843	0.893388	-0.152934	-0.205757	-0.0585184	1.13212	1.20349	0.267522	0.676528	0.309734	1.13533	0.784999	0.59794	-0.468491	0.261016	-0.357717
																						0.774074	0.555309	-1.04139	-0.255866	-1.39722	-0.614815	-0.750911	0.983377	-0.704984	-1.24125	0.178891	1.3847	-0.238162	-1.8858	0.929641	0.600177	0.482853	0.651518	0.0137337	0.458071	0.271281	-1.29307	-1.30888	0.313686	0.284704	-0.371743	-0.0454872	-0.293242
																							0.886596	-0.0564931	-1.86646	-1.33565	-2.06462	-0.931287	-1.15754	-2.92016	-1.55857	-1.51361	-1.64005	-0.865887	0.112205	-0.169339	-0.71457	-0.912714	-0.788159	-0.223047	0.941132	0.731988	1.01418	-0.266622	-0.793854	-0.245185	-0.406801	-0.791326	-1.92335
																							0.296829	0.358119	0.128387	-0.353457	-0.251157	-0.413155	-0.814861	-0.764684	-0.092854	-1.06332	-0.19353	0.245386	-0.218823	-1.09537	0.226429	-0.860228	-0.688711	0.712167	0.281416	0.493512	-0.725614	-0.239492	0.00982713	-0.0999733	-1.1698	-0.942043	-0.307215
																					1.49241	1.46153	1.31954	0.607074	0.185098	-0.327437	-0.180514	-0.732665	0.0204165	-0.265714	-0.235414	0.914406	1.03119	0.525035	0.905149	-0.191245	0.357423	1.05308	0.768885	0.29685	0.604581	0.714343	0.00228895	0.224796	0.405223	1.05044	0.596494	0.874288	1.39011
																				0.560098	-0.0804567	-0.47893	0.153775	0.509871	0.9698	0.844172	0.802656	0.816753	0.877616	0.295156	1.58945	0.129625	0.118217	-0.097988	-0.122547	-0.59006	0.967895	0.998708	1.24567	0.780076	0.580297	0.687377	1.2696	1.56337	1.7128	1.811	2.00168	2.08632	1.93692
																				0.696076	0.332979	1.45989	0.862445	0.895524	0.951628	-0.361148	-1.45301	-1.78634	-2.76532	-2.39215	-2.75804	-1.43976	-1.70837	-1.33721	-1.56193	0.0449956	0.617645	0.349771	0.996941	1.34388	1.41815	1.33249	1.48877	1.91241	2.27335	2.13362	1.67797	1.56714	1.75703
																				0.230497	0.500929	-1.00151	0.201321	1.30583	-1.2693	-3.06537	-2.24332	-2.22156	-0.105592	2.29521	1.37581	1.21972	0.589489	-0.684418	-0.210224	-3.52122	-1.14852	-0.545545	0.391835	1.38264	2.06963	2.40342	2.16748	2.27298	2.19871	2.26597	2.02346	1.22024	-1.3384
														1.05024	-0.239143	1.41437	2.88798	1.39719	2.40674	0.637374	0.801879	0.0369117	0.109909	-1.45824	-3.05819	-1.70218	2.27889	-1.47273	0.606027	0.151779	-2.2553	-1.11276	-2.0158	-1.00568	0.503665	0.0342287	-0.594038	0.142496	0.27324	0.780728	1.54017	1.43574	1.86441	1.87592	1.92556	2.00428	1.60347	1.61178	0.216919
												3.86856	2.11819	1.33545	0.468955	1.26755	2.67095	1.30848	-1.0209	-0.511296	1.78426	0.52818	-1.37467	-4.58785	0.165058	5.3714	-0.205494	2.67499	3.77652	5.50436	4.32982	3.33814	0.477484	-0.203933	-3.82974	-1.72266	-0.163605	0.307143	-0.018452	-0.170823	0.853735	1.23238	1.7941	1.8626	2.22344	1.26231	0.998936	0.813337	0.946485
												1.27439	4.35647	3.64712	2.0772	1.22053	-0.0132386	1.76842	2.4466	2.192	-0.173924	-0.0380117	2.63562	0.257008	3.34905	4.71811	2.9402	0.774673						3.44811	-0.838878	-2.48893	-1.43325	-0.0321003	-1.87495	-0.858922	-0.0658402	1.01962	1.14504	1.87897	1.98841	1.67171	1.52156	1.61221	1.56322
												2.50057	-0.592248	-0.0488147	-0.113012	-1.49829	-1.86696	-0.0875303	3.79749	1.94311	2.77826	2.95562	3.73398	2.80681	2.30325		-1.04038	-1.52265	3.21816							2.76404	3.67576	4.28875	3.55722	2.46438	3.49913	1.8037	1.53159	0.829793	0.608404	1.71863	1.66366	0.85008	1.29093
										4.43669	2.08486	0.347452	1.3408	4.10177	2.52934	1.6162	0.865363	2.34116	2.93707	4.53085	3.66113	2.74885	1.52683																				1.68653	2.20696	0.251897	-3.00042	-1.616	0.15411	1.8818
								4.05133	1.48211	3.96389	2.22495	2.08521	2.96341	4.02406	2.74263	2.9185	3.18459	4.23481	5.28159	5.46118	5.47385	4.40202																							5.22841	2.51018	3.19394	2.55601	-0.377586
						2.59872	0.253777	4.47236	0.560936	3.23583	4.17256	-0.133553	1.46104																																				5.34912
								5.06251	2.80707	-0.485603	2.60803	-0.0693089	1.75177
							4.17849	3.08209	1.38231	3.44178	3.62851	2.80942
							0.735773	-2.34736	0.749219	3.60186	3.48069	1.10561
							0.0716249	-2.2365	1.73333	2.16603	0.161534	2.52595
							-1.5525	-2.07583	1.56748	-0.671968	5.19699
		0.135953	3.01087	2.94118	3.2936	1.87481	-1.18543	4.43263	4.95912	5.29734
			1.614	2.99359	-0.939049	-1.3929	3.04823	5.14986
		0.865619	2.2617	1.16501	2.17649	5.02926
			2.90206	4.61958	4.51269
				4.84604
[truncated: 76 more columns]

## Sheet: Tmin_DJF
																																																-10.7048	-8.3303
																																														-9.71927	-9.39081	-6.74204	-4.43534
																																													-4.3428	-5.73924	-4.99265	-4.52733	-3.59228
																																												-2.31612	-2.48539	-2.78587	-3.04944	-3.12247	-3.13269
																																									-0.825432	-1.64314	-0.00604609	-1.18306	-3.32912	-2.26524	-2.86729	-3.27632	-2.8201
																																							0.19507	1.027	0.653384	-0.660406	-0.89845	-2.79545	-4.28589	-2.91545	-2.77882	-3.5414	-2.47989
																																						0.0723291	1.31059	1.0051	-1.02524	-0.379569	-2.13304	-3.0378	-1.74307	-2.66871	-3.14576	-3.54818	-2.93513
																																-5.68005				0.156116	1.13844	1.37172	-0.210679	1.12332	-0.103794	-2.5604	-2.31292	-0.390114	-2.28282	-2.24518	-1.22394	-1.59376	-1.29364
																														1.11044	1.47107	1.50938	2.74394	1.21478	0.551639	0.104468	0.399443	-0.853545	1.07939	-0.975006	0.647535	0.113138	-1.34196	1.46426	-0.714444	0.401462	-0.239375	-1.1218	-1.24812
																											1.46563	2.55748	2.47071	1.72338	1.56331	2.18123	1.26302	0.743412	-0.519062	0.244842	-0.656472	-0.0447917	1.014	0.497139	2.30474	0.49384	3.13136	1.2099	1.4309	0.308281	-0.126846	-0.124616	0.346827
																								4.51763		2.96185	4.64122	2.67131	2.56282	2.02114	-0.991058	-1.76129	-0.746356	0.681365	0.619405	-0.398333	1.22219	2.36179	1.16843	1.36721	0.309625	3.20124	4.01119	1.51487	1.42579	1.62872	0.548355	1.28292	0.84287
																							10.4469	9.05279	7.62208	6.18822	1.92597	-0.592405	1.23316	-1.4687	-0.737776	-0.117723	1.3892	1.42842	1.79167	3.27887	2.69974	2.92648	2.09975	1.09568	1.91252	3.5607	4.11946	2.89728	2.81311	1.55865	1.49466	0.494514	1.3749
																							10.7605	9.68972	6.22749	2.14028	-2.032	2.49354	-0.676127	-0.408935	1.25726	1.28682	1.87462	3.43626	1.43772	3.42888	2.29112	2.24966	2.12622	-1.52115	1.41573	0.526699	1.67266	1.66559	1.21112	0.312065	0.182235	0.250884	0.532377
																						7.6698	5.3356	6.3628	3.76957	-1.62697	1.23769	0.254717	-1.14889	2.14828	1.95514	1.43581	1.75272	3.6919	3.69951	1.71712	0.149847	1.71417	2.74985	1.23479	1.33087	1.59226	1.58338	1.74485	2.02341	2.69414	3.96002	2.93389	1.72421
																						2.55329	4.27583	4.75782	2.48569	-0.709119	2.215	-0.1919	-0.0764053	3.0226	1.64804	0.756192	0.438172	2.65425	2.36171	2.43002	1.90212	1.43633	-0.152332	1.72888	2.74977	1.58263	2.11629	1.58245	2.8544	3.97361	4.11615	2.38251	1.66796
																						2.11489	1.33328	1.77048	0.410726	5.27528	3.28937	1.9919	0.482536	1.18353	1.05654	-0.613558	-0.990359	1.32591	1.43186	0.67021	1.63908	3.70301	2.03036	2.02356	2.40895	2.74361	2.71844	2.17342	0.938649	0.592809	0.865756	1.03148	1.43968
																						3.49816		0.563513	4.07473	2.79852	2.61041	1.95791	1.61031	-1.59203	-1.66065	0.5204	-0.706903	0.653754	1.32679	1.9145	2.68342	1.67309	1.69484	2.31393	1.10354	2.01316	2.11573	2.28264	2.19061	1.85109	0.83043	1.72908	0.810347
																									3.54319	1.62599	-1.53182	-0.881133	0.591763	-1.96027	-1.68777	1.24347	0.269611	-0.0677472	0.413014	0.976824	1.3204	0.835492	1.06794	1.13573	0.145317	1.95437	1.91045	1.31603	1.89872	2.55956	2.61398	2.51563	1.96254
																								0.641361	0.167601	2.25552	2.99464	3.00795	2.86667	2.41782	1.12172	1.76075	0.737839	0.359972	0.721113	0.398113	-0.058727	0.297701	1.01566	0.333317	0.247708	1.13189	1.44757	1.20418	1.75736	2.35292	1.93659	2.32516	1.1585
																								2.66168	4.45115	3.86389	2.5979	2.43747	1.385	0.312507	-0.495903	-0.767815	-1.04691	-0.307459	-2.27632	-1.18155	-0.00330109	-0.228274	-0.656033	-1.40116	0.14718	1.62681	1.83213	0.372262	0.0269817	1.83803	-0.143889	-0.434689	0.40319
																							3.35862	4.35398	4.90167	3.20533	1.46812	0.840821	0.278271	-0.78443	-1.50253	0.305637	-1.37192	-1.38312	0.115611	-1.88504	-0.689107	0.525093	-0.695587	-0.65322	0.105542	0.811623	0.865845	2.03884	2.39517	1.67938	1.86666	0.901668	1.09393
																							2.90149	1.09123	0.322405	-1.96976	-0.658118	0.61332	-0.115145	0.554848	-0.207253	0.325152	0.731849	1.19147	1.07622	0.110602	0.178028	0.444118	1.68062	1.80287	0.98791	1.50486	1.21546	2.09417	1.73689	1.52182	0.412186	1.13057	0.539113
																						1.60735	1.2596	-0.438884	0.251013	-1.01766	-0.379499	-0.582392	1.06151	-0.684833	-1.23094	0.186873	1.40255	-0.19065	-1.76578	1.13769	0.912944	0.895989	1.13682	0.565265	1.09098	0.998556	-0.46868	-0.434324	1.20004	1.19408	0.528459	0.830136	0.573962
																							1.46648	0.406268	-1.49848	-1.07879	-1.94965	-0.905381	-1.2238	-3.05521	-1.71859	-1.6717	-1.80503	-0.987269	0.0775803	-0.111149	-0.551718	-0.646494	-0.442879	0.203139	1.4611	1.36023	1.73692	0.490932	-0.0198453	0.564813	0.413357	-0.00251594	-1.18242
																							0.768995	0.700557	0.332256	-0.257049	-0.253397	-0.490324	-0.971134	-1.00278	-0.388177	-1.35932	-0.500793	-0.0252408	-0.427108	-1.23009	0.194528	-0.785574	-0.527807	0.983806	0.66928	1.00849	-0.0955696	0.434737	0.661669	0.55802	-0.489393	-0.293901	0.302341
																					2.1747	1.97813	1.70872	0.863186	0.288626	-0.323673	-0.243997	-0.861864	-0.187471	-0.547795	-0.577702	0.566085	0.68328	0.208941	0.606759	-0.448113	0.195136	1.00358	0.81328	0.454114	0.90317	1.12152	0.51006	0.758047	0.923751	1.58007	1.16235	1.41275	1.89904
																				1.39981	0.583049	0.00757319	0.456563	0.659736	0.973274	0.756557	0.663627	0.586887	0.536676	-0.139937	1.09691	-0.367768	-0.311982	-0.490065	-0.489894	-0.92346	0.714524	0.853857	1.19299	0.82982	0.754207	0.972388	1.62772	1.94669	2.09211	2.2027	2.43979	2.53192	2.36186
																				1.47024	0.938725	1.89316	1.09822	0.986242	0.929753	-0.477434	-1.67874	-2.17937	-3.33381	-3.0837	-3.49499	-2.1493	-2.36465	-1.90447	-2.04926	-0.371349	0.283254	0.128841	0.858622	1.32032	1.53716	1.5572	1.78593	2.23237	2.59316	2.49088	2.06977	1.97038	2.18097
																				0.9209	1.01526	-0.664062	0.382092	1.37262	-1.26208	-3.16689	-2.54154	-2.73596	-0.826546	1.46881	0.55593	0.441616	-0.146908	-1.34948	-0.761111	-3.99274	-1.5243	-0.794784	0.226963	1.3143	2.11727	2.55843	2.45094	2.60687	2.54355	2.66443	2.47489	1.68249	-0.801554
														2.73456	1.21342	2.66814	3.96172	2.31514	3.22655	1.28747	1.25294	0.302753	0.196782	-1.54718	-3.2646	-2.05631	1.82081	-2.09621	-0.201975	-0.763007	-3.19148	-2.02957	-2.88581	-1.77878	-0.0652987	-0.430474	-1.00852	-0.188777	0.0590527	0.721243	1.59844	1.61022	2.13457	2.20789	2.28532	2.4341	2.09097	2.14377	0.825026
												5.60078	3.68381	2.78161	1.76775	2.41747	3.70578	2.20853	-0.254069	0.0814894	2.17138	0.755349	-1.26849	-4.75349	-0.326696	4.74216	-0.832735	1.94866	2.90378	4.51631	3.25065	2.22869	-0.568909	-1.14945	-4.497	-2.26653	-0.683878	-0.0658708	-0.163764	-0.161119	1.00565	1.50555	2.17394	2.30995	2.72091	1.8245	1.60021	1.41303	1.55631
												2.85683	5.7645	4.93111	3.28126	2.29403	0.938423	2.53665	3.00067	2.56217	0.0472218	0.0881653	2.70439	0.065181	2.80621	4.05675	2.34008	0.11075						2.49512	-1.65039	-3.25969	-2.22306	-0.658959	-2.19393	-0.974113	-0.0647841	1.24173	1.52756	2.37851	2.60504	2.36911	2.23326	2.29811	2.17735
												3.96904	0.691074	1.13252	1.00013	-0.48509	-1.00596	0.485463	4.02639	1.96704	2.73947	2.90907	3.6847	2.59746	1.78863		-1.63444	-2.16555	2.51195							1.71876	2.61337	3.42586	3.00144	2.15203	3.38607	1.95355	1.91971	1.40213	1.35608	2.55647	2.47785	1.60272	1.92839
										6.02166	3.53891	1.62422	2.43533	5.10408	3.42723	2.40048	1.48319	2.65007	2.93051	4.36759	3.4893	2.60918	1.42837																				2.07148	2.69592	0.817693	-2.38679	-1.0493	0.660845	2.31575
								5.84251	3.12696	5.4576	3.51996	3.1752	3.90795	4.81607	3.32111	3.28922	3.3955	4.30062	5.18781	5.28978	5.29751	4.24708																							5.45264	2.68186	3.27596	2.65532	-0.145593
						4.5245	2.01104	6.10854	2.12625	4.63067	5.32997	0.789804	2.22984																																				5.45237
								6.54986	4.24053	0.761181	3.61369	0.689491	2.26147
							5.73743	4.52186	2.69849	4.52397	4.43933	3.38327
							2.26671	-0.983265	1.80967	4.40475	4.01898	1.40972
							1.33249	-1.16638	2.4059	2.56819	0.33424	2.50005
							-0.620483	-1.34159	1.94542	-0.542336	5.13759
		1.01254	3.76146	3.60902	3.88358	2.39709	-0.633943	4.88826	5.18767	5.37184
			2.18469	3.44069	-0.560368	-1.13913	3.13182	5.19049
		1.39925	2.54664	1.3134	2.28756	5.06386
			2.82087	4.41174	4.31398
				4.48219
[truncated: 76 more columns]

## Sheet: Tmin_JJA
																																																-7.83128	-5.17345
																																														-6.93871	-6.54898	-3.88726	-1.55865
																																													-1.82362	-3.13997	-2.36384	-1.96382	-1.1228
																																												-0.542768	-0.558174	-0.765327	-0.964246	-1.01936	-1.07809
																																									-0.0801259	-0.739033	1.01309	-0.00690976	-1.95532	-0.730828	-1.2201	-1.53165	-1.06356
																																							0.0718464	1.04972	0.791927	-0.360001	-0.43765	-2.09423	-3.30164	-1.71509	-1.43045	-2.08682	-0.996821
																																						-0.454934	0.885255	0.640573	-1.29563	-0.47214	-2.04605	-2.71653	-1.16161	-1.87307	-2.20941	-2.52607	-1.90342
																																-7.46351				-0.794991	0.332712	0.622934	-0.889961	0.539937	-0.540198	-2.8268	-2.44583	-0.398199	-2.14359	-1.96683	-0.832456	-1.14153	-0.819132
																														-1.01341	-0.466804	-0.231251	1.21643	-0.099512	-0.574853	-0.913229	-0.565484	-1.7828	0.252778	-1.68754	0.0685327	-0.337154	-1.726	1.08266	-1.06564	0.12573	-0.424692	-1.24821	-1.30254
																											-1.27327	0.131155	0.246215	-0.379042	-0.445941	0.344959	-0.339014	-0.659497	-1.75028	-0.842443	-1.70604	-1.05248	0.0175068	-0.447341	1.41623	-0.37201	2.25907	0.291963	0.505068	-0.531023	-0.857424	-0.764191	-0.180971
																								0.983779		0.329428	2.10506	0.29828	0.337308	-0.0624179	-2.95056	-3.51358	-2.26951	-0.693001	-0.66719	-1.59685	0.0602826	1.14227	-0.129122	0.0440476	-1.02355	1.79109	2.54433	0.0311265	-0.00638944	0.342415	-0.590086	0.266471	-0.0530576
																							6.56874	5.81468	4.8292	3.59758	-0.538184	-2.84017	-0.803701	-3.33358	-2.44865	-1.61888	0.0544329	0.122976	0.480335	1.91244	1.24943	1.33833	0.387913	-0.629057	0.129104	1.64837	2.11019	0.911862	0.966943	-0.0517135	0.109578	-0.719821	0.301391
																							7.08931	6.45191	3.37775	-0.460433	-4.37275	0.445099	-2.52026	-2.0792	-0.238082	-0.0763246	0.588199	2.13994	0.0586934	1.93854	0.594102	0.351218	0.120891	-3.55333	-0.664594	-1.70247	-0.658358	-0.650598	-0.929193	-1.51906	-1.35117	-1.0646	-0.622572
																						3.76108	1.90291	3.29401	1.14457	-3.85461	-0.676102	-1.42787	-2.74017	0.63584	0.529051	0.0730694	0.402467	2.26785	2.20591	0.14005	-1.59735	-0.229032	0.654784	-0.919175	-0.920535	-0.779672	-0.885167	-0.740621	-0.309672	0.638237	2.17569	1.40408	0.396815
																						-0.809628	1.29796	2.17071	0.383204	-2.35208	0.876224	-1.39236	-1.32619	1.69973	0.303299	-0.602099	-0.962801	1.13671	0.733436	0.764748	0.172636	-0.439298	-2.21164	-0.490833	0.391185	-0.940162	-0.489922	-1.01429	0.362516	1.6629	2.04744	0.590489	0.123826
																						-0.722049	-1.07214	-0.249835	-1.16382	4.01326	2.21542	0.99382	-0.608008	-0.0196923	-0.192379	-1.90191	-2.3652	-0.178173	-0.177848	-1.01441	-0.125637	1.82208	-0.0196636	-0.202032	-0.0104591	0.149867	0.0687171	-0.429865	-1.53778	-1.72348	-1.22799	-0.803386	-0.151968
																						0.963638		-1.04512	2.81103	1.71558	1.65391	1.03823	0.601126	-2.65561	-2.76935	-0.666468	-2.03366	-0.807406	-0.20536	0.268824	0.89756	-0.252566	-0.348393	0.122057	-1.24909	-0.492	-0.421462	-0.188274	-0.106414	-0.240852	-1.0902	-0.0128812	-0.73652
																									2.4441	0.767571	-2.19002	-1.47248	-0.112021	-2.71728	-2.5283	0.255123	-0.937573	-1.45459	-1.07833	-0.654381	-0.466882	-1.08382	-0.963683	-1.01021	-2.13317	-0.420902	-0.517384	-1.01763	-0.27074	0.568402	0.758934	0.790841	0.385331
																								-0.732965	-0.704436	1.69441	2.67241	2.7448	2.47777	1.93305	0.578538	1.05923	-0.213056	-0.816362	-0.646162	-1.14502	-1.7426	-1.5381	-0.966122	-1.73913	-1.89826	-1.12593	-0.8706	-1.05781	-0.321577	0.418149	0.0987067	0.638549	-0.363073
																								1.45894	3.68126	3.35533	2.23113	2.13767	1.03192	-0.0849639	-0.918201	-1.27295	-1.70969	-1.14254	-3.29935	-2.37457	-1.35937	-1.76119	-2.33053	-3.14718	-1.68437	-0.380958	-0.290771	-1.6913	-1.89252	0.0696987	-1.77475	-1.92691	-1.00171
																							1.85112	3.16914	4.00335	2.48629	0.869041	0.354395	-0.173552	-1.17964	-1.91146	-0.113544	-1.79733	-1.89574	-0.523643	-2.65634	-1.66737	-0.646228	-1.953	-1.98141	-1.40658	-0.874583	-0.919265	0.254064	0.709653	0.0994646	0.415513	-0.461932	-0.264349
																							1.43778	-0.123052	-0.65793	-2.75449	-1.28291	0.105502	-0.514892	0.225494	-0.521069	-0.0160132	0.416342	0.829667	0.609412	-0.478371	-0.591782	-0.517379	0.630112	0.670394	-0.32755	0.038851	-0.351318	0.459544	0.129458	-0.0316308	-1.06714	-0.31262	-0.922071
																						0.0330683	-0.0944282	-1.60572	-0.745102	-1.7918	-0.908024	-1.00873	0.766284	-0.888949	-1.4133	-0.00581581	1.20299	-0.443055	-2.14516	0.61693	0.239876	0.0625704	0.170027	-0.508919	-0.101711	-0.325447	-1.93203	-1.96287	-0.333723	-0.377625	-1.03353	-0.694012	-0.883489
																							0.292962	-0.565765	-2.30059	-1.68566	-2.31674	-1.13282	-1.3106	-3.02066	-1.64122	-1.60911	-1.73038	-0.989626	-0.0820081	-0.426519	-1.02513	-1.27691	-1.21656	-0.699689	0.421327	0.162482	0.382522	-0.906004	-1.41503	-0.900949	-1.0765	-1.43099	-2.49475
																							-0.240736	-0.0847568	-0.211436	-0.614085	-0.449435	-0.571323	-0.926284	-0.829564	-0.130502	-1.10374	-0.223189	0.189243	-0.327514	-1.2606	-0.00627444	-1.16467	-1.05734	0.278486	-0.197662	-0.0525075	-1.35696	-0.889182	-0.598068	-0.691951	-1.7824	-1.52338	-0.853176
																					0.787746	0.868759	0.825672	0.210303	-0.101826	-0.542688	-0.357198	-0.875734	-0.0729707	-0.316592	-0.25891	0.885262	0.995402	0.461615	0.818788	-0.315139	0.16653	0.785922	0.436691	-0.102214	0.132234	0.18312	-0.597541	-0.37829	-0.156845	0.494616	0.0193053	0.325336	0.875784
																				-0.242644	-0.776125	-1.06564	-0.297259	0.167248	0.728955	0.668737	0.658355	0.72267	0.853577	0.329774	1.65665	0.181133	0.0995244	-0.15943	-0.210729	-0.707859	0.797554	0.7591	0.945832	0.42374	0.158455	0.196802	0.74272	1.0352	1.20696	1.30764	1.47155	1.56478	1.44607
																				-0.0610148	-0.326491	0.913969	0.440534	0.573817	0.711843	-0.532603	-1.55681	-1.79161	-2.66071	-2.21194	-2.55383	-1.27656	-1.61631	-1.32368	-1.61218	-0.0625744	0.451445	0.110494	0.716318	0.990611	0.978512	0.838091	0.966061	1.3974	1.77118	1.61017	1.14503	1.04153	1.22771
																				-0.442146	-0.0574515	-1.45881	-0.188907	0.990599	-1.53084	-3.24998	-2.30876	-2.15838	0.086658	2.54775	1.61048	1.40274	0.714366	-0.627638	-0.24401	-3.62782	-1.34804	-0.821915	0.0742789	1.01434	1.64362	1.9247	1.62467	1.71853	1.6583	1.69601	1.42767	0.620285	-1.98879
														-0.263495	-1.4069	0.387633	1.99189	0.598009	1.66946	0.00891879	0.309205	-0.337411	-0.174647	-1.63147	-3.16579	-1.69652	2.32802	-1.32329	0.876464	0.486969	-1.91817	-0.811535	-1.777	-0.861628	0.473074	-0.0957914	-0.778029	-0.0993654	-0.0419414	0.369522	1.07797	0.918149	1.30647	1.29773	1.34935	1.38725	0.95454	0.939518	-0.49621
												2.56043	0.915176	0.18753	-0.574203	0.324975	1.82111	0.541822	-1.7101	-1.0848	1.35236	0.200555	-1.64403	-4.68243	0.289151	5.57494	-0.0106764	2.93425	4.13164	5.94186	4.82779	3.83661	0.896943	0.107973	-3.77119	-1.7816	-0.257533	0.0927561	-0.400738	-0.66166	0.304015	0.629442	1.14212	1.18115	1.51745	0.517903	0.242448	0.0709267	0.217522
												0.0589698	3.26051	2.61993	1.10189	0.330735	-0.803917	1.09589	1.92189	1.7967	-0.47109	-0.273141	2.42538	0.217866	3.54302	4.974	3.14373	1.01998						3.83799	-0.607371	-2.33538	-1.29204	-0.0231974	-2.10783	-1.22971	-0.484929	0.470285	0.497649	1.15264	1.16807	0.798334	0.651134	0.785019	0.805469
												1.36724	-1.59611	-0.99987	-1.0194	-2.34548	-2.61525	-0.634447	3.5214	1.818	2.68419	2.86423	3.65429	2.82803	2.52716		-0.812198	-1.2689	3.53158							3.22755	4.11089	4.56852	3.60423	2.34059	3.24945	1.36732	0.91753	0.0680676	-0.316556	0.716044	0.68128	-0.0632892	0.486689
										3.20472	0.958027	-0.648857	0.46863	3.28456	1.79311	0.957463	0.320112	2.01715	2.87318	4.59091	3.71668	2.7787	1.53635																				1.18685	1.59075	-0.47189	-3.78794	-2.36879	-0.560066	1.20712
								2.68308	0.201059	2.80193	1.20292	1.21596	2.19877	3.3715	2.27413	2.6225	3.0144	4.17666	5.36107	5.6098	5.62583	4.53689																							4.90007	2.17239	2.90856	2.21551	-0.875168
						1.14534	-1.09294	3.19643	-0.674316	2.13256	3.24717	-0.889385	0.833091																																				5.04237
								3.87803	1.65404	-1.49829	1.77222	-0.713663	1.33178
							2.94484	1.91965	0.29598	2.53304	2.9278	2.31871
							-0.508847	-3.49964	-0.186227	2.86407	2.97432	0.822803
							-1.02882	-3.2219	1.03784	1.70702	-0.0792754	2.49251
							-2.45968	-2.84083	1.08835	-0.919336	5.15542
		-0.695576	2.28104	2.25469	2.61974	1.23575	-1.82628	3.89585	4.6414	5.15376
			0.978539	2.4269	-1.4918	-1.84713	2.76746	4.97171
		0.240641	1.80824	0.790848	1.79925	4.71966
			2.70503	4.50078	4.35964
				4.80903
[truncated: 76 more columns]

## Sheet: Pr_Annual
																																																198.256	189.505
																																														110.953	136.606	167.524	220.237
																																													172.21	177.749	206.97	244.371	298.085
																																												259.818	245.033	251.413	275.551	296.988	332.845
																																									301.59	308.396	321.04	311.484	287.196	280.265	294.003	302.484	316.506
																																							334.925	344.925	347.832	345.75	340.23	316.079	285.046	270.178	274.418	278.463	288.216
																																						342.827	347.867	354.386	345.905	327.756	295.902	267.46	250.08	238.962	239.402	247.136	265.617
																																358.337				313.003	316.538	330.785	331.949	329.943	314.482	294.071	265.743	251.078	249.749	248.041	250.561	261.547	287.7
																														379.781	372.25	362.12	353.74	336.201	299.99	280.471	276.812	281.236	279.483	281.73	279.525	276.217	269.919	273.732	282.936	289.782	297.602	310.635	335.566
																											387.245	361.675	355.076	353.63	348.255	339.224	325.486	308.582	278.272	256.271	248.451	250.606	250.497	258.261	268.06	285.241	301.847	314.447	322.327	326.098	332.214	342.046	362.462
																								502.849		383.51	374.777	359.974	341.919	324.736	290.938	274.636	270.528	264.583	249.604	240.686	244.857	253.859	265.334	271.244	282.575	313.768	342.189	355.729	354.187	345.569	350.026	352.944	367.176
																							524.786	455.595	382.967	344.969	340.284	322.01	301.642	274.841	240.697	226.071	231.188	238.034	235.503	236.831	245.541	258.003	268.222	271.125	280.291	312.58	343.942	354.8	348.153	334.829	337.143	334.525	338.039
																							467.363	412.819	345.702	304.531	288.582	264.604	244.758	233.734	220.458	216.558	228.999	240.199	244.396	242.896	240.989	248.383	258.89	257.912	263.34	283.157	301.671	310.502	309.1	300.811	306.538	300.291	290.589
																						417.202	392.437	350.407	297.003	255.987	239.138	217.909	204.142	203.606	204.488	213.811	228.65	234.899	240.313	236.514	230.34	231.907	242.484	243.057	247.902	262.581	274.277	279.823	281.565	282.511	287.276	280.663	268.863
																						318.92	293.925	264.953	240.867	215.222	207.166	192.31	184.898	189.911	194.927	201.865	207.606	220.551	226.527	227.849	226.176	227.883	224.526	230.263	241.612	255.79	267.048	271.592	268.731	272.297	269.116	267.131	264.048
																						235.368	211.654	192.623	182.31	169.944	168.796	159.086	153.384	158.599	161.164	166.524	171.686	185.726	207.607	216.497	209.847	212.829	209.967	215.809	228.512	242.091	250.413	254.107	250.858	245.43	238.256	237.178	239.284
																						185.548		151.884	139.689	130.748	133.133	124.682	117.968	118.287	116.037	121.867	133.063	153.832	181.587	195.546	201.452	196.567	196.756	201.171	208.824	219.366	226.056	226.73	224.345	216.774	203.11	195.378	198.795
																									107.938	99.2011	100.181	90.9078	86.8393	84.3043	79.6921	89.0143	102.326	122.505	148.553	162.817	170.233	176.14	177.926	182.055	176.653	186.517	188.612	190.512	187.962	181.299	172.385	160.489	162.689
																								82.07	70.3545	63.9687	67.1368	62.5808	61.4091	61.4543	60.2389	62.944	70.9761	81.9184	102.223	112.584	120.707	126.52	129.842	133.442	141.239	151.55	153.714	146.318	155.401	150.087	138.353	133.21	135.783
																								45.5666	37.6081	35.4614	43.5609	41.8316	39.9127	38.8791	32.7	30.5233	32.9908	37.1482	51.2216	58.1158	66.8388	77.9458	81.1593	86.2994	96.641	114.546	122.771	126.964	127.488	123.457	119.524	117.295	122.127
																							27.1367	18.5191	10.0263	6.29655	13.1186	9.59319	7.78181	2.78612	-6.42882	-10.3442	-9.63758	-7.29937	3.97942	8.48807	17.768	32.3709	40.9325	47.5472	58.8624	78.9392	95.7931	106.101	106.601	102.458	99.9476	93.7533	96.9289
																							-1.94161	-9.1515	-18.7149	-25.5846	-22.5055	-23.6685	-24.2088	-27.9711	-40.513	-43.2483	-42.6843	-40.8984	-32.0337	-29.3827	-20.1099	-3.58379	7.18607	15.8866	26.8722	43.6868	56.7203	69.951	77.2545	75.5762	75.0739	70.1034	74.206
																						-28.9313	-34.0531	-41.4191	-48.7212	-57.7882	-65.3479	-62.1754	-61.1674	-63.7716	-67.8609	-68.5444	-68.3673	-68.2581	-69.4464	-65.2304	-56.702	-43.9884	-28.3096	-17.9065	-7.82774	2.77043	16.7527	24.6496	35.2331	39.9184	43.9896	45.6917	46.4739
																							-61.6423	-68.59	-75.4106	-81.5416	-91.414	-91.3445	-90.2523	-96.1672	-99.4911	-98.7122	-96.9789	-94.112	-94.7662	-88.4101	-80.1727	-72.0053	-58.7381	-46.6856	-33.208	-23.8712	-20.0948	-17.0384	-7.08687	-0.206759	6.46824	9.20726	10.9026
																							-82.798	-87.9346	-94.2407	-98.5856	-107.52	-110.318	-114.494	-120.123	-123.515	-123.849	-121.284	-117.439	-116.047	-113.247	-108.642	-100.769	-90.4794	-78.3512	-62.2011	-52.6281	-47.7039	-44.9671	-35.8843	-28.2522	-26.2938	-24.7735	-15.1955
																					-87.7835	-95.4966	-95.3239	-98.0439	-102.652	-105.8	-114.086	-118.317	-125.214	-132.16	-137.621	-138.471	-135.705	-132.656	-134.382	-133.901	-129.328	-120.339	-110.15	-100.253	-86.5518	-76.5796	-68.9894	-63.0963	-53.7682	-47.3157	-46.1766	-42.7988	-28.7376
																				-89.789	-100.667	-107.548	-115.929	-117.648	-120.393	-123.401	-120.054	-129.468	-142.387	-154.258	-163.702	-163.379	-160.553	-159.327	-157.668	-155.052	-144.724	-133.03	-123.299	-116.974	-108.371	-98.7425	-86.948	-74.8052	-63.9304	-56.5114	-49.9759	-44.997	-33.3729
																				-106.339	-116.749	-122.223	-128.382	-128.83	-130.425	-135.343	-137.738	-155.9	-175.511	-191.627	-201.446	-197.577	-193.403	-191.441	-185.348	-178.706	-168.55	-154.803	-143.054	-133.522	-124.541	-114.506	-102.007	-87.6117	-76.6296	-70.2139	-64.2265	-60.2636	-54.3892
																				-126.803	-136.518	-142.791	-143.594	-144.628	-148.07	-156.228	-165.674	-184.483	-202.1	-213.847	-218.287	-214.044	-209.954	-207.17	-200.469	-196.613	-190.402	-181.231	-167.379	-155.097	-143.089	-132.483	-122.75	-110.569	-100.077	-94.3539	-90.9712	-91.3978	-93.1644
														-44.9614	-73.0683	-97.0968	-113.894	-124.163	-129.916	-141.188	-152.962	-160.453	-166.895	-172.846	-175.362	-183.101	-181.148	-188.083	-194.471	-199.085	-201.296	-200.28	-201.087	-203.582	-200.244	-200.531	-202.155	-197.523	-189.7	-178.834	-165.882	-156.12	-147.635	-138	-129.843	-124.1	-121.846	-122.634	-123.004
												-22.2543	-45.1416	-65.812	-97.1894	-114.535	-125.98	-133.795	-140.507	-151.187	-162.406	-169.176	-171.94	-178.58	-181.056	-175.137	-168.384	-164.437	-152.838	-145.839	-142.515	-146.494	-160.518	-180.424	-189.2	-198.257	-203.973	-204.471	-199.738	-196.115	-191.277	-183.341	-169.768	-160.826	-154.186	-148.223	-146.739	-144.759	-140.697
												-42.8823	-64.9717	-84.2073	-110.287	-126.994	-139.961	-150.071	-159.109	-164.963	-168.446	-166.492	-160.676	-160.083	-153.162	-141.258	-130.779	-121.358						-110.532	-134.613	-156.932	-169.258	-174.636	-173.403	-175.514	-180.698	-179.133	-171.865	-167.629	-163.325	-158.334	-158.497	-155.389	-151.705
												-58.6266	-80.8813	-98.46	-120.329	-137.08	-151.806	-166.894	-176.18	-176.217	-168.951	-154.491	-138.357	-125.683	-113.536		-95.4354	-85.834	-62.7844							-71.8488	-84.3824	-88.9887	-92.1073	-100.69	-113.415	-128.476	-143.325	-153.795	-162.531	-164.721	-167.159	-164.117	-161.143
										-39.8776	-53.9479	-74.4518	-95.3499	-106.083	-121.872	-134.422	-149.442	-164.905	-168.816	-161.835	-148.28	-130.364	-109.661																				-79.2684	-104.87	-130.345	-146.329	-156.251	-161.056	-165.353
								-5.62623	-24.591	-43.0196	-68.1116	-86.0503	-98.1641	-105.106	-112.871	-122.059	-131.075	-135.839	-131.046	-121.011	-104.83	-89.037																							-55.0049	-78.2325	-94.0356	-115.272	-143.931
						24.3915	-3.51704	-25.2984	-35.5444	-52.8446	-77.3806	-91.9171	-97.657																																				-77.8122
								-41.1835	-49.4867	-65.719	-85.6996	-92.9	-94.3548
							-17.6425	-41.1153	-58.4005	-77.1244	-92.9606	-92.814
							-22.3451	-47.6149	-80.9238	-95.2248	-100.559	-96.6683
							-47.513	-72.8682	-109.54	-120.076	-114.732	-103.171
							-74.2557	-97.4282	-121.886	-122.988	-105.907
		69.2379	17.5007	-30.8022	-61.2169	-84.548	-90.9188	-93.6811	-101.519	-97.8439
			23.147	-28.4488	-60.8224	-83.2507	-88.2411	-82.35
		94.4924	26.1308	-22.9731	-51.8734	-66.8793
			28.3652	-11.5253	-31.144
				16.9652
[truncated: 76 more columns]

## Sheet: Pr_DJF
																																																-45.9097	-43.095
																																														-36.0901	-34.4095	-31.0645	-27.4059
																																													-25.5117	-23.7952	-22.173	-18.831	-14.8764
																																												-13.734	-13.4413	-11.8081	-10.7254	-7.82781	-4.73196
																																									-3.53574	-4.30725	-4.42751	-4.15248	-3.65591	-2.57285	-1.45788	1.03861	3.84027
																																							7.10373	5.66703	4.68271	4.47717	4.04201	4.03297	4.18849	4.76928	5.42919	7.4656	9.15046
																																						14.0269	5.91204	6.00834	5.70768	5.85457	12.3092	12.3661	12.0667	12.946	14.5222	14.8639	13.7657
																																22.3717				18.8135	18.1081	17.7857	9.93429	9.73989	9.59992	9.25025	16.8344	17.2219	17.5111	17.6422	18.5454	17.9443	15.9178
																														26.0396	24.7694	24.5568	23.4205	22.441	19.9362	20.2024	20.5132	20.9498	13.4671	12.9917	12.0501	11.1517	19.2538	19.4682	19.0703	19.2875	19.4818	18.2768	15.5607
																											29.0423	27.9693	26.6596	26.5642	26.2802	25.8691	25.011	24.1468	21.1309	20.6242	21.9824	21.7777	14.9304	14.5232	13.5718	12.9711	21.0106	20.8875	19.835	19.4961	19.1615	17.5487	15.3686
																								30.1993		28.3303	29.3266	28.8195	26.5225	26.2343	27.8918	27.5112	26.7994	25.37	20.7006	19.8382	19.8479	19.9133	19.5408	19.2825	18.5916	18.2539	19.8271	19.1086	17.9644	17.5342	17.8107	16.2534	14.2833
																							29.2909	28.5563	28.2559	27.538	27.6203	26.9085	26.607	24.2377	26.3623	25.9254	24.849	24.0678	19.4603	19.5246	19.4724	19.3565	19.6444	18.9702	18.9161	18.7692	20.0339	19.1833	18.3471	17.4546	17.3961	16.0066	14.0916
																							27.5949	26.6548	25.9691	25.7918	24.9581	25.0739	25.5011	25.3995	26.5924	23.0734	22.0551	21.8559	18.6296	18.4459	18.9377	18.8869	19.3422	19.2522	19.2037	19.4172	20.1128	19.3694	17.9625	17.173	16.6672	15.238	14.033
																						26.2962	25.8447	25.0528	23.8531	23.0767	21.8639	22.0864	23.2447	23.4626	23.9425	23.4901	24.1208	20.4647	17.6182	17.3778	17.5476	18.143	18.9308	19.0516	19.3795	19.1797	19.496	19.143	18.0636	17.0238	16.5106	15.0711	13.7876
																						26.9269	25.9311	23.9614	21.6413	19.7774	21.418	21.967	23.6885	24.1273	23.48	23.7921	24.5288	24.7687	20.5244	20.5371	20.1583	20.6129	20.3183	20.9228	21.1836	21.0015	18.9972	18.4454	17.329	16.2782	15.7944	14.2306	13.1975
																						25.1764	23.7019	21.6128	18.7812	16.9781	18.3876	19.2339	20.8689	21.8664	21.7012	22.3745	23.217	23.7345	23.2777	23.2582	18.4128	18.9754	18.6134	19.3006	20.0425	19.9278	18.3344	18.4572	16.8687	15.6461	15.4081	13.8266	12.6864
																						23.1431		19.3349	16.3755	15.0742	17.4794	18.2006	19.2202	20.2896	20.4357	21.3346	22.0244	22.1894	21.0039	20.8961	21.0345	17.1404	16.6409	17.2459	17.9948	18.1721	17.3619	17.2102	15.6666	14.1027	13.2782	12.07	12.0257
																									14.8702	13.5134	15.7125	16.2602	16.7948	17.1555	17.7558	18.9815	19.9889	20.3956	19.4049	19.5285	20.2152	20.6425	20.3942	21.033	16.7469	16.5615	16.3536	16.2026	14.5	13.1947	12.1585	10.7514	11.0834
																								17.0598	13.414	12.1269	12.0583	12.1275	12.3721	12.7443	13.4806	14.4686	15.7511	16.447	19.7721	20.0643	20.2428	20.8294	20.8245	21.5582	21.9033	21.8685	18.6626	14.0676	18.0883	17.2048	13.2979	11.7415	11.3489
																								15.9507	12.8872	11.45	11.5857	11.4199	11.3325	11.5892	11.9856	13.0093	14.0619	14.7744	18.2463	18.9379	19.4709	20.2463	20.1155	20.6549	21.135	21.2437	17.9933	18.0786	17.4255	16.8269	18.4435	17.0583	16.1264
																							17.0108	15.3187	12.8713	11.7825	11.8766	11.7837	11.5326	11.5187	12.2228	12.4713	12.6045	12.8821	16.3079	17.2337	18.4103	19.0792	18.6069	18.9619	19.6768	19.759	16.9443	17.202	16.4905	16.0095	16.9248	16.3626	16.1362
																							17.0626	15.8877	13.8531	12.7575	12.3204	11.9985	11.3306	11.1315	11.5675	11.879	10.9469	10.985	14.6748	15.7503	16.718	17.4888	17.1033	17.3603	18.2673	18.818	16.2747	16.6348	15.9894	15.5602	16.4443	15.8583	15.7493
																						15.6939	17.2146	16.363	15.2896	14.1652	11.7438	11.1447	10.1526	9.75339	10.4601	11.8669	10.7674	10.9401	10.932	11.53	12.1202	12.7841	15.3764	16.0411	17.0732	17.9336	18.6228	18.9449	18.3151	18.7466	16.7702	16.8811	16.0213
																							16.5996	16.4017	15.2299	14.3075	11.8395	11.1299	10.3475	9.24958	9.73587	10.733	10.4381	10.6567	10.9602	11.6295	11.9402	12.3014	14.9857	15.754	16.7863	17.6079	19.003	19.5018	18.027	18.259	16.6288	16.2511	15.0771
																							14.8034	13.8023	12.0881	11.218	9.84148	9.58033	9.08923	8.83509	8.79798	8.94239	8.55263	9.08875	9.85655	10.2867	10.8425	11.2929	12.7322	13.357	14.4836	15.7892	18.3108	19.0908	17.9178	16.9357	15.6515	14.8024	13.3383
																					14.7661	13.6063	12.7667	11.3427	9.60434	8.82126	7.83531	7.77225	7.52962	7.36036	7.30364	7.48776	7.28827	7.55283	8.74917	9.39212	9.70311	10.0798	11.1456	11.5537	12.3741	13.4782	16.278	16.8723	15.7778	15.2038	13.7543	13.0893	11.53
																				16.9859	15.3395	13.6609	9.79452	8.33378	6.83576	6.00666	6.71593	6.29298	5.3847	4.98601	4.4059	5.23265	5.85124	6.40049	8.305	8.78657	9.17431	9.38214	8.78645	9.09974	9.69296	10.414	14.899	15.7156	14.7721	13.9108	12.849	12.3361	11.6237
																				15.077	13.3516	11.3741	7.733	6.31694	5.1679	4.41975	4.66138	3.47608	2.22079	1.69155	1.39941	2.42418	3.20672	3.91389	6.15431	6.91045	7.29245	7.29882	6.84474	7.27399	7.7621	8.29011	12.2697	13.1101	11.9236	11.3745	10.7052	10.6494	10.2961
																				11.8067	9.73414	7.69466	5.07749	4.14523	3.69988	3.02912	2.49947	0.94989	-0.365041	-1.06689	-1.03886	-0.329373	0.455195	1.33602	3.43699	4.41674	4.95648	5.18134	4.97954	5.26288	5.49268	5.81356	9.45651	10.2519	9.31241	9.06439	8.68357	8.99137	9.24429
														22.9181	18.6056	14.6152	11.3749	8.48211	11.3033	8.70359	6.25157	4.02944	1.76646	0.636264	-0.0613613	-1.16781	-1.10467	-2.01809	-3.11477	-3.36501	-3.55988	-3.03822	-2.09794	-1.3983	0.737063	1.81723	2.15668	2.56507	2.68428	3.21176	3.42736	3.73732	6.6409	7.50896	7.00272	7.03967	6.92438	7.30074	7.47971
												24.2061	21.2918	18.968	14.6562	12.7266	10.2012	7.75506	6.51871	4.77382	2.94062	1.2659	-1.72361	-3.36589	-5.47327	-5.89877	-7.15443	-7.14871	-6.80059	-6.58042	-6.61469	-6.52632	-6.56757	-6.675	-3.43905	-2.87977	-2.57402	-1.86263	0.479845	1.55885	2.13507	2.541	0.434212	1.12976	1.4321	1.8768	1.83751	1.93151	1.7964
												20.1106	15.7172	13.1553	9.77908	8.31409	6.08523	3.48457	1.97975	0.439593	-0.898032	-2.0922	-3.61335	-5.22947	-6.48034	-6.53822	-6.61791	-6.28382						-5.53567	-4.08804	-3.97291	-3.98458	-3.44209	-1.55689	-0.687619	-0.275808	0.297378	-0.830833	0.053222	0.826801	1.32999	1.15311	1.26523	0.73643
												15.0381	11.6724	8.85236	5.9716	4.26236	2.00063	-1.14078	-3.78493	-4.8428	-5.29786	-5.47837	-5.90918	-6.01683	-6.52676		-5.78272	-5.38415	-4.85552							-4.26888	-4.41869	-4.08588	-3.099	-2.5562	-2.14266	-1.68766	-1.99508	-1.04669	-0.0719525	0.305488	0.017253	-0.0107074	-0.387529
										21.0392	14.5987	9.97405	6.26869	4.20421	0.871501	-0.879253	-2.7292	-5.00831	-6.92548	-7.53069	-7.02288	-6.53458	-6.42806																				-2.05844	-1.65217	-1.56051	-1.41368	-1.80147	-1.83683	-2.02242
								32.8139	26.6547	19.8154	8.90197	4.43915	1.16727	-1.48504	-4.71202	-6.32799	-7.23382	-7.39143	-7.82952	-7.42659	-6.98519	-6.41811																							-2.35171	-2.72874	-3.15236	-3.4546	-3.79965
						43.8036	34.2922	26.5104	21.3536	15.2684	4.95082	0.27034	-2.44152																																				-3.38058
								20.3501	15.5028	10.0093	1.67791	-2.0285	-5.08986
							31.2825	20.8067	12.8448	5.91122	-0.752112	-3.88022
							37.2499	26.4346	12.7007	3.97718	-1.70437	-5.59906
							37.5667	27.1942	10.7875	0.628201	-4.69965	-7.01758
							33.4606	23.1718	8.03948	-1.45461	-6.33806
		99.0266	79.3678	56.4002	43.3224	33.7066	27.5683	17.5139	5.17072	-2.17646
			87.1538	62.6635	46.2061	31.4645	19.6876	8.92684
		116.518	86.5358	61.8177	45.829	30.869
			75.7484	53.9352	41.7859
				57.5737
[truncated: 76 more columns]

## Sheet: Pr_JJA
																																																154.051	149.085
																																														95.7962	106.047	119.181	143.74
																																													109.956	111.692	123.784	139.822	164.052
																																												135.343	128.778	130.901	141.439	150.499	167.304
																																									140.568	146.438	150.108	146.056	134.089	130.13	136.046	140.128	147.193
																																							138.754	146.988	150.787	151.944	146.832	136.062	121.324	113.946	115.468	117.501	123.929
																																						129.719	145.227	149.019	144.773	135.812	116.397	103.888	96.0533	90.265	89.6676	94.0397	106.006
																																119.917				110.971	113.422	120.721	133.513	133.234	125.727	115.676	96.1445	90.5044	89.5143	88.7196	89.4625	96.7233	113.43
																														129.783	126.323	122.343	119.855	112.77	101.659	93.7277	92.117	93.8393	104.073	106.039	106.156	104.971	95.1205	98.4734	103.002	106.504	110.966	120.585	137.713
																											130.368	119.363	118.515	117.685	115.064	111.576	105.811	98.7958	89.0685	80.1857	76.7022	77.4897	87.2966	91.8175	98.0951	107.218	108.897	117.34	121.402	123.89	128.236	136.296	150.624
																								188.583		132.56	123.949	117.602	111.928	103.364	89.9887	82.0988	80.6143	78.6461	76.1706	74.0742	76.7768	81.5015	88.11	91.9655	99.6646	117.035	132.07	141.975	142.231	137.634	140.462	144.404	155.168
																							202.199	170.211	134.85	116.553	109.524	101.941	92.6808	81.2845	67.4669	60.9439	64.4221	68.0564	70.7054	72.4718	77.7477	84.0845	89.7502	92.5819	97.8899	115.808	133.111	141.888	139.576	133.366	135.603	136.839	141.764
																							178.187	152.866	119.969	99.2844	87.3473	75.8301	65.8838	60.3721	58.4329	60.4896	68.0964	73.6984	76.5444	77.2401	76.4039	79.9297	85.4875	86.1908	89.8218	100.807	111.969	119.485	120.257	116.898	122.066	121.512	119.257
																						155.36	143.559	124.339	99.6929	81.0498	68.0036	56.9631	49.2266	48.7594	54.2836	60.18	67.2469	73.4134	76.0681	75.0843	72.3346	72.9408	78.2875	79.4419	82.5128	91.277	98.8932	103.462	105.969	108.754	113.142	112.875	109.344
																						101.543	97.4164	85.9363	78.1486	68.2212	57.1348	49.3935	44.2779	45.3419	50.4747	54.353	57.1258	62.8046	67.4058	68.3131	67.8466	68.7192	70.1187	73.0448	78.7748	86.6742	93.9463	98.5449	98.2178	102.426	105.314	107.637	107.67
																						65.0124	60.516	54.2778	54.0643	50.7629	43.3242	38.2614	33.8181	34.3974	37.9337	40.5189	42.7511	49.3788	57.2352	61.6468	62.9492	64.6646	66.4121	69.6224	74.9355	82.3926	87.8314	91.6618	92.2803	91.5418	91.1516	93.7565	96.6745
																						45.43		37.8368	35.5009	33.293	28.418	23.7078	18.9413	17.4449	19.1137	21.9943	28.0955	37.774	48.3168	55.2577	58.0425	60.4096	63.2537	65.7459	68.7662	74.6254	79.2469	81.424	82.5887	81.2194	76.6949	74.3004	77.6062
																									22.4069	20.076	15.16	10.7196	7.21638	4.63583	5.52747	9.52158	16.0253	25.6781	34.597	41.6387	45.0666	47.8412	51.1479	53.2567	55.4138	61.0929	63.0118	66.1698	67.253	66.2841	63.7159	59.4846	61.2317
																								8.86156	6.80387	5.99317	4.54782	2.83522	1.37228	0.222569	0.383636	1.08824	4.18122	8.69961	12.0902	17.1379	21.4407	24.0692	27.3351	29.3249	33.6832	40.0045	43.5778	47.1025	48.4951	47.3406	47.6827	47.5954	49.8178
																								-7.5306	-8.17399	-7.57744	-6.96348	-6.98504	-8.10248	-9.40413	-12.012	-14.0175	-13.5968	-12.1793	-10.8675	-7.814	-3.49943	2.05758	5.89691	8.54229	14.4025	24.0859	29.7023	34.2166	36.7001	36.3167	34.7654	35.5186	39.3423
																							-17.0259	-19.7282	-22.0155	-22.8048	-24.002	-24.8662	-25.8103	-28.4519	-32.9585	-34.9074	-34.5043	-33.5717	-32.6927	-30.5177	-26.4904	-18.7003	-11.4742	-7.42663	-1.53831	9.44586	18.791	25.8037	28.5602	27.9189	27.5482	25.262	27.5882
																							-31.4045	-34.4616	-38.2952	-41.8238	-43.7955	-43.4083	-42.545	-44.5959	-50.157	-52.6006	-51.3647	-50.0999	-49.9685	-49.3331	-44.4028	-35.661	-27.0133	-21.6752	-15.6685	-6.5964	0.840556	8.98987	14.2383	15.0889	15.5735	13.7906	16.2753
																						-49.8866	-54.353	-56.7374	-59.9916	-63.4281	-63.5451	-60.721	-59.6376	-61.152	-64.7813	-67.933	-66.7299	-67.547	-66.2401	-64.1349	-59.4184	-52.4179	-44.9808	-38.8405	-33.2035	-27.1635	-19.4734	-14.0388	-7.20823	-4.55223	-2.94138	-1.5135	0.616995
																							-66.2285	-70.1202	-73.2797	-75.4386	-75.5305	-74.1659	-73.6447	-75.4043	-78.3862	-80.1849	-79.7114	-79.1046	-80.2328	-76.8587	-72.513	-68.1269	-62.3907	-55.7219	-47.7846	-43.4756	-39.5534	-36.5024	-27.9834	-23.9813	-21.3017	-18.9496	-15.43
																							-75.5066	-77.6049	-79.5643	-80.7699	-81.0953	-81.6167	-83.0842	-85.9953	-88.7825	-89.4584	-88.765	-87.9549	-88.6431	-88.0693	-86.1994	-82.1087	-77.2169	-70.8186	-62.9841	-58.5253	-54.3673	-51.4277	-43.7136	-37.7964	-36.0111	-33.7071	-26.4675
																					-78.3652	-81.0623	-81.3224	-81.3245	-81.7844	-82.3216	-82.9826	-84.5896	-87.6987	-90.9275	-93.917	-93.7235	-92.8954	-92.1677	-96.3598	-96.3619	-94.8534	-91.028	-86.1821	-81.2287	-74.2293	-69.9551	-64.4861	-59.8005	-51.7274	-46.638	-44.6809	-40.4199	-30.8887
																				-80.7691	-85.4863	-87.1298	-87.0311	-85.1796	-84.4161	-84.8391	-86.0117	-90.211	-95.7122	-101.309	-105.011	-105.03	-103.992	-103.619	-104.637	-103.44	-100.072	-95.0326	-91.4033	-88.449	-84.6254	-79.9217	-71.6658	-63.7462	-55.4505	-49.5375	-44.9596	-39.6283	-30.5608
																				-87.1378	-91.5862	-92.6834	-90.8875	-89.0601	-88.3033	-89.7854	-93.5002	-101.374	-109.808	-117.529	-122.004	-120.825	-119.444	-119.031	-116.879	-113.944	-110.22	-103.476	-98.8688	-94.579	-90.8909	-85.7381	-77.2965	-68.0016	-60.0552	-55.1957	-51.2796	-46.9512	-41.1156
																				-94.4007	-97.84	-99.0063	-95.8787	-95.4256	-97.37	-100.765	-106.026	-113.549	-120.574	-126.049	-128.512	-126.76	-125.861	-125.161	-122.797	-120.804	-117.202	-113.637	-107.866	-101.968	-96.9986	-91.9329	-84.6551	-77.8518	-70.0519	-66.2491	-65.2241	-64.376	-63.8619
														-73.4171	-80.6782	-86.9476	-90.0536	-91.5347	-94.2945	-97.4924	-101.409	-103.687	-104.442	-106.592	-106.908	-109.911	-108.648	-110.57	-112.011	-114.061	-115.214	-114.988	-116.562	-119.464	-119.398	-119.887	-120.695	-117.899	-114.384	-110.67	-105.111	-100.877	-95.2943	-90.2153	-84.7745	-80.9535	-81.5767	-81.8351	-80.9348
												-61.5411	-69.8129	-77.5058	-87.2658	-92.7764	-94.1397	-95.1367	-95.8487	-98.4274	-101.886	-103.664	-104.533	-106.125	-104.115	-99.7231	-95.1659	-92.7465	-86.1016	-82.5284	-79.473	-82.1062	-90.3516	-101.28	-107.425	-113.037	-115.838	-116.699	-115.636	-114.146	-112.695	-109.295	-102.185	-98.289	-95.2557	-92.3274	-92.3151	-90.7364	-87.0467
												-64.2302	-70.5597	-77.335	-85.8059	-91.9594	-95.5047	-97.2965	-97.8915	-98.5605	-98.391	-96.6095	-93.8099	-91.5022	-84.6963	-77.789	-72.4849	-67.613						-63.0305	-76.9934	-88.5659	-94.8384	-98.1733	-99.2682	-101.215	-104.363	-104.896	-100.983	-99.2834	-97.4717	-94.8758	-94.9615	-93.5982	-91.453
												-62.7865	-70.3809	-75.9842	-83.4973	-89.3463	-94.6085	-98.1608	-97.4749	-95.4207	-91.5142	-84.512	-76.486	-68.865	-61.6776		-52.4321	-47.8731	-34.8596							-41.2424	-47.7843	-50.6676	-53.8669	-59.0215	-66.2119	-74.9216	-83.8142	-90.3416	-94.7014	-95.8551	-96.9716	-95.4789	-94.294
										-55.6029	-56.5108	-61.4904	-68.3497	-70.5012	-74.544	-78.7926	-85.012	-89.7154	-87.3852	-83.1574	-77.0244	-68.7307	-58.5627																				-45.3865	-60.5224	-74.1949	-83.029	-88.8907	-92.1151	-94.1425
								-50.2777	-52.2587	-53.0546	-55.7078	-58.6876	-60.7494	-60.0486	-58.421	-61.5967	-65.0423	-67.6692	-65.4935	-60.7671	-53.7375	-46.1343																							-29.8387	-42.3171	-50.4022	-62.686	-80.9224
						-45.588	-49.5374	-51.7114	-50.5088	-51.3145	-53.5429	-53.9952	-52.449																																				-40.8453
								-51.1153	-49.5068	-50.6002	-51.6355	-49.0413	-45.5153
							-48.698	-49.4147	-48.9076	-49.7618	-49.8648	-44.828
							-54.7748	-56.7394	-58.3303	-55.0324	-49.2921	-42.5978
							-64.1011	-66.6513	-67.7537	-62.2256	-51.9114	-43.233
							-69.0997	-70.7691	-68.186	-59.0321	-44.2547
		-52.9332	-61.0897	-65.0263	-67.4411	-69.7485	-67.9831	-59.9982	-51.9321	-43.5082
			-62.8538	-66.2472	-66.8905	-64.3003	-56.33	-43.4339
		-51.8175	-58.5817	-60.4959	-59.8162	-53.2932
			-45.86	-45.8633	-43.6463
				-34.3633
[truncated: 76 more columns]

## Sheet: Wind_Annual
																																																-1.3263	-1.58066
																																														-2.16255	-2.0203	-1.68617	-1.52112
																																													-2.4178	-2.27218	-2.04317	-1.60033	-1.2834
																																												-2.12111	-1.90358	-1.77138	-1.62239	-1.32279	-1.06644
																																									-2.37826	-2.24262	-1.88223	-1.77201	-1.60422	-1.5894	-1.54494	-1.37667	-1.17073
																																							-2.21871	-2.1218	-1.9883	-1.92206	-1.7192	-1.79947	-1.78971	-1.87878	-1.89676	-1.71427	-1.4671
																																						-1.9488	-1.8366	-1.68762	-1.53367	-1.57747	-1.56523	-1.70828	-1.71434	-1.82126	-1.8124	-1.55304	-1.22553
																																-1.71478				-2.0697	-2.14083	-1.86908	-1.77518	-1.75675	-1.74375	-1.8238	-1.77345	-1.79063	-1.66078	-1.64727	-1.56692	-1.28269	-0.928301
																														-0.956097	-1.0668	-1.23282	-1.3264	-1.3638	-1.6815	-1.85035	-1.84761	-1.72802	-1.72039	-1.75934	-1.75003	-1.76452	-1.67195	-1.48554	-1.32415	-1.20151	-1.05986	-0.780538	-0.491179
																											-0.785559	-0.718501	-0.747912	-0.675627	-0.752319	-0.906666	-1.07864	-1.13003	-1.48055	-1.75301	-1.78141	-1.69346	-1.64866	-1.64125	-1.54757	-1.39848	-1.17195	-0.913351	-0.708208	-0.610431	-0.497541	-0.264465	-0.0304769
																								-0.695083		-0.679434	-0.569153	-0.347234	-0.392181	-0.444447	-0.671153	-0.963821	-1.14486	-1.13543	-1.37255	-1.5494	-1.58384	-1.38042	-1.25388	-1.25732	-1.13315	-0.859925	-0.567947	-0.371584	-0.278408	-0.26811	-0.241095	-0.018277	0.206614
																							-0.423667	-0.595484	-0.451541	-0.227615	-0.237774	-0.166263	-0.355097	-0.517709	-0.792406	-1.10861	-1.24014	-1.1119	-1.21958	-1.22254	-1.12493	-0.855921	-0.7467	-0.798053	-0.703888	-0.407938	-0.175342	-0.0656779	-0.102243	-0.223874	-0.314349	-0.170237	0.00738916
																							0.00788069	0.0643203	0.222199	0.29942	0.0137501	-0.116091	-0.438211	-0.582153	-0.765124	-0.919749	-0.962268	-0.843485	-0.916614	-0.922344	-0.80127	-0.571528	-0.526927	-0.612445	-0.547761	-0.31176	-0.125873	-0.0306142	-0.119225	-0.32876	-0.501192	-0.430962	-0.317748
																						0.424485	0.478104	0.570142	0.65211	0.63872	0.273885	0.179676	-0.0697964	-0.108847	-0.145622	-0.213131	-0.23758	-0.248928	-0.318532	-0.415346	-0.448113	-0.30079	-0.242473	-0.32201	-0.346154	-0.169869	-0.0493784	0.0232898	-0.0365373	-0.156597	-0.307682	-0.282088	-0.329698
																						0.261715	0.330742	0.375548	0.460622	0.43341	0.170465	0.205213	0.0672627	0.147698	0.148081	0.0753744	0.0184906	0.0420121	0.0143282	-0.137587	-0.265707	-0.2488	-0.223061	-0.192338	-0.151722	0.0292133	0.0901292	0.102428	0.097245	0.0634906	-0.0627099	-0.0640708	-0.148149
																						0.239529	0.262755	0.303311	0.400497	0.575318	0.490026	0.588504	0.468896	0.450329	0.449084	0.345293	0.309264	0.347666	0.370272	0.292653	0.250792	0.260146	0.216833	0.243618	0.316064	0.438653	0.439079	0.393936	0.301311	0.249935	0.102303	-0.0346984	-0.118027
																						0.35982		0.32565	0.497109	0.806695	0.783075	0.767272	0.624841	0.489925	0.433909	0.373242	0.3992	0.491152	0.530941	0.529101	0.567083	0.568702	0.52547	0.472443	0.433749	0.49349	0.461501	0.354654	0.171284	-0.00834787	-0.118536	-0.272084	-0.328444
																									0.484578	0.721638	0.619966	0.599355	0.49669	0.35065	0.317204	0.3278	0.434629	0.568147	0.603555	0.612432	0.664997	0.670309	0.640304	0.545546	0.420425	0.407669	0.381857	0.236906	-0.00374612	-0.191183	-0.274728	-0.379098	-0.439272
																								0.447629	0.365262	0.563899	0.496803	0.5765	0.569369	0.52152	0.439252	0.413372	0.474334	0.541383	0.525731	0.511839	0.561737	0.581999	0.560511	0.456745	0.353574	0.34114	0.323878	0.179662	-0.0281937	-0.245528	-0.36964	-0.54634	-0.612454
																								0.319105	0.27389	0.532656	0.606453	0.728256	0.713996	0.637595	0.500933	0.377101	0.323442	0.291083	0.206502	0.14839	0.222926	0.317306	0.282697	0.15512	0.0891123	0.196501	0.251776	0.144648	-0.0783371	-0.294458	-0.470707	-0.681249	-0.745864
																							0.442434	0.451998	0.438871	0.697527	0.75272	0.782413	0.743552	0.580478	0.412836	0.243155	0.0896154	0.0189283	-0.107472	-0.218171	-0.112122	0.0320836	0.0535783	-0.0662027	-0.078902	0.0622672	0.188133	0.135104	-0.0312458	-0.24252	-0.44566	-0.647454	-0.687803
																							0.612639	0.599719	0.536712	0.498459	0.50914	0.591865	0.600771	0.49062	0.270532	0.120375	0.0137861	-0.151319	-0.295784	-0.407458	-0.371464	-0.193542	-0.148855	-0.241498	-0.177822	-0.108299	-0.0563061	-0.0447986	-0.135418	-0.260924	-0.436767	-0.600045	-0.499065
																						0.324556	0.218594	0.0785833	-0.0154397	-0.11019	-0.143454	0.0753718	0.177083	0.140858	-0.0144819	-0.0741604	-0.134843	-0.271161	-0.396235	-0.453157	-0.400209	-0.282936	-0.219128	-0.263612	-0.243896	-0.255673	-0.316632	-0.36488	-0.392778	-0.418594	-0.514065	-0.669913	-0.644703
																							-0.151498	-0.278072	-0.365289	-0.465284	-0.496242	-0.33833	-0.232611	-0.317047	-0.420759	-0.409334	-0.400108	-0.462332	-0.510373	-0.519456	-0.459046	-0.449472	-0.400589	-0.419473	-0.321007	-0.34671	-0.458568	-0.588651	-0.691264	-0.698296	-0.769037	-0.953729	-1.02326
																							-0.509926	-0.573836	-0.627508	-0.693932	-0.714149	-0.658764	-0.640708	-0.715687	-0.789511	-0.765825	-0.734556	-0.76001	-0.792512	-0.838458	-0.832069	-0.75752	-0.702121	-0.697993	-0.553441	-0.552487	-0.655133	-0.798393	-0.93031	-0.993507	-1.12139	-1.31129	-1.34622
																					-0.494659	-0.634125	-0.64541	-0.594087	-0.582133	-0.621291	-0.640847	-0.633509	-0.683352	-0.759969	-0.81801	-0.789035	-0.742231	-0.761809	-0.87985	-0.964596	-0.936155	-0.826515	-0.743972	-0.762535	-0.6403	-0.647945	-0.741325	-0.858956	-0.981049	-1.0758	-1.2398	-1.40924	-1.37835
																				-0.443498	-0.606163	-0.706084	-0.640736	-0.516737	-0.453209	-0.480022	-0.525157	-0.627097	-0.812776	-0.986826	-1.09195	-1.02122	-0.981604	-1.0201	-1.0802	-1.11764	-0.993992	-0.799611	-0.709356	-0.720201	-0.693778	-0.713018	-0.789097	-0.84999	-0.941391	-1.04154	-1.1718	-1.31211	-1.28233
																				-0.65575	-0.789578	-0.794155	-0.7162	-0.591968	-0.558433	-0.636625	-0.789141	-1.04499	-1.33467	-1.59452	-1.74815	-1.61235	-1.52556	-1.53737	-1.47436	-1.39478	-1.23417	-0.985876	-0.850073	-0.847952	-0.7993	-0.757283	-0.810322	-0.840948	-0.916986	-1.03256	-1.17159	-1.27913	-1.29676
																				-1.08855	-1.18361	-1.20455	-1.14641	-1.10062	-1.20252	-1.41309	-1.63963	-1.86673	-2.07016	-2.20669	-2.24991	-2.07025	-1.98891	-1.94014	-1.86794	-1.83279	-1.75094	-1.5382	-1.36534	-1.33518	-1.22286	-1.1619	-1.2172	-1.26272	-1.35518	-1.47186	-1.60981	-1.75289	-1.71461
														-0.866709	-1.08479	-1.18695	-1.05007	-0.950726	-1.02026	-1.05807	-1.1709	-1.23804	-1.23951	-1.31744	-1.48787	-1.60334	-1.64669	-1.63278	-1.59001	-1.57188	-1.57169	-1.44539	-1.45804	-1.5319	-1.54965	-1.63408	-1.66334	-1.58135	-1.50839	-1.54067	-1.46745	-1.39559	-1.44611	-1.49523	-1.58933	-1.68632	-1.80533	-1.93114	-1.89816
												-0.612188	-0.72343	-0.847438	-0.96319	-1.17297	-1.00177	-0.88762	-0.961308	-1.04737	-1.1475	-1.21205	-1.2185	-1.28962	-1.2484	-1.16258	-0.978981	-0.794039	-0.57473	-0.370011	-0.295376	-0.310034	-0.490194	-0.781221	-1.01997	-1.26741	-1.46794	-1.51978	-1.55652	-1.69568	-1.76001	-1.72721	-1.7829	-1.81889	-1.88509	-1.94154	-2.03049	-2.12495	-2.03933
												-0.55425	-0.644753	-0.727583	-0.895736	-1.14009	-1.0672	-0.981004	-1.01759	-1.00469	-0.957093	-0.869474	-0.788852	-0.704217	-0.486762	-0.304015	-0.109131	0.0848416						0.332498	-0.172156	-0.652415	-1.01755	-1.17837	-1.24907	-1.49269	-1.70633	-1.78878	-1.86341	-1.95625	-1.97119	-2.01253	-2.10026	-2.18938	-2.08421
												-0.329789	-0.452621	-0.669463	-0.811104	-1.02864	-1.16978	-1.21249	-1.15465	-1.04354	-0.868143	-0.550853	-0.263609	0.0174586	0.229674		0.350189	0.530272	0.827833							0.413798	0.0193117	-0.2017	-0.417815	-0.744181	-1.05639	-1.39614	-1.71646	-2.06202	-2.28972	-2.44438	-2.57503	-2.71199	-2.61861
										-0.0925381	-0.0220504	-0.1062	-0.215919	-0.276809	-0.290947	-0.423374	-0.582912	-0.672536	-0.54696	-0.342245	-0.0762287	0.297106	0.654519																				-0.555126	-1.13956	-1.62937	-2.00898	-2.30213	-2.53287	-2.56205
								0.0836497	0.0635636	0.134138	0.223032	0.228043	0.308336	0.387749	0.573739	0.499353	0.492129	0.436687	0.526097	0.69709	0.967404	1.2198																							-0.30337	-0.807882	-1.29859	-1.72623	-2.03006
						0.299966	0.19554	0.11322	0.213947	0.285072	0.330048	0.406292	0.640187																																				-0.687629
								0.293405	0.408728	0.467976	0.484584	0.737159	0.896026
							0.41639	0.32347	0.443559	0.554908	0.613418	0.961423
							0.223356	0.00592614	0.104941	0.395478	0.612715	1.02521
							-0.259675	-0.514779	-0.36979	0.0853883	0.511937	1.00586
							-0.441478	-0.643187	-0.331312	0.230027	0.750255
		-0.115697	-0.226125	-0.295213	-0.340158	-0.378732	-0.327227	-0.158774	0.326003	0.912247
			-0.381661	-0.448418	-0.432695	-0.264106	0.00647911	0.454184
		-0.409719	-0.483898	-0.478576	-0.411317	-0.145261
			-0.143643	-0.0895832	0.0273882
				0.275603
[truncated: 76 more columns]

[truncated: 2 more sheets: Wind_DJF, Wind_JJA]
