# Supplementary material for: Dataset of trend-preserving bias-corrected daily temperature, precipitation and wind from NEX-GDDP and CMIP5 over the Qinghai-Tibet Plateau
Source: Data Brief. 2020 May 21;31:105733. doi: 10.1016/j.dib.2020.105733 (PMC7262410; doi:10.1016/j.dib.2020.105733)
Supplement: Supplementary file 2 [file mmc2.zip › Data of figures/Data of figures/Figure_1_b.xls]

## Sheet: Tmax_Annual
																																																-0.00515998	-0.00642563
																																														-0.00587837	-0.00599392	-0.00467363	-0.00579488
																																													-0.00429274	-0.00391553	-0.00375598	-0.00340155	-0.00437278
																																												-0.00390023	-0.00333469	-0.0028529	-0.00259175	-0.00199553	-0.00289144
																																									-0.00533597	-0.00455451	-0.00375355	-0.00254791	-0.00178672	-0.00120155	-0.000943768	-0.00106674	-0.00108496
																																							-0.00532923	-0.00481208	-0.00420286	-0.00345221	-0.00268886	-0.00146219	-0.000576676	6.27672e-05	0.000319463	0.000194236	0.000281513
																																						-0.00481861	-0.00447534	-0.00399065	-0.00343843	-0.00269886	-0.00194776	-0.000706085	0.000218326	0.000852434	0.00107535	0.000920618	0.0010604
																																-0.00267564				-0.00366189	-0.0045782	-0.00435818	-0.00399597	-0.00354276	-0.00305199	-0.00232403	-0.00155448	-0.0010553	0.000807137	0.00145012	0.00162182	0.00141493	0.000850199
																														0.00398921	0.00403462	0.0010628	-0.000509874	-0.00102881	-0.00115822	-0.00329187	-0.00351712	-0.00418891	-0.0037823	-0.00332973	-0.00286209	-0.00215795	-0.00141032	-0.000955581	0.00111421	0.00174748	0.00180817	0.00148757	0.000880747
																											0.00645177	0.00665253	0.00662778	0.00690038	0.00411778	0.00351423	0.000171213	-0.000383039	-0.000637095	-0.000990226	-0.00328787	-0.00327394	-0.003644	-0.00322336	-0.00278827	-0.00212746	-0.00141398	-0.00101807	0.00115855	0.00181001	0.00182171	0.00138598	0.000641726
																								0.00995392		0.0100151	0.00979317	0.00998257	0.00696956	0.00736409	0.00736636	0.00731297	0.00369326	0.00331396	-0.000114594	-0.000591488	-0.00095349	-0.00313363	-0.00307494	-0.00332355	-0.00291527	-0.00228103	-0.00155818	-0.00116568	-0.000201976	0.00180323	0.00189123	0.001374	0.000392991
																							0.0101919	0.0105464	0.0105737	0.0101546	0.00959616	0.00967483	0.00978098	0.00713242	0.00724923	0.00731999	0.00702882	0.00332618	0.00283676	-0.000812662	-0.00115833	-0.00132908	-0.00350345	-0.00336769	-0.00336075	-0.00274253	-0.00202693	-0.0016054	-0.000502878	0.00164874	0.0016795	0.00103889	-0.000106601
																							0.0116483	0.0118326	0.0115747	0.0108532	0.0100758	0.0100567	0.0101587	0.0108138	0.011432	0.00770189	0.007427	0.00737522	0.00319033	0.00257421	-0.000981176	-0.00109863	-0.00119355	-0.00327172	-0.00278228	-0.00268321	-0.00193609	-0.00139318	-4.47898e-05	0.00227097	0.00208078	0.00124977	1.16205e-05
																						0.0126207	0.0130736	0.0130719	0.0126164	0.0116785	0.0106991	0.0104986	0.0105161	0.0111151	0.0117288	0.0117933	0.0118292	0.00769536	0.0074046	0.00683811	0.0024915	-0.000961715	-0.00107059	-0.00111755	-0.00289217	-0.00249382	-0.00203099	-0.0013993	0.000139181	0.000427808	0.00195816	0.000916416	-0.00044033
																						0.0178736	0.0137325	0.0136493	0.0131473	0.0120087	0.0105581	0.009991	0.00999464	0.010595	0.0111864	0.011236	0.0113451	0.0116178	0.0070488	0.00650749	0.00609115	0.0019255	-0.00162134	-0.00168682	-0.00170694	-0.00329629	-0.00265444	-0.00236337	-0.000440407	-0.000540374	0.000825164	-0.000363372	0.00120086
																						0.0177065	0.018301	0.0136582	0.0134056	0.0124015	0.00988789	0.00875571	0.0090878	0.00973044	0.0103199	0.0103559	0.0105029	0.0107734	0.0106283	0.0101351	0.00533673	0.00511064	0.00102284	0.00078494	-0.00250248	-0.00452685	-0.00373602	-0.00324133	-0.00298015	-0.0026061	-0.000923823	-0.00199689	-0.00037712
																						0.0169529		0.0134667	0.0137388	0.0137476	0.0132857	0.00952049	0.00936471	0.00969758	0.0101387	0.0101024	0.0102252	0.0104465	0.0101969	0.00961504	0.00917834	0.00477315	0.00450323	0.000527574	0.000221787	-0.00265994	-0.00204997	-0.00503257	-0.00481373	-0.00522554	-0.00557788	-0.00411339	-0.00226626
																									0.0144853	0.0148097	0.0144248	0.012632	0.0111797	0.0109085	0.0110073	0.0107924	0.0107971	0.010957	0.0106888	0.0100939	0.00960541	0.00926952	0.00884084	0.0045077	0.00126708	0.00118289	-0.00213465	-0.00233579	-0.00618253	-0.00656378	-0.00721652	-0.00666084	-0.00392442
																								0.018995	0.0193588	0.0152302	0.0148319	0.0138992	0.0126405	0.0121393	0.0120423	0.0116883	0.0115709	0.011685	0.0114504	0.0108925	0.0103488	0.00989627	0.00934896	0.00876371	0.00460853	0.00151551	0.00144517	-0.0027439	-0.00265537	-0.00303834	-0.00800273	-0.00838559	-0.00685751
																								0.019321	0.0195603	0.0199111	0.0150096	0.0143656	0.0133763	0.012985	0.0128819	0.0125395	0.0124464	0.0126113	0.0124687	0.0120016	0.0114869	0.0109959	0.0104141	0.00981253	0.00906582	0.00873278	0.00573893	0.00539563	0.00202242	0.0018018	0.00115049	-0.00144896	-0.00371208
																							0.0200332	0.0202248	0.0204331	0.0207509	0.0208742	0.0215349	0.0145656	0.0143806	0.0143609	0.0140927	0.014063	0.0142526	0.0141273	0.0137673	0.0133352	0.0128893	0.0123634	0.0117543	0.0109613	0.0103966	0.010126	0.00658293	0.00686257	0.00272122	0.00218835	-0.00021997	-0.0021508
																							0.0212444	0.0214106	0.0215871	0.0218671	0.0220169	0.0227141	0.022913	0.023888	0.0247233	0.0157657	0.0157507	0.0159868	0.0158934	0.0155792	0.0151656	0.0147121	0.0142206	0.0136159	0.0127954	0.0121625	0.0117639	0.00792226	0.00802754	0.00785422	0.00743348	0.00252278	-0.00115453
																						0.0217352	0.0224105	0.0220191	0.0221542	0.0224134	0.0226505	0.0234145	0.0236649	0.0246207	0.0253859	0.0196267	0.0169698	0.0172806	0.0172607	0.016947	0.0164563	0.0159672	0.0155118	0.0149695	0.0142488	0.0135795	0.0130555	0.012403	0.0127612	0.00880726	0.00834942	0.00772859	0.00322524
																							0.0224131	0.0227989	0.0230991	0.0253687	0.0256594	0.026082	0.0264407	0.0248833	0.0256266	0.020304	0.0203293	0.0206811	0.0206554	0.0202929	0.0196801	0.0170311	0.0166383	0.0161575	0.0154935	0.0148031	0.0158205	0.0150757	0.0138369	0.00967967	0.00925937	0.00862704	0.00512186
																							0.022327	0.0228599	0.0232882	0.0256815	0.0259882	0.026376	0.0267077	0.0277384	0.0285984	0.0210804	0.021122	0.0215387	0.0216377	0.0214225	0.0209532	0.0204426	0.0200068	0.019457	0.0187323	0.0180513	0.0175267	0.0148611	0.0149745	0.0177031	0.0134729	0.0157226	0.0109146
																					0.0183043	0.0208048	0.0217891	0.022478	0.0230581	0.0255523	0.0259285	0.0263425	0.026681	0.0275945	0.0283702	0.0214939	0.0215637	0.0220205	0.0222012	0.0221206	0.0218071	0.0213761	0.0209763	0.0204854	0.0199743	0.0193004	0.018888	0.0182085	0.0190496	0.0190944	0.0176682	0.0172142	0.0165969
																				0.0166971	0.0176235	0.0201501	0.0211775	0.0219696	0.022651	0.0252094	0.0256515	0.0261281	0.0264741	0.027302	0.0280097	0.0287069	0.0220568	0.0225745	0.0228103	0.0228473	0.0227068	0.0223841	0.0219788	0.0242582	0.0236533	0.0230255	0.0225119	0.0217752	0.0225889	0.0225766	0.0234523	0.0190974	0.0185752
																				0.0156277	0.016661	0.0176741	0.0202926	0.0211559	0.0218806	0.0244689	0.0249417	0.0254887	0.0258916	0.0266471	0.0273096	0.0279909	0.0289878	0.0228339	0.0231478	0.0233041	0.0233006	0.0230706	0.0256203	0.0250876	0.0247032	0.0243087	0.0238895	0.0237983	0.0240507	0.0251122	0.0251251	0.025042	0.0204608
																				0.0176379	0.0190233	0.0208607	0.0202714	0.0212594	0.0220562	0.0247561	0.0252982	0.0259491	0.0264759	0.0272111	0.0278134	0.028442	0.0293469	0.0306576	0.031809	0.032849	0.0308041	0.0240374	0.0264364	0.0264718	0.0263777	0.0261038	0.018087	0.0175291	0.0177032	0.0191297	0.0192708	0.0266112	0.022155
														0.00731038	0.00923961	0.0104823	0.0121771	0.0128192	0.0147539	0.0166264	0.0181319	0.0195851	0.0215216	0.0228882	0.0224506	0.026435	0.0260807	0.0268475	0.0274896	0.0281621	0.0286668	0.029174	0.0298732	0.0309314	0.0293483	0.029969	0.0320573	0.0362653	0.0365351	0.0272131	0.0274162	0.0273305	0.0275596	0.0271132	0.0274415	0.0288456	0.0283827	0.0282814	0.0290192
												0.00319066	0.00420782	0.00703414	0.00813091	0.00965633	0.0110722	0.0116469	0.0137164	0.015275	0.016914	0.0184989	0.0204741	0.0221028	0.0237446	0.0262647	0.0272641	0.0282755	0.0282843	0.0288892	0.0293069	0.0296679	0.0300567	0.0329541	0.0314922	0.0332588	0.0336785	0.0348877	0.0351277	0.0357151	0.0278124	0.0278325	0.0276982	0.0272044	0.0273595	0.028791	0.0290014	0.028859	0.0296429
												0.00322036	0.00401232	0.00584676	0.00746472	0.00869271	0.00994889	0.010286	0.0123022	0.0137843	0.0155514	0.0172656	0.0192577	0.0210434	0.0228762	0.0254195	0.0265123	0.0274802						0.0314545	0.0318945	0.0314672	0.0316926	0.0324832	0.0329717	0.0334399	0.0342936	0.0273271	0.0271665	0.026637	0.0277764	0.0280627	0.0281842	0.0290808	0.0288987
												0.00323706	0.00388381	0.00560932	0.00632315	0.00766835	0.0091224	0.00928434	0.0112923	0.0132835	0.0146407	0.0164898	0.0182626	0.0201309	0.0218119		0.025428	0.0263435	0.026982							0.0306318	0.031493	0.031553	0.0319721	0.0323772	0.033186	0.0324007	0.0324377	0.026678	0.0279396	0.0280585	0.0279872	0.0289528	0.0288868
										0.00202096	0.00217845	0.00244616	0.00356841	0.00526354	0.00594504	0.00721816	0.00859082	0.00867124	0.0107153	0.0127947	0.0141663	0.0160633	0.0177906																				0.0332603	0.0336255	0.0337786	0.0292526	0.0302385	0.0299469	0.0359948
								0.0013995	0.00178588	0.00154718	0.0023478	0.00254905	0.00361165	0.0052899	0.0059562	0.00659868	0.00656373	0.00885574	0.0109353	0.0130944	0.0151726	0.0163181																							0.0347187	0.0346491	0.0356531	0.0353228	0.0365802
						0.00204345	0.00209888	0.00215062	0.00256778	0.00217746	0.00206145	0.00278748	0.00375584																																				0.0386453
								0.00269951	0.00328726	0.00269359	0.00225264	0.00355599	0.00294114
							0.0055942	0.00509607	0.00407097	0.00313718	0.00233577	0.00181641
							0.00637086	0.00631608	0.00502528	0.00323945	0.0022749	0.00148042
							0.00715662	0.00695981	0.00643417	0.00459977	0.00194525	0.00102711
							0.00684285	0.00654425	0.00599232	0.00518256	0.00405626
		0.0109937	0.0106941	0.0103412	0.00987357	0.00933407	0.00893572	0.0061327	0.00547078	0.00449371
			0.0110492	0.0105646	0.00994987	0.0093206	0.00874356	0.00830837
		0.011956	0.0114547	0.0108765	0.010135	0.00942054
			0.0118996	0.0113255	0.0106098
				0.011674
[truncated: 76 more columns]

## Sheet: Tmax_DJF
																																																-0.0697349	-0.0874233
																																														-0.0828356	-0.0815369	-0.0813713	-0.085731
																																													-0.0937263	-0.0908889	-0.0876082	-0.0824906	-0.0788955
																																												-0.0805044	-0.0797565	-0.0772176	-0.0755542	-0.0748465	-0.0721435
																																									-0.0807038	-0.080514	-0.0754783	-0.0713575	-0.0714768	-0.0716579	-0.0718454	-0.0732876	-0.0727376
																																							-0.0638658	-0.0655884	-0.0660272	-0.0668152	-0.0647503	-0.0663985	-0.0722668	-0.0757668	-0.0771497	-0.0770348	-0.0742001
																																						-0.0639578	-0.0642177	-0.0608631	-0.0589231	-0.0605409	-0.0600827	-0.0629815	-0.0700286	-0.0744347	-0.0747704	-0.0714803	-0.0641209
																																-0.022306				-0.0590468	-0.0658278	-0.0644278	-0.0639729	-0.0642953	-0.0671141	-0.0699014	-0.0681707	-0.066728	-0.0676379	-0.0674969	-0.0645589	-0.0580951	-0.0490032
																														-0.0214079	-0.0259895	-0.0335678	-0.0410275	-0.0503436	-0.0577445	-0.0636015	-0.0632531	-0.0645414	-0.0668923	-0.0705076	-0.0761713	-0.0796224	-0.0764795	-0.0693454	-0.0639722	-0.0590002	-0.0519419	-0.0443554	-0.0389708
																											-0.00851469	-0.0136755	-0.0167524	-0.0183193	-0.0239126	-0.0294609	-0.0404761	-0.0495937	-0.0574705	-0.0643536	-0.069055	-0.069704	-0.0707887	-0.071976	-0.0741632	-0.0734005	-0.0692627	-0.0606573	-0.0523638	-0.0472115	-0.0401531	-0.0336527	-0.0303188
																								-0.0190956		-0.0171466	-0.00981466	-0.00864479	-0.011659	-0.0153224	-0.0207917	-0.0306428	-0.0441124	-0.051939	-0.0583598	-0.0642446	-0.0688204	-0.0698359	-0.0640247	-0.0648153	-0.0623477	-0.0573445	-0.054508	-0.04917	-0.0434157	-0.0402366	-0.0357394	-0.030265	-0.0257952
																							-0.0188429	-0.0235587	-0.0142855	-0.00494417	-0.00426585	-0.00968297	-0.0162581	-0.0247444	-0.0320056	-0.0431336	-0.0519614	-0.0578578	-0.0593017	-0.0607219	-0.0585743	-0.0520812	-0.0498839	-0.0498596	-0.0501355	-0.0435832	-0.0397768	-0.0373362	-0.0361511	-0.0382902	-0.0391022	-0.0354742	-0.0295582
																							-0.00925517	-0.00341213	0.0066234	0.00955569	-0.00230186	-0.0158049	-0.0239959	-0.0308433	-0.038635	-0.0475524	-0.0525966	-0.0562785	-0.0611408	-0.0585114	-0.0497976	-0.0395348	-0.0363082	-0.0434152	-0.0444323	-0.0421398	-0.036441	-0.0328133	-0.0338413	-0.0406726	-0.0464736	-0.0440653	-0.0356767
																						0.000656322	-0.000567629	0.00684048	0.00905018	-0.000360945	-0.0164916	-0.0282405	-0.0318656	-0.034145	-0.036903	-0.0401234	-0.0428547	-0.0467813	-0.0513318	-0.0522242	-0.0472276	-0.0417135	-0.0378882	-0.0407552	-0.0468299	-0.0428933	-0.0370543	-0.0359792	-0.0354949	-0.0397642	-0.0446548	-0.0439122	-0.0367513
																						-0.00244809	-0.00275112	0.000219667	-0.00557363	-0.0208094	-0.0346653	-0.0411165	-0.03884	-0.0341312	-0.0327187	-0.0335418	-0.0348923	-0.0338761	-0.0377266	-0.042567	-0.0439714	-0.044612	-0.0439721	-0.0423569	-0.0420382	-0.0416035	-0.0355338	-0.0326957	-0.033453	-0.0325405	-0.0362246	-0.0377035	-0.0351788
																						-0.0167584	-0.0163597	-0.0194252	-0.0249653	-0.0313687	-0.0381215	-0.0415773	-0.0374771	-0.0319425	-0.0312329	-0.0317438	-0.0303953	-0.0287648	-0.0303081	-0.0337057	-0.0384809	-0.0392345	-0.0408304	-0.0398505	-0.0401563	-0.0400307	-0.0341612	-0.0319504	-0.0314139	-0.0375756	-0.0401896	-0.0410052	-0.0393647
																						-0.0240708		-0.0364087	-0.0344876	-0.0314337	-0.0319076	-0.0369533	-0.033909	-0.0334361	-0.034306	-0.032135	-0.0255134	-0.0231988	-0.0280207	-0.0297193	-0.0287762	-0.0308166	-0.0323338	-0.03673	-0.0380683	-0.037803	-0.0330807	-0.0373833	-0.0426213	-0.0472255	-0.0535638	-0.0497572	-0.0461868
																									-0.0371889	-0.0373134	-0.0413288	-0.044342	-0.0408098	-0.0410274	-0.0403865	-0.0341797	-0.0224993	-0.0178958	-0.0218774	-0.0225748	-0.0208688	-0.021394	-0.0236184	-0.0289759	-0.035435	-0.0342164	-0.0317898	-0.034191	-0.0460248	-0.0498961	-0.0481699	-0.0516498	-0.0472548
																								-0.0326378	-0.0433854	-0.0507574	-0.0539987	-0.0526212	-0.0456497	-0.0420792	-0.0433342	-0.0375135	-0.0257901	-0.020044	-0.020091	-0.0191091	-0.0182689	-0.0176878	-0.0180843	-0.0216932	-0.0262887	-0.0278274	-0.0257761	-0.0288299	-0.0339324	-0.0373055	-0.0423747	-0.040767	-0.0383044
																								-0.0375619	-0.0458509	-0.0464826	-0.0451785	-0.0424129	-0.0383756	-0.0366943	-0.0389311	-0.0378178	-0.0328156	-0.0307825	-0.0305229	-0.0298129	-0.0276487	-0.025409	-0.0257509	-0.0295471	-0.0304818	-0.0228293	-0.0221448	-0.0243511	-0.0283036	-0.0315635	-0.0331607	-0.0301097	-0.0307006
																							-0.0334213	-0.0347828	-0.0361172	-0.0325218	-0.0260611	-0.0251776	-0.0299049	-0.0329665	-0.0333491	-0.0353569	-0.0396637	-0.0415682	-0.0427629	-0.0435408	-0.0390813	-0.0356185	-0.0385462	-0.0421215	-0.0357614	-0.0298246	-0.0269747	-0.0303941	-0.033214	-0.0350087	-0.0340712	-0.0272286	-0.018467
																							-0.0315039	-0.0298244	-0.0305797	-0.0292378	-0.0250099	-0.0232021	-0.0261233	-0.027589	-0.0272074	-0.0319272	-0.0371311	-0.0405322	-0.0424984	-0.043248	-0.0397975	-0.0360266	-0.0386015	-0.0413465	-0.0347798	-0.030781	-0.028636	-0.0291342	-0.0294556	-0.0278038	-0.0229005	-0.0163253	-0.0051123
																						-0.0375161	-0.0313912	-0.0308601	-0.030367	-0.0315161	-0.0323055	-0.0276612	-0.0291072	-0.0298296	-0.028453	-0.0292414	-0.0334645	-0.0359767	-0.0373203	-0.0363059	-0.0329309	-0.0307724	-0.0312858	-0.0323256	-0.0289004	-0.026296	-0.0229569	-0.0214648	-0.0207329	-0.0179054	-0.00939038	-0.00458843	0.002242
																							-0.0384772	-0.0351755	-0.0347596	-0.0354186	-0.0364094	-0.0341274	-0.0344094	-0.0380574	-0.0376537	-0.036829	-0.0379866	-0.0379806	-0.0366274	-0.0344914	-0.030925	-0.0316338	-0.0322235	-0.0319034	-0.0265132	-0.0221642	-0.0162301	-0.0163453	-0.0179781	-0.0155086	-0.00675951	-0.00353384	-0.00455688
																							-0.0433654	-0.0394587	-0.0412728	-0.0411597	-0.0391435	-0.0360799	-0.0348974	-0.0374601	-0.0406089	-0.041525	-0.0421784	-0.0413134	-0.0406867	-0.0399241	-0.0371845	-0.0357317	-0.0368786	-0.0308183	-0.0252471	-0.0180191	-0.0107399	-0.0114676	-0.0148594	-0.0114192	-0.00770309	-0.0014844	-0.00411933
																					-0.0559878	-0.0536119	-0.0450085	-0.0399655	-0.0409727	-0.0393481	-0.0344113	-0.0308202	-0.030149	-0.0321457	-0.0353782	-0.0361687	-0.0360085	-0.0352383	-0.0381542	-0.0401274	-0.0381134	-0.0363014	-0.0372439	-0.0313303	-0.0214978	-0.0177994	-0.0108875	-0.00982354	-0.0131562	-0.0119603	-0.00520567	-0.00402489	-0.00170516
																				-0.0528985	-0.0508531	-0.0499892	-0.0470783	-0.0429665	-0.0415263	-0.0379146	-0.0307322	-0.0302385	-0.0343623	-0.0387499	-0.0407612	-0.0394267	-0.0352047	-0.0343915	-0.0359114	-0.0379016	-0.0365346	-0.0348419	-0.0362117	-0.0316664	-0.0269476	-0.0213377	-0.0166476	-0.0145535	-0.0158199	-0.0152327	-0.00764515	-0.00570469	-0.00128252
																				-0.0520767	-0.0489685	-0.0456381	-0.0458915	-0.0411444	-0.0368578	-0.0341427	-0.0331377	-0.0403363	-0.0505506	-0.0574475	-0.0580576	-0.052774	-0.047882	-0.0424623	-0.0392014	-0.0379036	-0.0365504	-0.0341453	-0.0360451	-0.0299525	-0.0212075	-0.0168242	-0.0129949	-0.0153433	-0.0148441	-0.00812811	-0.00489779	1.37116e-05	0.00609998
																				-0.0535199	-0.0504806	-0.0497459	-0.0427603	-0.0360766	-0.0292268	-0.0297368	-0.0383091	-0.0493554	-0.0598522	-0.0635843	-0.059363	-0.0513627	-0.0448044	-0.0407914	-0.0371229	-0.0373052	-0.033871	-0.0318346	-0.029249	-0.0269497	-0.0220382	-0.0182342	-0.0154424	-0.0134005	-0.0132766	-0.00414193	0.00347507	0.0125766	0.0225989
														-0.0439335	-0.0553922	-0.0574624	-0.0600223	-0.0573674	-0.0545717	-0.0519838	-0.0511666	-0.049373	-0.0499459	-0.0498039	-0.0446452	-0.0519221	-0.0475679	-0.0531687	-0.0603814	-0.0629261	-0.0602261	-0.0534379	-0.0459638	-0.0403458	-0.0271161	-0.0265296	-0.0299121	-0.036938	-0.0349996	-0.0245864	-0.0180667	-0.0139097	-0.0146779	-0.0119306	-0.0106772	0.00153491	0.0127132	0.0226632	0.0378576
												-0.0549195	-0.0548001	-0.0564085	-0.0554273	-0.057898	-0.0564263	-0.0533298	-0.049378	-0.0527977	-0.0526737	-0.0497212	-0.0470938	-0.054281	-0.0653825	-0.0655769	-0.0553185	-0.0556785	-0.0560412	-0.0585006	-0.05928	-0.0562552	-0.0488823	-0.0502056	-0.0279602	-0.028508	-0.0371482	-0.0351253	-0.0266091	-0.023771	-0.0142183	-0.0100881	-0.00340563	0.000688658	0.00376617	0.013228	0.0237212	0.0314605	0.0431374
												-0.0553769	-0.0569062	-0.0549162	-0.0517532	-0.0539999	-0.0524249	-0.0586715	-0.0615045	-0.0659162	-0.0611335	-0.0523217	-0.0437145	-0.0482756	-0.0585849	-0.0552094	-0.0395315	-0.0385397						-0.0351224	-0.0311406	-0.0355473	-0.0508912	-0.0502707	-0.0365488	-0.0324528	-0.0373766	-0.0166315	-0.00574076	0.00253622	0.0122061	0.023125	0.0322891	0.0421081	0.0458814
												-0.0519426	-0.0553118	-0.0515399	-0.0430855	-0.0446313	-0.0527474	-0.0698036	-0.0826133	-0.0835933	-0.0781576	-0.0608299	-0.0427345	-0.0393237	-0.0464875		-0.029721	-0.0302048	-0.0338666							-0.0439766	-0.0607154	-0.0590545	-0.0473748	-0.0422041	-0.0424009	-0.0249288	-0.0105036	0.00230871	0.0200191	0.0315773	0.0374925	0.0455994	0.0475641
										-0.0637417	-0.0529947	-0.0510532	-0.0551858	-0.049667	-0.0438622	-0.0469166	-0.0577026	-0.0786407	-0.0899778	-0.0875744	-0.0782345	-0.0577608	-0.0356154																				-0.00864085	1.05938e-05	0.00354533	0.013751	0.0190519	0.0230215	0.0275352
								-0.0691817	-0.0621557	-0.0512859	-0.0465318	-0.0449627	-0.0446869	-0.0434823	-0.0459998	-0.052664	-0.0619814	-0.0735813	-0.0753367	-0.06856	-0.0537221	-0.041381																							-0.0060394	-0.010015	-0.0120265	-0.00546416	0.0103195
						-0.0958207	-0.0846022	-0.0705997	-0.0545447	-0.0434955	-0.0366591	-0.0380004	-0.0353312																																				0.0148158
								-0.0734975	-0.053708	-0.0419288	-0.0339692	-0.0278742	-0.0331504
							-0.0787656	-0.0655596	-0.052413	-0.0414439	-0.0336418	-0.0257746
							-0.0758506	-0.0605304	-0.0583657	-0.0500441	-0.0376847	-0.0284417
							-0.0929132	-0.0754856	-0.0750381	-0.0653998	-0.050907	-0.0379499
							-0.116745	-0.0958554	-0.085538	-0.0638215	-0.0434994
		-0.262377	-0.248541	-0.230497	-0.210827	-0.184691	-0.142321	-0.105993	-0.0772824	-0.043615
			-0.264376	-0.250969	-0.231515	-0.207889	-0.1761	-0.124966
		-0.285341	-0.283623	-0.272141	-0.251084	-0.224059
			-0.303564	-0.290949	-0.265474
				-0.291154
[truncated: 76 more columns]

## Sheet: Tmax_JJA
																																																0.0490893	0.0502924
																																														0.0463188	0.0466	0.0465531	0.0400449
																																													0.0372344	0.039502	0.0390685	0.0376697	0.0315462
																																												0.0194646	0.0245534	0.0264888	0.0258016	0.0263212	0.0220368
																																									-0.00368352	-0.00120073	0.000234647	0.00693645	0.0150766	0.0185986	0.0171706	0.0158829	0.0150293
																																							-0.0175817	-0.0168916	-0.0150163	-0.0115921	-0.00825895	0.000215615	0.00931134	0.0136931	0.0131028	0.0115136	0.0100171
																																						-0.0241415	-0.0243085	-0.0241481	-0.0220677	-0.0166918	-0.0102113	-0.00183334	0.00382503	0.00761668	0.0089776	0.00700586	0.0033919
																																-0.0295416				-0.0261901	-0.0254555	-0.0263951	-0.0269257	-0.0260506	-0.0230426	-0.0175304	-0.0114904	-0.00844607	-0.00196342	0.000283389	0.00126367	-0.00159303	-0.00802934
																														-0.0239454	-0.0267331	-0.0301063	-0.032261	-0.0307161	-0.0269577	-0.0254212	-0.0250493	-0.0240729	-0.0247897	-0.0241334	-0.0217708	-0.0182444	-0.0155145	-0.0150347	-0.00897227	-0.00822568	-0.00957691	-0.0133473	-0.0185478
																											-0.019997	-0.0204975	-0.0219492	-0.0250756	-0.031152	-0.0331725	-0.0336381	-0.0314236	-0.0284181	-0.0256946	-0.0240831	-0.0239737	-0.0243578	-0.0249438	-0.0242925	-0.023367	-0.0230411	-0.0242293	-0.0191919	-0.0185253	-0.0196374	-0.0227123	-0.026716
																								-0.0176076		-0.0137363	-0.0191486	-0.0217736	-0.0254646	-0.0272586	-0.0302225	-0.0305316	-0.0299698	-0.0282857	-0.0292251	-0.0278352	-0.0258283	-0.0266801	-0.0301649	-0.0293037	-0.0302733	-0.0313205	-0.0318924	-0.0337294	-0.034106	-0.0282964	-0.0267461	-0.0281192	-0.0314887
																							-0.0232807	-0.0181601	-0.0156172	-0.0185286	-0.0229731	-0.0242724	-0.0246083	-0.0271244	-0.0285242	-0.0284313	-0.0274111	-0.0297966	-0.0311067	-0.0334075	-0.0326079	-0.0340411	-0.0367437	-0.0374595	-0.0348716	-0.0366478	-0.0384616	-0.040001	-0.0389345	-0.0317628	-0.0295821	-0.0298644	-0.0314698
																							-0.0242388	-0.0233159	-0.0223631	-0.0240458	-0.0246007	-0.0238208	-0.0241055	-0.0234624	-0.0232342	-0.0275744	-0.0298313	-0.0312972	-0.0354539	-0.0364559	-0.0379844	-0.0392239	-0.0408203	-0.0390775	-0.0371132	-0.0350486	-0.0379641	-0.0390374	-0.0351684	-0.0271827	-0.0271501	-0.0271774	-0.0261661
																						-0.0266922	-0.0259244	-0.026109	-0.0242334	-0.0227646	-0.0216281	-0.0215241	-0.0233289	-0.0240359	-0.0255163	-0.0280453	-0.0308014	-0.0359603	-0.0368644	-0.0369234	-0.038717	-0.0408384	-0.0423709	-0.041107	-0.037286	-0.0372923	-0.0393901	-0.0356472	-0.0315493	-0.0300669	-0.0262869	-0.0263662	-0.0246594
																						-0.0226976	-0.026045	-0.0250747	-0.0220918	-0.019292	-0.0184824	-0.0200441	-0.0234932	-0.0269093	-0.031369	-0.0347543	-0.036318	-0.036968	-0.0411417	-0.0404124	-0.0391259	-0.0416502	-0.0447327	-0.0447341	-0.0427687	-0.0401164	-0.0394761	-0.0389328	-0.0315198	-0.0320876	-0.0275927	-0.0277648	-0.022029
																						-0.0242025	-0.0225072	-0.0251924	-0.0207979	-0.0195505	-0.0221021	-0.02567	-0.0291696	-0.0325555	-0.0369925	-0.0397546	-0.040343	-0.0400753	-0.0399007	-0.0396228	-0.042555	-0.0425037	-0.045901	-0.0463175	-0.0469237	-0.0440637	-0.0416581	-0.0412321	-0.0402279	-0.033155	-0.027055	-0.0274157	-0.0230795
																						-0.0290222		-0.0274658	-0.0209869	-0.0204083	-0.024529	-0.0313742	-0.0344713	-0.0358764	-0.0387527	-0.0408284	-0.0411917	-0.0406093	-0.0400589	-0.0404134	-0.0408168	-0.0444751	-0.0448018	-0.0474825	-0.0482828	-0.0478612	-0.0445086	-0.0427078	-0.0416816	-0.0398168	-0.0316462	-0.0270356	-0.0239639
																									-0.0231514	-0.0210102	-0.0234853	-0.0282886	-0.0331533	-0.0345775	-0.0368557	-0.0393712	-0.0408142	-0.040381	-0.0392491	-0.0398765	-0.0412553	-0.0417693	-0.0419339	-0.0453737	-0.0465906	-0.0455955	-0.0447591	-0.0432853	-0.0417331	-0.0401906	-0.039272	-0.0283027	-0.0250509
																								-0.0284004	-0.0220701	-0.0235821	-0.0224822	-0.026009	-0.0325391	-0.0351043	-0.0356532	-0.037793	-0.0400649	-0.0391475	-0.0368893	-0.0375129	-0.0398701	-0.0412288	-0.0416573	-0.041	-0.042542	-0.0426376	-0.0421516	-0.0434214	-0.0415101	-0.0395637	-0.0400922	-0.037428	-0.0348153
																								-0.0310381	-0.0270597	-0.0239563	-0.0276481	-0.0299438	-0.0351327	-0.036432	-0.0352089	-0.0354827	-0.0362663	-0.0344229	-0.0320267	-0.0317081	-0.0330191	-0.0345418	-0.0358915	-0.0350313	-0.0332759	-0.0367261	-0.0394218	-0.0397326	-0.0396958	-0.0388153	-0.0389592	-0.0392056	-0.0334067
																							-0.0353999	-0.0333266	-0.0310669	-0.028704	-0.026526	-0.0259763	-0.0350424	-0.0336605	-0.0312664	-0.0299226	-0.0284428	-0.0266603	-0.025951	-0.0242443	-0.0222917	-0.0233179	-0.0261225	-0.0261833	-0.02808	-0.0304217	-0.0346231	-0.0372108	-0.0363981	-0.0380632	-0.038208	-0.0368967	-0.0334177
																							-0.0350635	-0.0331513	-0.0306629	-0.0276027	-0.0247797	-0.0236559	-0.0230866	-0.0196302	-0.0146275	-0.0236962	-0.0223385	-0.0205606	-0.0202002	-0.0182841	-0.0152851	-0.0163999	-0.0199729	-0.021031	-0.0239464	-0.0259182	-0.0293788	-0.0324353	-0.0324652	-0.0332057	-0.0345341	-0.0357242	-0.0317348
																						-0.040336	-0.0366318	-0.0318197	-0.0285912	-0.0244563	-0.020806	-0.0201191	-0.019058	-0.014917	-0.00958151	-0.0171215	-0.0181523	-0.0161852	-0.0145117	-0.013563	-0.0129013	-0.014334	-0.0175608	-0.019418	-0.0232616	-0.0240475	-0.0246163	-0.0251358	-0.0248611	-0.0271283	-0.0298139	-0.0317923	-0.0293233
																							-0.0356257	-0.0317456	-0.0277167	-0.0210061	-0.01688	-0.0153712	-0.013851	-0.00986499	-0.00429272	-0.0112713	-0.0114123	-0.00977319	-0.00825154	-0.00795786	-0.00866525	-0.0110769	-0.0137954	-0.0157082	-0.0202975	-0.0212239	-0.0212387	-0.0209556	-0.0208668	-0.0244764	-0.0267392	-0.0279359	-0.0275225
																							-0.0334172	-0.0297464	-0.0252226	-0.017943	-0.0133191	-0.0112933	-0.00991199	-0.00523368	0.000483755	-0.00666714	-0.00614654	-0.00459535	-0.00334467	-0.00297472	-0.00340471	-0.00510783	-0.0076346	-0.0123854	-0.0131176	-0.0149226	-0.0184129	-0.0221598	-0.0219931	-0.0189898	-0.0198269	-0.0197611	-0.0214109
																					-0.0407447	-0.0342484	-0.0310889	-0.0277924	-0.0228085	-0.015268	-0.010527	-0.00787881	-0.00585085	-0.00143482	0.00385257	-0.00266544	-0.00253032	-0.000941446	0.00137634	0.00244861	0.00188206	-5.57892e-05	-0.00241481	-0.00718449	-0.0110096	-0.0106746	-0.0129899	-0.0147299	-0.0145646	-0.0159146	-0.016515	-0.0169121	-0.0182478
																				-0.0443258	-0.0382374	-0.0319013	-0.0286187	-0.0250956	-0.019584	-0.0117765	-0.00704415	-0.00296222	0.000932779	0.00628317	0.0115212	0.0131519	0.00335221	0.00493373	0.00803695	0.00934715	0.00810313	0.00594828	0.00385762	0.00352733	0.00159726	-0.000506609	-0.000179384	-0.0018139	-0.00365267	-0.00716795	-0.013698	-0.0150596	-0.0138882
																				-0.0409499	-0.0348139	-0.0305813	-0.0265817	-0.0229784	-0.0165789	-0.00781262	-0.00167755	0.00433898	0.00969356	0.0157273	0.0212016	0.0223733	0.0218023	0.0144959	0.0160998	0.0161574	0.014553	0.0121385	0.0158889	0.0087545	0.0018581	0.000408736	0.00148734	0.00346655	0.000122643	-0.00666661	-0.010077	-0.0107825	-0.00974862
																				-0.0272566	-0.0200744	-0.0147505	-0.0206668	-0.017139	-0.00952864	0.000344437	0.00798196	0.0142476	0.0189055	0.024053	0.0290393	0.0308077	0.0315112	0.033016	0.0334067	0.0336743	0.0274025	0.0191244	0.0192811	0.0152289	0.00917806	0.00595737	-0.00213154	-0.00384448	-0.00610223	-0.0105784	-0.011688	-0.00538647	-0.00623569
														-0.0765044	-0.0651125	-0.0573403	-0.0488513	-0.0398462	-0.0304144	-0.02158	-0.013583	-0.00826405	-0.00470892	0.0011359	0.00328052	0.0181441	0.0172816	0.0222184	0.0269257	0.0307525	0.0336765	0.0353563	0.0371109	0.0384408	0.031793	0.0318673	0.034017	0.0416782	0.0402035	0.0223132	0.0140833	0.0104799	0.0128946	0.0107188	0.00808506	0.00293056	0.00142577	0.000869154	-0.00143076
												-0.0796004	-0.0774618	-0.069976	-0.0604016	-0.0503748	-0.0449207	-0.0370819	-0.0276892	-0.0185035	-0.0106746	-0.00411533	0.00209215	0.0102962	0.0189084	0.0241447	0.0251761	0.029647	0.0313463	0.0334475	0.0320657	0.0327641	0.0354386	0.0444035	0.0374215	0.0416518	0.0455432	0.0460973	0.0429463	0.0385887	0.0219519	0.0196196	0.0189714	0.0160669	0.011194	0.00750473	0.0065199	0.00584165	0.00372016
												-0.0791198	-0.0751132	-0.068166	-0.0586875	-0.0490527	-0.0427391	-0.0332874	-0.0215536	-0.0115901	-0.00458577	0.00126467	0.00721773	0.0146228	0.0213196	0.0242749	0.0235056	0.026986						0.0372926	0.0397662	0.0406948	0.0456258	0.0464326	0.0403208	0.0369572	0.0366585	0.0227734	0.0225533	0.0197272	0.0138398	0.00978895	0.00845119	0.00653426	0.00591781
												-0.0800176	-0.0726158	-0.0662459	-0.0614826	-0.0541464	-0.0428532	-0.0290428	-0.0129882	-0.00150415	0.0049938	0.00882363	0.0118129	0.0164163	0.0215688		0.0245839	0.0268685	0.0289761							0.0372078	0.0407291	0.0387566	0.032629	0.0294414	0.029449	0.0244961	0.0258459	0.0210343	0.0144686	0.0111768	0.00971654	0.00761238	0.00686606
										-0.0904346	-0.0853293	-0.0784529	-0.0689824	-0.0629011	-0.057611	-0.0493055	-0.0361476	-0.0207657	-0.00522547	0.00531047	0.0103824	0.0130532	0.0146874																				0.0255872	0.0242158	0.0234605	0.0163241	0.0153556	0.0145287	0.0175189
								-0.0916635	-0.0913462	-0.0884632	-0.0806112	-0.0736704	-0.0670434	-0.0593851	-0.0493467	-0.0382245	-0.026106	-0.0106717	0.000756231	0.00867967	0.0123817	0.0147672																							0.0209691	0.0218153	0.0245596	0.0242924	0.022135
						-0.0881733	-0.0866706	-0.0876495	-0.0881707	-0.0848637	-0.077323	-0.0695378	-0.0634816																																				0.0217636
								-0.0838064	-0.0832219	-0.0800339	-0.0739992	-0.066054	-0.0593914
							-0.0836079	-0.0819216	-0.0796952	-0.0757421	-0.0695207	-0.0634542
							-0.085606	-0.0835876	-0.0773232	-0.0707141	-0.0637988	-0.0570625
							-0.0830721	-0.0800152	-0.0712881	-0.0618594	-0.0548428	-0.0482595
							-0.0795647	-0.0751371	-0.0666284	-0.059416	-0.0491965
		-0.0696766	-0.0677569	-0.0689698	-0.0732244	-0.0752074	-0.0764482	-0.0732718	-0.0659193	-0.0594488
			-0.0686228	-0.0701437	-0.0753333	-0.0760816	-0.0714284	-0.0672258
		-0.0686999	-0.0662905	-0.068006	-0.0747513	-0.077711
			-0.0621094	-0.0638828	-0.0725761
				-0.066031
[truncated: 76 more columns]

## Sheet: Tmin_Annual
																																																0.00660719	0.00537419
																																														0.0058641	0.00548087	0.00609271	0.00546555
																																													0.00429673	0.0044593	0.00447626	0.00565927	0.005285
																																												0.00256497	0.00261815	0.00302411	0.00322741	0.0044393	0.00413296
																																									-0.00168123	-0.00141961	-0.00122412	0.000807212	0.000988274	0.00143171	0.00165535	0.00148597	0.00256518
																																							-0.00335843	-0.00299373	-0.0026333	-0.00248617	-0.00246486	-0.000521128	-0.000356444	3.09901e-05	0.000225256	9.28498e-05	0.00115484
																																						-0.00470344	-0.0045305	-0.00421756	-0.00397774	-0.00398198	-0.00417726	-0.00231087	-0.00203086	-0.00160969	-0.00138691	-0.00142041	-0.000258485
																																-0.00128272				-0.00498271	-0.00599094	-0.00617168	-0.00613921	-0.00606972	-0.00604274	-0.00608825	-0.00623278	-0.00647181	-0.00375758	-0.00323721	-0.00292076	-0.00283202	-0.00265926
																														0.00445509	0.00353539	0.000254906	-0.00141908	-0.0024117	-0.00337704	-0.00601645	-0.00669232	-0.00766208	-0.00785308	-0.00795194	-0.00797587	-0.00796664	-0.00793351	-0.00798868	-0.00506843	-0.00447708	-0.00416896	-0.00402696	-0.00384916
																											0.00917495	0.00755282	0.00656978	0.00568196	0.00338332	0.0020758	-0.00139975	-0.0025568	-0.00372475	-0.00456876	-0.00745312	-0.00808838	-0.00914785	-0.00939252	-0.00948002	-0.00936353	-0.0091708	-0.00914565	-0.00618018	-0.00563008	-0.0053526	-0.00523438	-0.00509222
																								0.0180105		0.012655	0.0107853	0.0093224	0.00644677	0.00553898	0.00457867	0.0034504	2.18163e-06	-0.00098774	-0.00404601	-0.00494188	-0.00571234	-0.00873863	-0.00933659	-0.0107323	-0.0110414	-0.010937	-0.0106935	-0.0107536	-0.0103449	-0.00743828	-0.00713666	-0.00697486	-0.00679385
																							0.0194893	0.0168523	0.0141277	0.0120746	0.0103434	0.00896481	0.0080104	0.00524783	0.00431232	0.00328651	0.00217795	-0.00104158	-0.00201787	-0.00513082	-0.00592393	-0.00661696	-0.0100265	-0.0109106	-0.0125234	-0.0125768	-0.0124653	-0.0127007	-0.0123676	-0.00950519	-0.00921006	-0.00906008	-0.00892057
																							0.0188766	0.0165333	0.013906	0.0117749	0.00991248	0.00854356	0.00775502	0.0070719	0.00648121	0.00367066	0.00269741	0.00195868	-0.00151067	-0.00248273	-0.0056477	-0.0064113	-0.00728552	-0.0113087	-0.0124401	-0.0138131	-0.0140145	-0.0143715	-0.013901	-0.010979	-0.0106554	-0.0105991	-0.0105988
																						0.0201126	0.0185202	0.0164429	0.0139915	0.0116773	0.00970789	0.00846666	0.00792548	0.00754562	0.00729915	0.00678923	0.00608322	0.00334645	0.00247396	0.0014292	-0.00226988	-0.00563032	-0.00661256	-0.00779302	-0.0123507	-0.0130614	-0.0137713	-0.0151616	-0.0144662	-0.0136958	-0.0111863	-0.0111786	-0.0112494
																						0.023358	0.0176729	0.0159001	0.0139665	0.0118324	0.00966563	0.00848917	0.008246	0.0081708	0.00813702	0.00775939	0.00719653	0.00677698	0.00384053	0.0026878	0.00151905	-0.00238061	-0.00608885	-0.00726109	-0.00837926	-0.0130155	-0.0137648	-0.0147964	-0.0145561	-0.0139968	-0.0117002	-0.0116601	-0.0116862
																						0.0223601	0.0212187	0.0158476	0.0145549	0.0130533	0.0102736	0.00889198	0.00912709	0.00930008	0.00928438	0.00882976	0.00834483	0.00800117	0.00711802	0.00587175	0.00273141	0.0014402	-0.00264569	-0.003984	-0.0075909	-0.0127803	-0.0133759	-0.0139916	-0.0135908	-0.0146711	-0.0123619	-0.0122364	-0.0123428
																						0.0220352		0.0165984	0.0160205	0.0156561	0.0148684	0.0112909	0.0111521	0.0109576	0.010722	0.0102108	0.00982681	0.00946641	0.0084386	0.00720494	0.00596467	0.00297039	0.00155353	-0.00257569	-0.00396568	-0.00866508	-0.00932731	-0.0135045	-0.0134683	-0.0139585	-0.0156481	-0.0131239	-0.0133722
																									0.017373	0.0173626	0.0167395	0.0147817	0.0135774	0.0129047	0.0124448	0.0118456	0.0114215	0.0109728	0.00988237	0.00858057	0.00730061	0.00595813	0.00439634	0.00151218	-0.00390575	-0.00507929	-0.00830811	-0.00931051	-0.0135347	-0.0139272	-0.0143401	-0.0165446	-0.0144137
																								0.0223546	0.0219756	0.0185294	0.0179765	0.016954	0.0160719	0.0153937	0.0148967	0.0142113	0.0136542	0.0130922	0.0120474	0.0107186	0.00937532	0.00805312	0.00655546	0.00497382	0.00239096	-0.00284512	-0.00394542	-0.00762118	-0.00782989	-0.00805866	-0.0131636	-0.013821	-0.0114618
																								0.0237087	0.0234639	0.0236286	0.019847	0.0192202	0.0185788	0.0180605	0.0176554	0.0169777	0.0164098	0.0158195	0.0148384	0.013548	0.0123048	0.0110853	0.00967868	0.00818757	0.00664196	0.0054954	0.000542315	-0.000789776	-0.00264941	-0.00292718	-0.00337232	-0.00168765	-0.00534998
																							0.0258947	0.0256398	0.025582	0.0259226	0.0260919	0.0262422	0.0213684	0.020958	0.0206938	0.0201028	0.0195439	0.0189669	0.0179425	0.0167375	0.0157513	0.0146398	0.0132633	0.0117508	0.0102549	0.00907494	0.00812622	0.00276759	0.00258156	0.000346665	-0.000164997	0.00165137	-0.000250891
																							0.0279666	0.0278644	0.0278749	0.0281851	0.0284228	0.0288855	0.0292761	0.02985	0.0302592	0.0233332	0.0228764	0.0223161	0.0213706	0.0202896	0.0192987	0.0182013	0.016865	0.0153342	0.0137232	0.0124591	0.0115145	0.00598521	0.00583242	0.0054304	0.00480799	0.00240913	0.00286237
																						0.0317524	0.032112	0.0298611	0.0299044	0.0301579	0.0305562	0.0313413	0.0318639	0.0325489	0.0331048	0.0302673	0.0260811	0.0256392	0.0249321	0.023983	0.0228812	0.0217105	0.0203997	0.0189437	0.0172915	0.0159576	0.0147609	0.0135776	0.0138094	0.00843261	0.00778584	0.00611185	0.0072421
																							0.0335742	0.0338123	0.0341449	0.0359947	0.0366447	0.0376376	0.0385037	0.0351738	0.0358816	0.0333454	0.0330325	0.0327422	0.0321473	0.0312342	0.0299906	0.0252459	0.0239838	0.0225854	0.02092	0.0195143	0.0223071	0.0208918	0.0170978	0.0103073	0.00964473	0.00877841	0.00633569
																							0.0354821	0.0359206	0.036454	0.0386464	0.039429	0.0405268	0.0415683	0.0427246	0.0436672	0.0367633	0.0365425	0.0363127	0.035763	0.0349472	0.0338428	0.0326235	0.0312707	0.0287206	0.0271598	0.0256166	0.0266131	0.0196371	0.0193028	0.024131	0.0179297	0.0210979	0.0149746
																					0.0349848	0.0365044	0.0373936	0.0380799	0.0388668	0.0412922	0.0423025	0.0435348	0.0446731	0.0458374	0.0467291	0.0401232	0.0399596	0.0398132	0.0392336	0.0385155	0.037593	0.0365	0.0351749	0.0325566	0.0320025	0.0321076	0.0308642	0.0294516	0.0286401	0.0280064	0.0257752	0.0246562	0.0234992
																				0.0362043	0.0363184	0.0380254	0.0391253	0.0400512	0.0410266	0.0437224	0.0450015	0.046364	0.0474788	0.0485989	0.0494279	0.0501645	0.0432268	0.0431985	0.0427189	0.0420585	0.0413523	0.0403667	0.0390673	0.042394	0.0399283	0.0406663	0.0392322	0.0376233	0.0365444	0.0355294	0.0354758	0.0286491	0.0272752
																				0.0371335	0.0375938	0.0384262	0.0408478	0.0419977	0.0431583	0.0461137	0.0475522	0.0490111	0.0501856	0.0512914	0.0521266	0.0529362	0.0539017	0.046811	0.0465207	0.0460325	0.0454377	0.044581	0.049898	0.046549	0.0450219	0.0437593	0.0426416	0.0423067	0.0416202	0.0413977	0.0402709	0.0390813	0.0316876
																				0.0475696	0.0487024	0.0499531	0.0441324	0.0454723	0.0467185	0.0499089	0.0514185	0.0530448	0.0544907	0.0558011	0.0567242	0.0576429	0.0586772	0.0597695	0.0605048	0.0610625	0.0545595	0.0493479	0.0533107	0.052134	0.0508706	0.0496789	0.0402322	0.0390162	0.038287	0.0388038	0.037728	0.0459614	0.0385678
														0.0290755	0.031805	0.0340031	0.0373113	0.0443762	0.047841	0.049562	0.0508368	0.0524126	0.0541808	0.0560965	0.0503809	0.0609361	0.0556171	0.0575665	0.0593609	0.0608618	0.0619339	0.0628839	0.0638602	0.0648895	0.0591009	0.0592394	0.0618359	0.0705673	0.0690998	0.0598184	0.0569154	0.0562847	0.0568229	0.0557155	0.0550951	0.0548941	0.0542463	0.0527452	0.0511933
												0.0259726	0.0280508	0.029886	0.0322455	0.0352916	0.0387161	0.0459538	0.047919	0.0510469	0.0523793	0.0540003	0.0557708	0.0578044	0.059894	0.0631973	0.0653654	0.0677377	0.0638343	0.0655585	0.066814	0.0678352	0.0685231	0.0769649	0.0702518	0.0740343	0.0737063	0.0741871	0.0727649	0.0753579	0.0624959	0.0620926	0.061708	0.0609696	0.0605873	0.0619897	0.0608192	0.0593125	0.0578141
												0.0270549	0.0291514	0.0320485	0.0334626	0.0365076	0.0391126	0.046927	0.0487949	0.05186	0.0532696	0.0549523	0.0567608	0.0589825	0.0612678	0.0644911	0.0665861	0.0689952						0.0788815	0.0794463	0.0761036	0.0757446	0.0753874	0.0777685	0.0774869	0.0767442	0.0662697	0.0660845	0.0655562	0.067585	0.0668421	0.0657617	0.064639	0.0629149
												0.0282799	0.0304244	0.0334555	0.0361241	0.0373117	0.0402776	0.047777	0.0494536	0.0510948	0.0538186	0.0555782	0.0577968	0.0594494	0.0615322		0.0662619	0.068625	0.070832							0.0770132	0.077647	0.0762865	0.0785117	0.0782256	0.0775441	0.0749246	0.0752516	0.0694518	0.0704955	0.0697596	0.0688018	0.0680962	0.066652
										0.0255514	0.0274618	0.0295364	0.0312577	0.034323	0.036975	0.038097	0.0408789	0.0480658	0.0495102	0.0510732	0.0536913	0.0553994	0.0575371																				0.0772203	0.0765829	0.0765777	0.0705238	0.0700286	0.0691708	0.0759888
								0.0213163	0.0240749	0.0256894	0.0279303	0.0299854	0.0317606	0.0347845	0.0373008	0.0396474	0.0458175	0.0483704	0.0496528	0.051156	0.0525958	0.0554016																							0.0770426	0.0788693	0.0790492	0.0784836	0.0796421
						0.0210447	0.0216826	0.0220412	0.0245521	0.0260038	0.0276056	0.030001	0.031701																																				0.0824373
								0.0232167	0.0250136	0.0263721	0.0280159	0.0296726	0.0321497
							0.0265344	0.0243536	0.025444	0.0271207	0.0287066	0.0303206
							0.0267237	0.0257266	0.0256559	0.027977	0.0294452	0.0309096
							0.0283224	0.0281149	0.0285731	0.030842	0.030142	0.0315293
							0.0294991	0.0297063	0.0300866	0.0304229	0.0329599
		0.0264474	0.0266713	0.0270325	0.0274239	0.027669	0.0282887	0.0311908	0.0316228	0.0317913
			0.0274811	0.0277292	0.0280135	0.0282349	0.0290344	0.0300843
		0.0283326	0.0284184	0.0285985	0.028808	0.0289547
			0.0293418	0.0294664	0.0296152
				0.0300757
[truncated: 76 more columns]

## Sheet: Tmin_DJF
																																																-0.0822144	-0.0844986
																																														-0.075621	-0.0734682	-0.0721026	-0.0672608
																																													-0.067431	-0.0657006	-0.0624285	-0.0555666	-0.0483085
																																												-0.0465213	-0.046378	-0.0447234	-0.0424642	-0.0387582	-0.0334795
																																									-0.0389712	-0.0381872	-0.0342672	-0.0299785	-0.0312861	-0.0317884	-0.0311651	-0.0303836	-0.0269169
																																							-0.0171074	-0.0164699	-0.0175913	-0.0176596	-0.0152472	-0.0139939	-0.0180864	-0.0212981	-0.0234747	-0.0235327	-0.0202199
																																						-0.00584708	-0.00209654	0.000793431	0.000207533	-0.000708986	0.000725906	0.00177724	-0.00154713	-0.00618639	-0.0111956	-0.0115429	-0.00653482
																																0.0141143				0.00271975	0.00371552	0.00764723	0.0111803	0.0122395	0.0097212	0.00816372	0.0098696	0.0118709	0.0132391	0.0108288	0.0067145	0.00689746	0.0108502
																														0.0284709	0.0240197	0.0199997	0.0168322	0.0135449	0.0124908	0.0119988	0.0162614	0.0190065	0.019846	0.0195946	0.0174774	0.0162456	0.0181687	0.0223637	0.0265363	0.0273182	0.0271281	0.0274861	0.0270952
																											0.0454304	0.0397068	0.0401658	0.0385737	0.0350945	0.0314622	0.0263834	0.0229497	0.0220593	0.022604	0.023309	0.026082	0.0285354	0.0302951	0.0311103	0.0325722	0.0347814	0.0393511	0.0448364	0.0456926	0.0455184	0.0443371	0.0409989
																								0.0747929		0.0547613	0.0510278	0.0486192	0.0479273	0.045593	0.0428409	0.0372013	0.0298013	0.0269938	0.0286762	0.0301675	0.032382	0.0347957	0.042286	0.0462493	0.0500316	0.0539776	0.05559	0.0583969	0.0614589	0.0615174	0.0582698	0.0549113	0.0507812
																							0.0884894	0.0743061	0.0665643	0.0622706	0.0572272	0.052583	0.0505524	0.0457337	0.042139	0.0363512	0.0314876	0.030996	0.0345774	0.0398725	0.0451994	0.0532666	0.0586672	0.0632955	0.0665644	0.071543	0.0738071	0.0747527	0.0745707	0.0714831	0.0657422	0.0607194	0.0557857
																							0.0914225	0.0821715	0.0743038	0.0680927	0.059208	0.0520002	0.0498452	0.0462433	0.0412454	0.0371266	0.0363342	0.0378255	0.0410044	0.0468569	0.0562588	0.0660365	0.073791	0.0735126	0.0760614	0.0795918	0.0832319	0.0840612	0.0808062	0.0753349	0.0692469	0.0638039	0.0583358
																						0.10309	0.0918396	0.084163	0.0738646	0.0626732	0.0522399	0.0460213	0.0463622	0.04517	0.0426302	0.0419043	0.0434308	0.0457728	0.0486718	0.0529662	0.0600911	0.0692743	0.0772352	0.0807934	0.079547	0.0842788	0.0889987	0.089285	0.0858137	0.0800246	0.0745655	0.0681617	0.0622363
																						0.0962131	0.0848138	0.0765893	0.0652318	0.0519606	0.041082	0.0369211	0.0402072	0.0430893	0.0434915	0.0445244	0.0469134	0.0517723	0.0552144	0.05823	0.0626063	0.0683383	0.0758383	0.0812433	0.0846837	0.0869038	0.0933144	0.0953628	0.0919522	0.0870204	0.079506	0.071847	0.0627189
																						0.085342	0.0760184	0.0647782	0.0541785	0.045427	0.0377327	0.0345254	0.0384365	0.0420504	0.0427267	0.0444556	0.0485649	0.0536322	0.0575993	0.0613018	0.0647889	0.0695176	0.0741632	0.0788747	0.0842647	0.087027	0.0940727	0.0961876	0.0927333	0.0845822	0.0762296	0.0690178	0.0608823
																						0.0809206		0.0573561	0.0489482	0.0442738	0.040276	0.0362447	0.0388811	0.0399292	0.0402256	0.043657	0.0506279	0.0556441	0.0569385	0.0609051	0.0672306	0.0709904	0.0735357	0.0763861	0.0803106	0.0842562	0.091078	0.0912564	0.0845177	0.0757313	0.0659398	0.0618058	0.0552816
																									0.0474032	0.0409996	0.0347598	0.0313308	0.0337864	0.0338326	0.0342215	0.0393	0.0486972	0.0543373	0.0552169	0.0592125	0.0660812	0.0702419	0.0717499	0.0729975	0.0732437	0.0785015	0.0863596	0.0863102	0.0776897	0.0701421	0.0634914	0.0538435	0.0511584
																								0.0569196	0.0444351	0.0336573	0.0262545	0.0240942	0.0279521	0.0289714	0.0271241	0.0313219	0.0406392	0.046414	0.0486508	0.0532006	0.0599183	0.0648318	0.0672459	0.0683561	0.0695371	0.071708	0.0772848	0.0799726	0.0760536	0.0708199	0.0623162	0.0542944	0.0510675
																								0.0526472	0.0421851	0.035569	0.028772	0.0263932	0.0274378	0.0269114	0.0247554	0.0259996	0.0305102	0.0335934	0.0359961	0.0403222	0.0474345	0.0529146	0.0549355	0.0553582	0.0571248	0.0640935	0.067954	0.0693075	0.0690496	0.0645563	0.0588314	0.0553422	0.0478253
																							0.062933	0.0548235	0.0476122	0.043148	0.0403018	0.0354467	0.0289308	0.0256699	0.0260808	0.0250686	0.0219659	0.0219011	0.0241799	0.0275643	0.0347372	0.0399464	0.0399008	0.0398438	0.0443051	0.0509512	0.0575278	0.0569153	0.0542929	0.0533447	0.050141	0.0489653	0.0436862
																							0.0639905	0.0573143	0.0505205	0.045208	0.0419196	0.0369055	0.0300757	0.0269174	0.0284694	0.0237144	0.0185532	0.0172837	0.01971	0.0227868	0.028164	0.0328241	0.0327849	0.0330249	0.037796	0.0432435	0.0486059	0.0492458	0.0483609	0.0465454	0.0444436	0.0451618	0.0433271
																						0.0710072	0.0635365	0.0553045	0.0493506	0.0434239	0.0385913	0.0347601	0.0273162	0.0233658	0.0241773	0.0209234	0.0153752	0.014735	0.0181296	0.0216701	0.0254732	0.0287848	0.0301508	0.0318144	0.035726	0.0399877	0.0441365	0.0472123	0.0485599	0.0450041	0.0422449	0.0384281	0.0399291
																							0.0587352	0.0513552	0.044779	0.0392095	0.0345012	0.0301612	0.0231393	0.0159224	0.0145493	0.0117665	0.00918037	0.00967539	0.0134625	0.0166033	0.0196181	0.0212116	0.0236376	0.0263789	0.0309796	0.0353946	0.0394378	0.0416236	0.0431455	0.0386637	0.0354632	0.0321602	0.0283432
																							0.0545015	0.0473413	0.0383017	0.0321525	0.0284024	0.0248264	0.0197188	0.0134505	0.00783442	0.00309665	0.00318693	0.00401351	0.00473914	0.0060334	0.00875272	0.0124346	0.0160778	0.0210116	0.0251942	0.0302525	0.0345103	0.0354244	0.0359246	0.0367708	0.0302256	0.0302656	0.0238267
																					0.0658885	0.0564116	0.0512917	0.0445862	0.0351615	0.0290133	0.0259198	0.0224968	0.0179689	0.0120885	0.00575366	0.000960326	0.00201732	0.00236415	5.92391e-06	-0.000351518	0.00257129	0.0066492	0.0103982	0.0153407	0.0211225	0.0249878	0.0299677	0.0321152	0.0315635	0.0305917	0.0286149	0.0255311	0.0237212
																				0.0781808	0.0671694	0.0559061	0.0483836	0.0412098	0.032608	0.0267237	0.0237533	0.0185286	0.0120075	0.00566757	0.000984312	-0.000412717	-0.00161873	-0.00223783	-0.00427264	-0.00425942	-0.000731928	0.00298236	0.00500655	0.0112744	0.0162272	0.0215392	0.0266879	0.0284853	0.0262085	0.0245583	0.0268435	0.0221443	0.0203597
																				0.0787779	0.0681302	0.0586793	0.0477836	0.0407246	0.033918	0.0274239	0.0206979	0.0111976	0.00132163	-0.00620384	-0.00948141	-0.00949812	-0.0090942	-0.0106998	-0.00953402	-0.00771638	-0.00451207	-0.00115402	0.0020306	0.00676641	0.0139957	0.0198831	0.0253852	0.0251398	0.0222453	0.0238625	0.0244701	0.0240898	0.0195407
																				0.0810869	0.0722733	0.0598924	0.0491038	0.042346	0.0378084	0.0300393	0.0180075	0.00568264	-0.0055625	-0.0119208	-0.0123684	-0.0117008	-0.0120047	-0.010685	-0.00667246	-0.00476409	-0.00507431	-0.00393348	0.000278478	0.0046329	0.0116663	0.0178492	0.0189749	0.0205953	0.0173744	0.0199233	0.0224078	0.027216	0.0239529
														0.127548	0.117137	0.112561	0.10667	0.100386	0.0921617	0.0837331	0.0746121	0.064425	0.0502878	0.0389057	0.028478	0.0184964	0.0106541	0.000859478	-0.00908215	-0.0148513	-0.0158705	-0.0158988	-0.0156874	-0.0133128	-0.00770996	-0.00538092	-0.00410188	-0.00289076	0.000235725	0.00540467	0.0134796	0.0200291	0.0236614	0.0258518	0.0242432	0.0284594	0.0319361	0.0329479	0.0359319
												0.128885	0.12565	0.122292	0.120409	0.114647	0.110981	0.105167	0.0972254	0.0858898	0.0764593	0.0670297	0.0549087	0.0374006	0.0164838	0.00453789	0.00268516	-0.00350051	-0.0113111	-0.0166696	-0.0196003	-0.0210201	-0.0193065	-0.0173915	-0.00864542	-0.00607914	-0.00672092	-0.00234522	0.00550022	0.0116338	0.017992	0.0243203	0.0295116	0.032373	0.0333959	0.0373849	0.0393935	0.039157	0.0414767
												0.124833	0.122278	0.12175	0.122583	0.117275	0.113565	0.102631	0.0913011	0.078909	0.070679	0.0637198	0.0545973	0.0368904	0.0136362	0.00188161	0.00287233	-0.0017128						-0.0117148	-0.00943169	-0.0115109	-0.0150843	-0.0106767	0.00157731	0.0101775	0.0153804	0.0260102	0.0317859	0.0356255	0.0407657	0.0438551	0.0444949	0.0458007	0.0428729
												0.121913	0.119035	0.120486	0.125148	0.122354	0.110907	0.0946666	0.078719	0.0671336	0.0575241	0.0536659	0.0505558	0.0347601	0.0129446		-0.000560066	-0.00477503	-0.00780799							-0.0152166	-0.0213294	-0.0150836	-0.00158473	0.00981715	0.019676	0.0324692	0.0390235	0.0406023	0.0469886	0.0491533	0.0479599	0.0476907	0.042507
										0.115753	0.117173	0.116012	0.112952	0.11473	0.116712	0.112599	0.100091	0.082985	0.0686925	0.059102	0.0510159	0.0480835	0.0463284																				0.0475022	0.0492925	0.0466925	0.0441413	0.0432032	0.0389525	0.0371203
								0.118962	0.118701	0.117894	0.112972	0.110703	0.109839	0.107282	0.100635	0.0933439	0.0861986	0.0727061	0.0648193	0.0589783	0.0545674	0.0477928																							0.0482954	0.0414105	0.0359577	0.0322008	0.0334371
						0.115464	0.113784	0.113994	0.117711	0.115867	0.111445	0.103811	0.101931																																				0.0403179
								0.106064	0.112155	0.110115	0.10418	0.0950579	0.086825
							0.107336	0.106291	0.10753	0.103824	0.0960711	0.0887952
							0.108794	0.105222	0.0974639	0.0923681	0.0855619	0.078074
							0.0995465	0.0957209	0.0835702	0.0781852	0.0699841	0.0632219
							0.0850365	0.0824608	0.0732947	0.0676086	0.0645646
		0.048794	0.0487402	0.0497945	0.0502102	0.0533973	0.0630588	0.07222	0.0713304	0.0703394
			0.0408129	0.039377	0.0415281	0.0422325	0.0407363	0.0496048
		0.0376745	0.0282287	0.0257544	0.0296309	0.0322122
			0.0126727	0.0104802	0.0158553
				0.00242195
[truncated: 76 more columns]

## Sheet: Tmin_JJA
																																																-0.000204935	0.00386154
																																														-0.0159874	-0.0136248	-0.00861327	-0.00596046
																																													-0.0244252	-0.0201873	-0.016379	-0.0141583	-0.013962
																																												-0.034735	-0.0301257	-0.0254314	-0.0212896	-0.019562	-0.0210936
																																									-0.0491758	-0.0495779	-0.0484393	-0.0401582	-0.0325273	-0.0268039	-0.0238695	-0.0234827	-0.0259425
																																							-0.0485186	-0.0494319	-0.0517514	-0.0525374	-0.0521024	-0.0440614	-0.0369674	-0.0318751	-0.0297641	-0.0298708	-0.0320274
																																						-0.049052	-0.0486385	-0.049615	-0.051976	-0.0531521	-0.0534481	-0.0474994	-0.0443264	-0.0412863	-0.0396399	-0.0393349	-0.0396786
																																-0.047318				-0.0495729	-0.0501621	-0.0512197	-0.0513747	-0.0522224	-0.0538341	-0.0546047	-0.054712	-0.0556175	-0.0498745	-0.0485851	-0.0474046	-0.0472053	-0.0466953
																														-0.0375281	-0.0427601	-0.0471592	-0.0491734	-0.0504892	-0.0510603	-0.0529218	-0.0541609	-0.0546017	-0.0557278	-0.0561235	-0.0560373	-0.0553261	-0.0542386	-0.0554705	-0.051422	-0.0514845	-0.0511538	-0.0516067	-0.0513822
																											-0.0287859	-0.0327033	-0.0347846	-0.0390426	-0.0454219	-0.0485216	-0.0509056	-0.0522378	-0.0536502	-0.0540467	-0.0553681	-0.0563163	-0.0569029	-0.0572138	-0.0567289	-0.0557607	-0.0546206	-0.0561867	-0.0530542	-0.0536563	-0.0535862	-0.0543874	-0.054605
																								-0.0127718		-0.0215661	-0.0266219	-0.030502	-0.0352445	-0.03995	-0.0457935	-0.0477756	-0.0494297	-0.0508815	-0.0557914	-0.0559762	-0.054121	-0.0555588	-0.0568596	-0.0567011	-0.0573639	-0.0576335	-0.0578103	-0.0600404	-0.0625939	-0.0572017	-0.0564547	-0.0572233	-0.0578827
																							-0.0148761	-0.0168834	-0.0199638	-0.0233859	-0.0271674	-0.030598	-0.0339148	-0.040168	-0.0451848	-0.0469402	-0.0474743	-0.0513055	-0.0550061	-0.0576589	-0.0561665	-0.0562913	-0.0592793	-0.059852	-0.0591676	-0.0601939	-0.0621445	-0.0645805	-0.0653863	-0.0592667	-0.0589071	-0.0593151	-0.0587751
																							-0.0200093	-0.0216711	-0.0229733	-0.025174	-0.0280892	-0.0313611	-0.0350419	-0.0385288	-0.0401632	-0.044637	-0.0468005	-0.0491431	-0.0541367	-0.0558853	-0.0583503	-0.0597562	-0.0615978	-0.0634413	-0.0610664	-0.0616986	-0.0656011	-0.0676047	-0.064874	-0.0576396	-0.0587026	-0.0585407	-0.0554026
																						-0.0227395	-0.0240634	-0.025174	-0.0249502	-0.025946	-0.0281908	-0.0314927	-0.0352711	-0.0384319	-0.0395551	-0.0419169	-0.0441613	-0.0485824	-0.0512662	-0.0529046	-0.056072	-0.0602208	-0.0633344	-0.0636261	-0.0622337	-0.0623038	-0.0660414	-0.0666084	-0.0628845	-0.061181	-0.0569735	-0.0561161	-0.0517448
																						-0.0238762	-0.0270396	-0.0274861	-0.0264158	-0.025911	-0.0270296	-0.0299119	-0.033384	-0.0370676	-0.03965	-0.0425786	-0.0442286	-0.0462328	-0.0516667	-0.0532483	-0.0531051	-0.0578112	-0.064769	-0.0660664	-0.0632559	-0.0633408	-0.0642835	-0.0650921	-0.0620563	-0.0612165	-0.0557612	-0.0539382	-0.0462609
																						-0.0281143	-0.0282947	-0.0299245	-0.027012	-0.0251806	-0.0268128	-0.0303885	-0.0335481	-0.0369988	-0.0403299	-0.0436205	-0.0447221	-0.0458216	-0.0484752	-0.0501747	-0.0524371	-0.0552121	-0.0622229	-0.0641007	-0.0642431	-0.0641564	-0.0629836	-0.0639133	-0.0645956	-0.0626786	-0.055748	-0.0532476	-0.0459092
																						-0.0331141		-0.0321189	-0.0265813	-0.0240099	-0.0261644	-0.0318891	-0.0348985	-0.0382303	-0.0418712	-0.0451068	-0.045415	-0.0450533	-0.0454361	-0.0466002	-0.0486842	-0.053115	-0.0564752	-0.0606595	-0.0613708	-0.0623732	-0.0599957	-0.0628179	-0.0657108	-0.0661408	-0.0631701	-0.0549129	-0.0483395
																									-0.028041	-0.0244579	-0.0257833	-0.0300285	-0.034002	-0.037224	-0.0398553	-0.0434099	-0.0449449	-0.0448825	-0.0445916	-0.0461681	-0.0496748	-0.0525979	-0.0550441	-0.0579481	-0.0608778	-0.0600941	-0.0605598	-0.0622743	-0.0665882	-0.0671272	-0.0660701	-0.0562228	-0.0520519
																								-0.0355981	-0.0290209	-0.026135	-0.0245087	-0.0272353	-0.0320126	-0.0345823	-0.0344125	-0.0379763	-0.0422262	-0.044021	-0.0446281	-0.0475366	-0.0523495	-0.0558341	-0.0581498	-0.0583504	-0.0572239	-0.0591737	-0.0610885	-0.0650436	-0.0649008	-0.0640546	-0.0664558	-0.0603889	-0.0577984
																								-0.0381484	-0.0321002	-0.0267083	-0.0260857	-0.0275663	-0.0316129	-0.0331962	-0.0314821	-0.0344816	-0.0390892	-0.0412708	-0.0420347	-0.0449189	-0.0492587	-0.0528103	-0.0556829	-0.0559996	-0.0536702	-0.0533777	-0.0589302	-0.0610341	-0.0600083	-0.0592039	-0.0600086	-0.0576571	-0.0545866
																							-0.0436309	-0.0395932	-0.0342024	-0.0292298	-0.0265323	-0.0250328	-0.0307332	-0.0313853	-0.0297021	-0.0321256	-0.0354249	-0.0370371	-0.0375839	-0.0390671	-0.0408966	-0.04402	-0.0483176	-0.0504999	-0.0504138	-0.0516011	-0.0539519	-0.0576609	-0.0549034	-0.0552322	-0.0563334	-0.0534478	-0.0507454
																							-0.0440972	-0.0402327	-0.0350681	-0.0303891	-0.0274397	-0.0244503	-0.0234859	-0.0226236	-0.0222594	-0.0273673	-0.0298446	-0.0316682	-0.0334771	-0.0347227	-0.0351737	-0.0380408	-0.0429917	-0.0461099	-0.0470379	-0.0485609	-0.0502617	-0.0540058	-0.0513937	-0.0505919	-0.0519892	-0.0530473	-0.0470899
																						-0.0504351	-0.0461675	-0.0422976	-0.0368587	-0.0317692	-0.0281027	-0.0238005	-0.0211321	-0.0190007	-0.0175905	-0.0210118	-0.0238558	-0.0264814	-0.0300107	-0.0323797	-0.0330528	-0.0356586	-0.0404639	-0.0431811	-0.0432973	-0.0441538	-0.0461215	-0.0476877	-0.0456414	-0.0482708	-0.0493961	-0.0518405	-0.0441257
																							-0.0478231	-0.0432058	-0.0373325	-0.0295105	-0.0250528	-0.0212248	-0.0175463	-0.0167063	-0.0146659	-0.0173225	-0.0190741	-0.0221607	-0.0269081	-0.029875	-0.0309531	-0.0342356	-0.0387723	-0.0409331	-0.0404596	-0.0415427	-0.0427526	-0.0443343	-0.0439541	-0.0494445	-0.0499855	-0.0493715	-0.0448896
																							-0.0470364	-0.0425813	-0.0371473	-0.0289148	-0.0238162	-0.0200387	-0.0169601	-0.0143902	-0.0123456	-0.0168832	-0.0177193	-0.0206521	-0.0257081	-0.028971	-0.0299654	-0.0325652	-0.0368249	-0.0392088	-0.037813	-0.0394514	-0.0418529	-0.0483841	-0.046045	-0.0398824	-0.0434301	-0.0386826	-0.038885
																					-0.058201	-0.0520335	-0.0468706	-0.0425253	-0.0373259	-0.0290605	-0.0235566	-0.0198408	-0.0173345	-0.0151735	-0.0129987	-0.0172586	-0.0182974	-0.0209539	-0.02557	-0.0286244	-0.0299939	-0.0322358	-0.0354112	-0.0378013	-0.0362315	-0.0363313	-0.03992	-0.0412992	-0.0385033	-0.0373113	-0.0373132	-0.0359347	-0.0339482
																				-0.063594	-0.0590959	-0.0535758	-0.0483389	-0.0438932	-0.0387486	-0.0302107	-0.024255	-0.0205533	-0.0184614	-0.0161184	-0.0133077	-0.0131109	-0.0198212	-0.0221796	-0.0255656	-0.0284272	-0.0305992	-0.0322356	-0.0334195	-0.0309239	-0.0337944	-0.0327447	-0.0328112	-0.0328814	-0.0305647	-0.0298352	-0.0294955	-0.0322537	-0.0308018
																				-0.064105	-0.0598566	-0.0551467	-0.0503158	-0.0457234	-0.0395042	-0.0302989	-0.0242428	-0.020488	-0.0187184	-0.0163201	-0.0132486	-0.0132845	-0.0150588	-0.0218814	-0.0252862	-0.0285383	-0.0311825	-0.0324304	-0.0269593	-0.030595	-0.0335953	-0.0336852	-0.0317878	-0.0287465	-0.0263051	-0.025536	-0.025117	-0.0245244	-0.0282635
																				-0.0524282	-0.0472402	-0.0428748	-0.0483543	-0.04359	-0.0357362	-0.026154	-0.0206773	-0.0173515	-0.0158276	-0.0136073	-0.0110488	-0.0108879	-0.0119505	-0.0136812	-0.0174665	-0.0205374	-0.0284411	-0.0312486	-0.0277777	-0.0287352	-0.029613	-0.0293087	-0.0305986	-0.0291626	-0.0255146	-0.022868	-0.021975	-0.0181471	-0.023706
														-0.0803504	-0.077061	-0.0741906	-0.0672676	-0.0635616	-0.0540413	-0.0484309	-0.0427456	-0.037991	-0.03469	-0.0284667	-0.0275945	-0.0109112	-0.0142483	-0.0106542	-0.00745919	-0.00450401	-0.00218642	-0.00232383	-0.00409706	-0.00711612	-0.0180894	-0.0217719	-0.0218845	-0.0157803	-0.0182159	-0.0223233	-0.0228477	-0.0212965	-0.0181181	-0.0173003	-0.0142466	-0.0130907	-0.0114193	-0.0113904	-0.0130201
												-0.08035	-0.080865	-0.0809854	-0.0776346	-0.0719972	-0.0630221	-0.0591586	-0.0545728	-0.0458627	-0.0402227	-0.0346416	-0.0295531	-0.0214884	-0.0113537	-0.0039763	-0.00148785	0.0035088	0.00406418	0.00874749	0.0110393	0.0103132	0.00640133	0.00856296	-0.00597781	-0.00722528	-0.00788062	-0.0104468	-0.0155074	-0.0122604	-0.0151806	-0.01223	-0.0118499	-0.0120852	-0.0115691	-0.00870388	-0.00653732	-0.00511553	-0.00494361
												-0.0791517	-0.0786205	-0.0776348	-0.0766438	-0.0714525	-0.0642064	-0.0567201	-0.0493216	-0.0392639	-0.0339968	-0.0283897	-0.0222732	-0.013257	-0.0025331	0.0034707	0.0039548	0.00820725						0.0169393	0.0101713	0.00267877	0.00181317	-0.0014553	-0.00455067	-0.0046715	0.000960806	-0.00449197	-0.00435359	-0.00549097	-0.00478966	-0.00509108	-0.00303298	-0.000559782	0.00132815
												-0.0756675	-0.0729045	-0.0722963	-0.0728134	-0.0723201	-0.0655913	-0.0554919	-0.0413657	-0.0318146	-0.023825	-0.0184977	-0.0113911	-0.00228286	0.00887164		0.0131054	0.0149094	0.0186368							0.0188902	0.016694	0.0126421	0.0106048	0.00842249	0.0084631	0.00405233	0.00454711	0.00200028	-0.000983603	-0.00304128	-0.00254642	0.000453735	0.00445655
										-0.0744947	-0.0727783	-0.0705369	-0.0679275	-0.0660009	-0.0643114	-0.0623289	-0.0547173	-0.0438624	-0.0288949	-0.0185952	-0.0103607	-0.00524185	0.00103574																				0.0159508	0.0127463	0.00953743	0.00497051	0.0053921	0.00658357	0.0112127
								-0.0722363	-0.0762995	-0.0747898	-0.0703851	-0.0675336	-0.065332	-0.0596862	-0.0503506	-0.041063	-0.0337797	-0.0212283	-0.0105241	-0.00144514	0.00502521	0.0131846																							0.0245643	0.0251126	0.0276505	0.0253728	0.0212242
						-0.0651066	-0.0670246	-0.0714261	-0.0753131	-0.0738494	-0.0707759	-0.0652363	-0.0608968																																				0.0299077
								-0.0668451	-0.070776	-0.0704857	-0.0684031	-0.0617367	-0.0512443
							-0.0612814	-0.0643303	-0.0674428	-0.0661329	-0.062094	-0.0542694
							-0.0643955	-0.0682759	-0.0674141	-0.0626879	-0.0539776	-0.0435082
							-0.0658927	-0.0686647	-0.0641228	-0.0547948	-0.0437606	-0.0321276
							-0.0647214	-0.0645031	-0.0569419	-0.0465122	-0.0327971
		-0.0417222	-0.0415495	-0.0452017	-0.0528681	-0.0581424	-0.0599927	-0.0558632	-0.0475208	-0.0374967
			-0.043794	-0.0476352	-0.0558118	-0.0570194	-0.0487636	-0.0416869
		-0.0430376	-0.0416384	-0.0449746	-0.0534667	-0.0550558
			-0.0359367	-0.0382434	-0.0469592
				-0.0395226
[truncated: 76 more columns]

## Sheet: Pr_Annual
																																																-6.68294	-6.85182
																																														-6.40142	-6.57994	-6.42426	-6.51693
																																													-6.01567	-5.90705	-5.97526	-5.35474	-5.38283
																																												-4.94052	-4.77678	-4.91965	-5.04346	-5.00677	-4.90396
																																									-3.10255	-3.33029	-3.28633	-4.19775	-4.41025	-4.82293	-4.71669	-4.70935	-4.75563
																																							-2.63257	-2.69642	-2.82358	-3.17656	-3.3548	-4.39967	-4.35858	-4.34116	-4.76455	-5.12882	-5.15178
																																						-2.27358	-2.34514	-2.42753	-2.67843	-3.17617	-3.39984	-4.39374	-4.68551	-4.95826	-5.2817	-4.96464	-4.87282
																																-1.00135				-1.20939	-1.62357	-1.82422	-2.26305	-2.50309	-2.81783	-3.10865	-3.41674	-3.95674	-4.60985	-4.7006	-4.74917	-4.6948	-4.76892
																														-0.730378	-0.373789	-0.605958	-0.782738	-0.649886	-0.812019	-0.995429	-1.31213	-1.80659	-2.21823	-2.42263	-2.81579	-3.08013	-3.61225	-3.77846	-4.41689	-4.45147	-4.46421	-4.29865	-4.64394
																											-0.617008	-0.604306	-0.42611	-0.565109	-0.279242	-0.18348	-0.505485	-0.340229	-0.51879	-0.818326	-1.2896	-1.66983	-1.9868	-2.54597	-2.56148	-2.90268	-3.32993	-3.65969	-4.14914	-4.441	-4.23646	-4.12759	-4.53555
																								0.0925137		-0.469861	-0.441274	-0.52315	-0.414888	-0.423505	-0.443267	-0.28757	-0.31287	-0.34454	-0.615352	-0.912135	-1.10165	-1.53332	-1.5832	-2.15098	-2.17967	-2.67245	-2.86446	-3.31977	-3.49943	-3.85839	-4.32698	-4.43085	-4.25619
																							0.745427	-0.344381	-0.376747	-0.50038	-0.361771	-0.346829	-0.522783	-0.133794	-0.339009	-0.189361	-0.335281	-0.405876	-0.523286	-0.651459	-1.00043	-1.07821	-1.29336	-1.38897	-1.75797	-2.15029	-2.64402	-3.34455	-3.45648	-3.6643	-4.10876	-4.11994	-4.10903
																							0.224812	-0.252915	-0.171156	-0.399908	-0.248751	-0.364776	-0.304144	-0.327432	-0.385405	-0.229833	-0.251176	-0.441758	-0.550002	-0.546915	-0.7405	-1.0585	-1.32968	-1.38166	-1.53789	-1.88568	-2.25622	-3.02281	-3.12566	-3.65286	-4.01853	-4.23093	-4.14719
																						-0.224951	-0.160419	-0.241255	-0.309971	-0.194357	-0.2762	-0.309312	-0.234112	-0.219965	-0.144412	-0.113726	-0.162998	-0.463251	-0.512011	-0.517915	-0.658257	-1.01042	-1.13054	-1.31467	-1.44651	-1.55556	-1.65961	-2.73038	-3.03721	-3.12338	-4.11613	-3.97027	-4.13957
																						-0.155191	-0.212266	-0.204112	-0.214929	-0.224464	-0.20991	-0.194808	-0.18364	-0.107768	-0.188684	-0.153087	-0.171616	-0.242034	-0.394802	-0.400959	-0.550102	-0.730144	-1.0443	-1.0912	-1.1104	-1.22085	-1.2936	-1.54507	-2.1027	-2.33662	-2.94758	-3.10379	-3.09771
																						-0.153177	-0.188382	-0.178352	-0.151826	-0.122672	-0.192924	-0.166917	-0.213844	-0.154835	-0.209004	-0.241254	-0.240381	-0.310723	-0.179965	-0.438945	-0.451494	-0.529017	-0.756805	-0.868155	-0.97599	-1.06599	-1.15157	-1.41204	-1.96024	-2.09759	-2.8915	-3.16628	-2.88393
																						-0.110345		-0.107531	-0.0814163	-0.110185	-0.145451	-0.149481	-0.175221	-0.167657	-0.113425	-0.17818	-0.251346	-0.377037	-0.263507	-0.410162	-0.463681	-0.51344	-0.576542	-0.740813	-0.677462	-0.982719	-0.747068	-1.58763	-2.05087	-2.5098	-2.54777	-3.50408	-3.0516
																									-0.171576	-0.114186	-0.110668	-0.175795	-0.153663	-0.165235	-0.153618	-0.145168	-0.168311	-0.289581	-0.257093	-0.250574	-0.479548	-0.329996	-0.545225	-0.533992	-0.699427	-0.803655	-0.992432	-1.06352	-1.61844	-1.82839	-2.22526	-2.72217	-3.42621
																								-0.187293	-0.173457	-0.17595	-0.264608	-0.222976	-0.209032	-0.248955	-0.251869	-0.200403	-0.166788	-0.246668	-0.228326	-0.348723	-0.317691	-0.358533	-0.517139	-0.564917	-0.462126	-0.181446	-0.0204248	-0.809138	0.151762	-0.807131	-1.8387	-2.51027	-2.86518
																								-0.248579	-0.227565	-0.271669	-0.26902	-0.235373	-0.289634	-0.289128	-0.243394	-0.424223	-0.46758	-0.704926	-0.612152	-0.626482	-0.639328	-0.573295	-0.506865	-0.425788	-0.471883	-0.173513	-0.00372552	0.0371023	0.116154	0.112587	-0.106001	-0.934332	-0.827368
																							-0.254998	-0.300806	-0.267149	-0.309402	-0.233583	-0.302321	-0.331769	-0.33785	-0.479388	-0.820303	-0.893014	-1.01207	-1.05949	-1.09857	-0.922624	-0.58698	-0.563688	-0.636618	-0.42232	-0.298239	-0.0407202	-0.268442	0.0945228	-0.10605	-0.286418	-0.802265	-0.677294
																							-0.308145	-0.378505	-0.484029	-0.649052	-0.652005	-0.630531	-0.597537	-0.542641	-0.632881	-0.721832	-0.752519	-0.827829	-0.937893	-0.844702	-0.862647	-0.700609	-0.868163	-0.683602	-0.576494	-0.333558	-0.235839	-0.405227	-0.130992	-0.236615	-0.428993	-0.724021	-0.625981
																						-37.9253	-41.7392	-43.7406	-45.4429	-47.5772	-49.2803	-48.4205	-49.0163	-22.7327	-3.42894	-4.72715	-4.92223	-5.44107	-25.0666	-25.4735	-25.7076	-0.906136	-0.748975	-0.503077	-0.352017	-0.225038	-0.509831	-0.781338	-0.472298	0.38839	0.547809	0.109849	-1.05911
																							-49.6215	-51.4923	-53.2493	-80.4007	-72.7131	-68.749	-57.6752	-59.0178	-60.9511	-62.9502	-10.2863	-9.39247	-27.1766	-26.2043	-26.8058	-26.726	-1.00342	-0.517451	-0.130076	0.156474	-0.130338	-0.261654	-1.07525	-0.545081	-0.121239	-0.375481	-1.09518
																							-111.482	-141.137	-143.933	-146.272	-135.864	-136.561	-79.0025	-75.7266	-78.4161	-79.8686	-67.6031	-68.4367	-69.7481	-71.3965	-27.7276	-28.3254	-1.26931	-1.08378	-0.667424	-0.433688	-27.053	-27.9399	-0.545547	-0.644179	-0.372517	-0.933867	-1.04389
																					-105.615	-142.146	-143.376	-142.316	-142.554	-143.703	-146.506	-149.014	-153.998	-159.624	-163.951	-79.6048	-80.8867	-81.3387	-84.2794	-74.028	-74.9186	-30.0904	-28.5919	-1.32868	-1.00285	-0.889763	-27.5239	-28.1572	-27.8948	-0.981667	-0.732943	-0.840244	-1.09189
																				-105.911	-112.767	-133.304	-147.27	-143.326	-141.315	-141.759	-144.759	-151.119	-159.99	-169.401	-175.963	-177.272	-139.749	-140.922	-94.8636	-92.9699	-93.2716	-78.691	-31.1746	-31.8048	-31.3397	-30.7017	-27.3745	-27.5558	-27.1499	-1.31391	-0.738288	-0.979562	-1.16865
																				-117.374	-148.009	-152.06	-149.529	-145.148	-143.606	-145.388	-152.234	-164.058	-177.072	-189.363	-203.863	-197.108	-195.351	-195.669	-160.242	-100.267	-98.7028	-95.2465	-38.4192	-31.3158	-30.39	-30.2821	-26.573	-26.4974	-26.0221	-26.1744	-26.5092	-0.731528	-1.2012
																				-149.795	-152.546	-157.023	-152.803	-151.228	-153.596	-158.589	-168.316	-179.107	-189.454	-197.628	-208.787	-206.728	-204.724	-199.431	-163.087	-161.807	-158.116	-99.0639	-80.5676	-40.5429	-35.5573	-31.4094	-26.5142	-26.4787	-25.8999	-26.052	-26.2062	-26.7764	-27.3732
														-102.547	-109.929	-114.53	-118.065	-150.006	-149.272	-151.743	-154.847	-159.117	-160.991	-162.531	-163.122	-166.763	-166.959	-168.648	-169.861	-132.795	-140.26	-140.912	-143.128	-152.181	-152.058	-154.391	-156.902	-154.913	-96.4336	-95.3577	-41.9036	-40.9244	-28.6241	-26.8016	-27.2603	-27.1044	-26.5337	-26.9601	-27.1158
												-94.0424	-100.663	-106.969	-115.165	-122.358	-132.493	-152.713	-152.542	-154.224	-156.576	-157.255	-157.111	-157.776	-153.681	-139.002	-111.695	-70.4209	-29.0887	-10.0317	-8.95271	-10.7254	-32.5458	-35.9447	-87.4693	-137.21	-142.704	-146.763	-146.298	-94.5076	-95.8311	-95.2842	-43.1864	-42.7361	-40.9356	-39.3957	-36.1212	-35.0138	-28.3018
												-94.3133	-98.4457	-103.124	-112.998	-121.249	-131.391	-152.886	-138.094	-150.645	-147.686	-143.068	-136.992	-132.949	-67.8798	-50.6195	-55.0035	-22.9353						-8.23059	-6.60499	-7.75123	-9.6698	-15.3589	-13.3038	-31.1668	-31.6692	-89.7418	-41.282	-79.2454	-78.1431	-77.0855	-73.2609	-73.1424	-32.7183
												-90.2138	-94.9003	-99.1101	-106.182	-114.26	-127.963	-128.882	-133.328	-127.328	-122.47	-118.934	-93.8342	-49.2279	-10.2774		-7.07624	-6.55881	-6.21843							-4.73462	-5.25639	-4.43603	-4.47924	-4.93003	-7.73725	-24.876	-31.6433	-68.456	-83.1615	-84.6306	-82.0466	-70.5355	-71.062
										-83.7515	-83.3674	-85.6394	-90.0572	-89.8821	-92.5314	-97.8992	-101.868	-113.856	-102.488	-96.7962	-86.7344	-74.3238	-33.1484																				-16.9378	-20.076	-23.4829	-25.2768	-24.4285	-29.2518	-30.546
								-80.4653	-81.4111	-79.8282	-78.5267	-78.5377	-77.7187	-73.7255	-70.5209	-72.5531	-42.0773	-30.0215	-17.8086	-7.4571	-6.53277	-7.08954																							-3.06443	-3.89286	-2.50649	-2.92105	-22.1171
						-76.1706	-80.248	-79.3963	-77.1065	-75.4814	-73.2266	-71.0451	-66.1225																																				-2.14976
								-77.238	-74.6331	-73.3218	-69.7435	-64.3652	-57.0426
							-78.6362	-77.6822	-75.1784	-72.6137	-67.8512	-58.7141
							-87.675	-87.81	-85.7528	-78.7052	-69.1844	-57.8029
							-101.793	-103.382	-99.2064	-87.8638	-73.4536	-14.3599
							-110.456	-110.795	-101.66	-84.4451	-16.2471
		-63.5113	-105.281	-105.342	-106.121	-107.917	-111.768	-99.3513	-84.2219	-66.9628
			-112.5	-112.454	-111.751	-107.002	-54.8224	-3.72067
		-66.493	-67.1526	-65.6608	-63.7144	-50.1328
			-51.4844	-18.9445	-13.9956
				-11.9316
[truncated: 76 more columns]

## Sheet: Pr_DJF
																																																-0.430858	-0.187514
																																														-0.377129	-0.359239	-0.108017	-0.291496
																																													-0.259076	-0.095891	-0.115256	3.22697e-05	-3.7946e-05
																																												-0.0390108	-0.0258559	1.72528e-05	-5.392e-05	3.51071e-05	1.67402e-05
																																									4.238e-06	-1.28867e-05	-1.72e-05	1.45457e-05	4.68033e-06	9.52e-07	2.05123e-05	1.19857e-05	1.67763e-06
																																							4.42527e-06	1.13373e-05	-8.15533e-06	1.28133e-06	-1.43897e-05	2.0694e-05	1.20577e-05	-2.0955e-05	-5.27533e-06	-1.16255e-05	1.51133e-06
																																						1.8405e-05	-5.38613e-06	3.46034e-05	-2.546e-06	5.14283e-06	-6.77443e-07	5.95057e-06	5.79042e-06	2.11783e-06	1.91987e-06	5.4189e-06	-5.26233e-06
																																1.47461e-05				9.49457e-06	-5.9768e-06	-4.9017e-06	-1.08831e-05	2.333e-06	-2.72765e-05	6.5218e-06	9.0759e-06	-7.1912e-06	-1.376e-05	1.23376e-05	-1.85095e-05	3.89333e-06	3.70033e-06
																														1.24566e-05	-6.6825e-06	-2.12667e-06	4.50317e-06	1.60867e-06	-7.94667e-07	2.9226e-06	9.6947e-06	2.71065e-05	-1.88867e-06	8.153e-06	1.21014e-05	1.30921e-05	8.28562e-06	2.27533e-06	-4.06867e-06	-7.96653e-06	-1.26002e-05	1.6656e-05	-5.36e-06
																											-2.64757e-06	3.38653e-06	4.65163e-06	-5.14433e-06	-2.07583e-06	-1.31601e-05	-6.52153e-06	1.73852e-05	1.91345e-05	-2.6648e-06	-9.74197e-06	9.23713e-06	1.09244e-05	8.97333e-07	-1.55235e-05	1.82061e-05	-1.44532e-06	-1.4564e-05	6.20802e-06	-2.36383e-06	-2.1926e-06	-4.8673e-06	7.5008e-06
																								-5.045e-06		-1.64437e-06	-6.64131e-06	2.93163e-06	1.33833e-07	6.59573e-06	-8.51748e-06	-1.88557e-06	1.4384e-06	1.08983e-05	7.83077e-06	-1.0799e-06	-1.15838e-06	-1.19401e-05	-1.44353e-06	-1.16326e-05	-1.02249e-05	-1.09897e-05	-1.10103e-05	5.40333e-06	-5.72587e-06	-7.58633e-07	-3.67143e-06	1.644e-06	8.8888e-06
																							2.87797e-06	-8.64667e-08	-8.66733e-07	-1.54487e-06	5.49219e-06	-2.02355e-06	4.23323e-06	3.18883e-06	2.89279e-06	-1.49508e-05	1.00741e-05	4.20827e-06	2.288e-07	5.36087e-06	1.32331e-05	3.81534e-06	-2.238e-06	-5.95846e-06	-1.62263e-05	-1.68799e-06	3.39427e-06	-3.2045e-06	2.2645e-06	1.02317e-06	6.73335e-09	4.77347e-06	6.36667e-09
																							-7.80783e-06	2.366e-06	-1.1416e-06	7.67167e-07	1.02478e-05	5.1732e-06	1.59487e-06	1.4369e-06	6.55267e-06	1.48307e-06	3.91477e-06	-2.27407e-06	-5.07917e-06	-7.95037e-06	5.64827e-06	-1.18347e-06	-1.85555e-05	-8.2192e-06	3.98213e-06	-1.11467e-07	-4.89477e-06	1.47727e-06	2.5161e-06	-2.01783e-06	-5.17667e-07	-4.7218e-06	9.83493e-06
																						2.78637e-06	-3.24327e-06	3.2279e-06	-1.3309e-06	-1.82203e-06	-2.7712e-06	5.21383e-07	-3.65173e-06	-1.2257e-06	-1.51307e-06	7.6373e-07	-1.71058e-06	-4.41553e-06	6.33337e-06	6.7157e-06	2.2012e-06	3.37523e-06	-3.87467e-07	4.18447e-06	-2.51417e-06	-4.23833e-06	8.8096e-06	3.83167e-06	3.27693e-06	-3.1334e-06	4.09037e-06	1.23753e-05	-2.14633e-06
																						1.16804e-06	-2.3989e-06	-2.28763e-06	5.42333e-07	4.47119e-06	-1.94782e-06	6.24788e-06	-1.58432e-06	-1.76444e-06	2.75017e-06	-1.50457e-07	-1.22277e-06	7.92937e-06	5.42487e-07	1.10967e-07	6.55173e-06	-1.60113e-06	-5.98117e-06	-1.58237e-07	-4.3404e-07	-6.41248e-06	-1.17569e-05	6.1402e-06	1.1052e-05	5.78693e-06	1.29727e-06	3.67697e-06	-7.30373e-06
																						-7.5345e-07	-4.13713e-06	-5.0595e-06	-3.34667e-07	-5.75527e-06	1.60745e-06	3.31047e-06	1.9505e-06	-7.23233e-07	-5.07837e-06	-1.35117e-06	1.38331e-06	-1.11087e-06	-2.5072e-06	5.78787e-07	1.73701e-06	-2.5013e-06	4.24853e-06	-2.45773e-06	8.95633e-06	-4.40983e-06	4.63573e-06	-3.41667e-07	6.28469e-06	-3.60667e-08	-4.32633e-06	6.94167e-07	3.15963e-06
																						3.68023e-06		1.59346e-06	-5.18524e-06	-7.91287e-06	2.64876e-06	-4.6336e-06	-3.07242e-06	-4.04074e-06	-8.89403e-07	1.61951e-06	-1.26959e-06	2.53695e-06	1.50886e-06	-2.46614e-06	-1.03464e-06	-8.01933e-06	1.85467e-06	-1.955e-07	-7.15998e-06	5.13198e-06	-1.56146e-06	5.67517e-06	-4.8327e-06	7.89013e-07	-2.41397e-06	1.71737e-06	9.8562e-07
																									-2.46237e-06	-1.41261e-06	-4.44207e-06	2.39457e-07	8.30523e-07	-1.346e-07	-1.92023e-07	3.45659e-06	-2.32267e-06	6.75567e-08	2.96961e-06	8.0817e-07	6.1709e-07	7.44216e-06	-1.91692e-06	-9.00001e-10	-4.6317e-06	6.57797e-06	-1.51687e-06	-4.8634e-06	2.7339e-06	6.79333e-08	4.5784e-06	8.26867e-07	-4.8459e-06
																								7.47185e-06	-1.81229e-06	3.54233e-07	-1.32746e-06	-5.52567e-06	9.19667e-08	2.85833e-07	-1.17916e-06	-5.5922e-06	3.80367e-07	-4.72731e-06	0.00447121	0.00148245	5.29647e-06	0.00108674	0.000933814	0.00103751	2.17649e-06	0.00388508	0.0107606	-3.7545e-06	0.00809641	-8.32127e-07	2.8457e-06	3.8123e-06	-1.16446e-06
																								-4.41427e-06	4.771e-06	-2.1098e-06	-9.4562e-07	1.52322e-06	3.53436e-06	1.63582e-06	-1.99181e-06	3.26956e-07	-1.94729e-06	1.26559e-06	2.22979e-06	2.93832e-06	-6.47599e-06	0.00772954	0.000756435	0.00190896	0.00238555	0.0057237	0.00707809	0.00795271	0.0047739	-1.18272e-06	0.0704948	0.0309466	0.0920264
																							-1.25243e-06	7.40697e-06	2.65143e-06	-1.22867e-06	-2.96825e-06	-1.44623e-06	-3.36627e-06	7.277e-06	-2.11917e-06	-1.3369e-06	2.6866e-06	6.08465e-06	-1.71867e-07	-4.3862e-06	-2.31533e-07	0.00564089	-2.50607e-06	-1.35442e-06	0.00306261	0.00663762	-9.17333e-07	0.00140201	0.0041399	0.00293914	0.029149	0.0327246	0.0964578
																							9.52427e-06	-5.69337e-06	-4.169e-06	2.98087e-06	1.37257e-06	-1.4507e-06	-4.2976e-06	5.256e-07	1.64533e-06	8.29097e-06	-1.3464e-06	-4.2109e-06	2.8173e-06	-2.165e-06	1.25e-08	0.00409252	2.782e-06	-1.7498e-06	0.00405333	0.0182165	8.23663e-07	0.00406041	0.00377751	0.00612793	0.0206006	0.027689	0.0870023
																						3.3309e-06	6.61233e-07	-5.33233e-07	-7.94066e-06	6.75016e-06	-6.13903e-06	-2.93253e-06	-5.94573e-06	-1.13527e-06	2.6654e-06	9.1103e-06	7.18e-08	-6.8795e-06	-9.81933e-07	-9.02083e-06	-2.12433e-07	2.11733e-06	3.4145e-06	1.95987e-06	0.00663181	0.0217437	0.0241762	0.0285849	0.0281115	0.176151	0.0643205	0.0567781	0.0365335
																							-3.5891e-06	-1.03571e-05	8.64493e-06	-3.37283e-06	2.52512e-06	4.16703e-06	-1.27263e-06	6.50313e-06	-8.96523e-06	-3.89467e-06	-4.50104e-06	-3.06033e-07	4.53133e-07	2.33968e-06	-5.90723e-06	1.85143e-06	2.64023e-06	0.00320366	0.0351092	0.0806868	0.10996	0.136463	0.017106	0.105768	0.0336721	0.0233081	0.00536409
																							3.76143e-06	9.279e-07	1.0063e-06	9.65417e-06	5.5009e-06	-6.44623e-06	-3.9028e-06	-1.86483e-06	2.15197e-06	1.93543e-06	-2.87429e-06	9.29083e-06	6.1569e-06	2.72137e-06	2.2517e-06	3.88353e-06	4.9609e-06	-2.60887e-06	0.000361172	0.0189072	0.0521898	0.0771256	0.0337207	0.0244958	0.00328331	0.00141655	2.35103e-06
																					2.99647e-06	2.60493e-07	5.39958e-06	-2.74313e-06	-3.60368e-06	-6.78738e-06	-6.27922e-06	4.05977e-07	-2.02899e-06	6.22043e-07	-4.88708e-06	-5.35992e-06	-5.09627e-07	4.05174e-06	5.78954e-06	2.56631e-06	-8.59401e-06	-5.7036e-06	8.65739e-06	-9.40193e-06	1.19744e-06	-4.45531e-06	-3.59484e-06	0.00233197	-1.83943e-06	3.56993e-06	-2.78437e-06	-2.59561e-06	5.17198e-06
																				1.51166e-05	3.53424e-06	-7.0708e-06	-1.26932e-05	3.06853e-06	4.8121e-06	1.22243e-06	3.6229e-06	-7.30257e-06	3.26333e-06	-1.07204e-05	-5.64597e-06	-3.0649e-06	3.5355e-06	-8.761e-07	-1.96633e-07	-8.06137e-06	3.44373e-06	3.3488e-06	-5.2744e-06	4.72603e-06	-3.1959e-06	4.4715e-06	3.2973e-06	1.56167e-06	2.92513e-06	-9.73833e-07	-6.34767e-07	3.43667e-08	5.595e-07
																				-1.28121e-06	-5.65951e-06	-1.31921e-05	5.76841e-06	-4.94057e-06	-1.35163e-06	-9.4073e-06	-9.59773e-06	-1.10513e-05	-1.6042e-07	2.70472e-06	6.55499e-06	-4.11797e-07	-4.24117e-06	-2.87373e-06	-4.6088e-06	2.8726e-06	1.54295e-05	-7.53143e-06	1.57107e-05	1.1474e-07	-2.59975e-06	-3.90734e-06	-4.20668e-06	5.74547e-06	3.9416e-06	1.26154e-06	1.4487e-06	2.67272e-06	2.07901e-06
																				-8.60477e-06	3.93133e-06	-7.64763e-06	-4.49687e-06	6.58867e-06	1.57041e-05	6.38083e-06	-1.44835e-05	2.2035e-06	-7.945e-06	-7.593e-06	-6.27133e-06	1.06773e-05	-8.51027e-06	-3.3678e-06	1.42147e-05	-2.37367e-06	7.302e-07	1.32051e-05	1.53218e-05	-2.43567e-06	3.269e-06	2.6958e-06	2.6223e-06	7.213e-06	-2.51183e-06	2.125e-06	-4.26293e-06	-5.69043e-06	3.902e-07
														-9.06933e-06	6.60403e-06	1.7874e-06	-3.63667e-07	-3.63767e-06	-7.34233e-06	-7.6385e-06	1.38538e-05	1.2879e-06	1.2455e-05	6.43433e-06	-5.43533e-06	-4.40333e-07	1.55257e-05	4.39267e-06	2.43067e-06	9.31667e-07	-1.03143e-05	-1.21403e-05	9.69133e-06	4.09e-07	-3.98e-07	-4.2607e-06	-1.30518e-05	1.4039e-05	1.11317e-05	1.89263e-05	7.96917e-06	1.196e-06	-5.59807e-06	-1.17467e-06	1.98583e-06	-2.86833e-06	-2.75283e-06	-4.42833e-06	-1.267e-06
												-9.17303e-06	-6.1693e-06	4.66567e-06	-1.18126e-05	3.99973e-06	-4.48233e-06	4.88233e-06	-2.576e-06	-2.80727e-06	9.7226e-06	-8.83103e-06	1.771e-06	5.31967e-06	4.44733e-06	-0.167652	-5.1478	-4.81256	-4.34879	-4.15628	-4.05588	-3.66131	-3.81169	-4.09302	-8.96667e-06	-1.3425e-05	-2.12667e-07	-0.338603	8.36783e-06	1.53768e-05	-1.725e-06	7.57667e-07	-5.15333e-07	-0.142972	5.39717e-06	5.72683e-06	2.349e-06	-6.48367e-06	9.87333e-07
												-3.58347e-07	-7.86545e-06	4.34663e-06	-3.4019e-07	-1.23144e-05	-5.61167e-06	4.23697e-06	3.37133e-06	-1.1977e-05	-1.0602e-06	-4.53333e-06	-1.2486e-05	-2.87833e-06	-0.442913	-0.488638	-4.02654	-3.67761						-3.23765	-0.228492	-0.261393	-0.283559	-0.292512	7.24687e-06	1.501e-06	1.07577e-05	1.3014e-05	-4.26033e-06	-0.144814	8.16167e-07	-5.95979e-06	-4.04277e-06	7.318e-07	1.92003e-06
												1.01587e-05	-1.48497e-06	3.81483e-06	5.3549e-06	-2.8328e-06	1.6887e-06	-5.91113e-06	-8.37703e-06	4.31767e-06	-9.39963e-06	1.3402e-05	-0.437497	-0.47938	-1.58571		-3.21363	-2.95088	-2.7418							-0.500702	-0.384019	-0.3911	2.64833e-06	-2.40767e-06	7.108e-06	-6.26667e-07	8.04167e-06	-0.129164	-1.06447e-05	-4.80767e-06	-8.072e-06	-9.36433e-06	2.78233e-06
										-1.65595e-06	4.64901e-06	-4.84867e-06	7.94077e-06	2.4372e-06	-1.23893e-05	8.66033e-07	-2.977e-06	1.20519e-05	-0.39139	-2.6774	-2.33749	-2.01765	-1.7308																				-0.079595	-0.0931537	3.41167e-06	1.21267e-06	-1.26293e-05	-9.90367e-06	-1.14903e-05
								-4.83758e-06	-6.53388e-06	4.24853e-07	-1.03279e-05	2.21627e-06	-2.57093e-06	-3.839e-06	-1.92157e-06	-0.550836	-0.552753	-0.495654	-3.05869	-2.79112	-2.51064	-3.60461																							-0.439901	-0.395037	-1.00517	-1.16054	-0.745392
						8.61409e-06	3.43388e-06	-7.91982e-06	6.60609e-06	3.98094e-06	-8.3248e-06	4.05949e-06	5.63e-07																																				-0.863842
								-1.01935e-05	1.39344e-06	3.15201e-06	-1.09196e-06	3.09703e-06	5.98533e-06
							2.6266e-06	-2.90251e-06	4.36617e-06	1.17328e-05	1.09623e-06	-2.69833e-06
							-3.82907e-06	4.354e-07	3.10928e-06	5.30487e-07	6.73393e-06	1.63797e-05
							7.4146e-06	-9.39033e-07	1.50233e-07	3.86567e-06	9.94617e-06	-8.8855e-06
							-1.99123e-06	-4.39923e-06	-2.76607e-06	-8.44167e-07	2.2259e-06
		0.0324216	0.0265977	-4.31159e-06	-8.40827e-07	-5.74529e-06	1.56253e-06	-8.70873e-06	-5.451e-06	-5.1302e-06
			0.0262388	-3.0142e-06	5.72873e-06	-6.63694e-06	-4.27667e-08	-1.29292e-05
		0.260782	0.00269464	-2.71237e-06	8.684e-07	-5.39493e-06
			-4.0543e-06	1.26057e-06	5.21253e-06
				-7.75974e-06
[truncated: 76 more columns]

## Sheet: Pr_JJA
																																																-2.0906	-2.47045
																																														-1.95231	-2.20926	-2.49921	-2.56419
																																													-1.73911	-1.75618	-1.95968	-1.85168	-1.97666
																																												-1.67581	-1.63439	-1.65455	-1.67889	-1.77595	-1.99861
																																									-0.967193	-1.02006	-1.21719	-1.55638	-1.58394	-1.52413	-1.63564	-1.65137	-1.94964
																																							-0.688474	-0.708841	-0.853622	-0.999172	-1.24969	-1.72111	-1.65593	-1.57573	-1.58908	-1.69133	-2.08076
																																						-0.653891	-0.761866	-0.796586	-0.863201	-1.20069	-1.19403	-1.45484	-1.66262	-1.67004	-1.90304	-1.9511	-1.92893
																																-0.587195				-0.377733	-0.402915	-0.461671	-0.712049	-0.855529	-1.04875	-1.23709	-1.29514	-1.50666	-1.68861	-1.70842	-1.86955	-1.71497	-1.89198
																														-0.592411	-0.295934	-0.483953	-0.491728	-0.37757	-0.363097	-0.305251	-0.45464	-0.511079	-0.830286	-1.05766	-1.12822	-1.28589	-1.63998	-1.67828	-1.74555	-1.75724	-1.98679	-1.85941	-1.86621
																											-0.380426	-0.425887	-0.202179	-0.420292	-0.198269	-0.0461716	-0.331678	-0.100458	-0.17593	-0.326775	-0.467765	-0.525368	-0.791311	-1.12469	-1.01112	-1.22092	-1.40066	-1.54823	-1.62313	-1.72484	-1.64651	-1.64675	-1.78483
																								-0.229402		-0.314578	-0.265496	-0.420142	-0.323582	-0.320881	-0.352959	-0.206664	-0.104534	-0.124745	-0.241639	-0.29732	-0.354212	-0.441163	-0.430149	-0.8439	-0.827291	-1.04584	-1.06313	-1.23933	-1.12172	-1.28583	-1.76831	-1.75099	-1.63644
																							-0.0497626	-0.113803	-0.150625	-0.31138	-0.167649	-0.220077	-0.412668	-0.0541914	-0.26133	-0.0215394	-0.0665954	-0.129252	-0.154219	-0.249881	-0.366819	-0.411706	-0.437147	-0.469929	-0.668533	-0.964983	-1.13773	-1.29983	-1.17723	-1.12338	-1.44721	-1.44383	-1.35297
																							-0.150369	-0.210286	-0.116799	-0.259994	-0.130235	-0.255056	-0.192554	-0.212433	-0.289141	-0.0418555	-0.0486941	-0.120377	-0.126307	-0.159507	-0.279876	-0.480314	-0.682059	-0.525267	-0.584136	-0.798541	-0.920448	-1.2201	-0.959506	-1.21533	-1.28531	-1.38946	-1.30179
																						-0.180678	-0.137807	-0.165741	-0.219042	-0.136209	-0.16088	-0.190605	-0.0702376	-0.061844	-0.0683324	-0.0469896	-0.0519132	-0.113745	-0.124362	-0.190872	-0.255309	-0.426638	-0.454477	-0.601852	-0.546479	-0.637551	-0.730252	-1.22555	-1.11937	-1.0462	-1.53912	-1.27929	-1.30905
																						-0.123345	-0.11273	-0.140607	-0.147341	-0.114001	-0.127237	-0.101391	-0.0859673	-0.0765651	-0.0575774	-0.0663114	-0.045106	-0.0826213	-0.132963	-0.150292	-0.144916	-0.32868	-0.527526	-0.5553	-0.450062	-0.487269	-0.711823	-0.785023	-0.682699	-0.752804	-0.928028	-0.896583	-0.943742
																						-0.0926789	-0.124449	-0.0958078	-0.0874929	-0.052905	-0.110575	-0.0841447	-0.114954	-0.0818278	-0.0997642	-0.0806852	-0.0692764	-0.0966556	-0.103767	-0.199441	-0.176628	-0.228815	-0.49196	-0.564695	-0.512006	-0.48714	-0.637173	-0.823226	-0.84902	-0.693717	-0.954786	-0.993486	-0.833007
																						-0.0474166		-0.0332135	-0.0223039	-0.0373589	-0.114348	-0.0796901	-0.100787	-0.108619	-0.0617752	-0.0737059	-0.0626046	-0.108064	-0.109742	-0.1646	-0.234499	-0.228356	-0.378395	-0.322527	-0.38231	-0.46765	-0.47461	-0.936202	-1.05325	-1.03042	-0.754031	-1.16016	-0.831683
																									-0.067514	-0.0532049	-0.0374852	-0.0446649	-0.0720896	-0.0876412	-0.0873198	-0.0613561	-0.0773393	-0.111091	-0.125747	-0.175323	-0.344127	-0.202102	-0.322192	-0.41142	-0.40688	-0.370363	-0.569659	-0.629368	-0.873542	-0.991391	-0.751686	-0.876357	-1.14975
																								-0.0954088	-0.0917386	-0.0977614	-0.0899081	-0.0892151	-0.0964375	-0.115533	-0.0971202	-0.0784163	-0.0694557	-0.117676	-0.302599	-0.327123	-0.313576	-0.37278	-0.408086	-0.430099	-0.343454	-0.314296	-0.486948	-0.496484	-0.322194	-0.733935	-0.616764	-1.08704	-1.27087
																								-0.143162	-0.115139	-0.147076	-0.0994433	-0.0986009	-0.112267	-0.130554	-0.112494	-0.0985557	-0.198983	-0.388651	-0.367661	-0.339059	-0.462323	-0.541275	-0.301274	-0.284988	-0.362056	-0.284115	-0.290537	-0.359643	-0.29907	-0.200481	-0.266218	-0.677199	-1.14897
																							-0.163315	-0.175442	-0.143312	-0.172822	-0.113343	-0.153546	-0.150398	-0.180559	-0.138318	-0.34197	-0.375416	-0.440058	-0.577208	-0.587836	-0.557109	-0.440034	-0.305037	-0.366599	-0.249723	-0.255124	-0.233463	-0.308085	-0.15905	-0.269767	-0.350958	-0.475903	-0.724317
																							-0.186804	-0.23693	-0.257711	-0.386669	-0.479195	-0.446136	-0.34435	-0.304107	-0.439334	-0.513499	-0.537871	-0.538888	-0.68802	-0.633822	-0.55772	-0.439288	-0.448683	-0.319996	-0.265763	-0.213795	-0.260586	-0.278906	-0.21981	-0.279996	-0.354718	-0.409429	-0.572556
																						-23.4859	-24.3552	-25.3955	-26.3853	-27.7588	-28.8825	-28.5796	-29.267	-2.50402	-3.02172	-4.31444	-4.41539	-4.88347	-0.677609	-0.58763	-0.62558	-0.493304	-0.414478	-0.336536	-0.302113	-0.275757	-0.265308	-0.409665	-0.343214	-0.39905	-0.387685	-0.450461	-0.691318
																							-29.1681	-30.3553	-31.439	-58.4307	-49.9572	-45.9659	-34.9772	-35.6297	-36.5939	-38.1813	-7.89904	-6.93317	-1.48103	-0.331976	-0.857249	-0.62547	-0.635938	-0.495119	-0.407402	-0.34403	-0.486266	-0.53046	-0.418677	-0.520222	-0.509174	-0.580655	-0.479769
																							-43.5827	-71.7889	-73.2098	-74.37	-62.2335	-62.6649	-54.0722	-50.2391	-51.7342	-53.0877	-40.8799	-41.5975	-43.0109	-44.313	-0.30323	-0.888223	-0.640665	-0.629634	-0.486986	-0.464384	-0.589909	-0.784922	-0.577653	-0.526606	-0.551959	-0.596711	-0.55954
																					-43.2893	-73.6916	-73.6973	-73.2257	-73.4341	-74.0571	-75.3007	-76.7783	-79.4761	-82.5202	-84.8788	-52.4294	-53.2031	-53.7905	-56.6619	-45.8755	-46.6862	-2.1867	-0.951036	-0.725974	-0.629575	-0.601018	-0.773087	-1.02138	-0.657459	-0.589293	-0.606675	-0.576992	-0.524473
																				-43.3498	-47.4693	-62.7209	-76.3861	-74.5213	-73.4257	-73.7609	-75.563	-79.074	-83.8255	-88.9306	-92.4681	-93.0261	-55.7653	-56.4119	-57.9013	-59.3544	-59.2278	-45.9778	-0.369788	-1.18737	-0.942328	-0.665828	-0.70853	-0.875061	-0.642627	-0.643133	-0.444304	-0.57266	-0.522344
																				-51.8725	-80.4727	-80.4823	-78.3084	-76.307	-75.5296	-76.6403	-80.6236	-87.0501	-94.0357	-100.646	-105.007	-104.488	-103.682	-103.899	-62.2169	-61.4651	-61.4199	-60.1216	-7.19534	-0.771449	-0.389181	-0.806614	-0.686761	-0.930502	-0.702233	-0.625722	-0.558403	-0.452942	-0.540664
																				-82.2601	-83.8883	-83.9457	-80.8074	-80.1091	-81.7263	-84.6157	-89.8772	-95.8526	-101.634	-106.173	-108.747	-107.744	-107.2	-107.196	-65.1751	-64.6288	-62.4916	-62.5623	-46.8053	-7.91544	-4.12583	-0.746927	-0.81222	-0.94947	-0.750473	-0.697539	-0.556941	-0.524162	-0.629654
														-41.4466	-44.6819	-46.5337	-49.3868	-82.0817	-81.5378	-82.9988	-84.9012	-85.8378	-85.9918	-87.2722	-87.5914	-89.9702	-90.3618	-91.6255	-92.6602	-54.6496	-54.572	-55.0096	-56.1431	-62.9988	-61.6478	-62.6219	-63.7329	-62.3005	-61.7244	-61.4132	-9.32335	-9.18064	-2.23382	-0.794879	-0.662376	-0.602048	-0.710754	-0.610729	-0.54072
												-37.6316	-40.0011	-41.7008	-45.5187	-49.9887	-60.0977	-81.4084	-81.5006	-82.3562	-83.9518	-84.7438	-85.0381	-85.9767	-83.798	-66.6724	-42.2754	-40.9902	-0.0877761	-0.414501	-1.00544	-1.08577	-0.980865	-1.70648	-52.5501	-55.1942	-57.6532	-59.4496	-59.8781	-60.663	-62.2899	-62.2637	-11.1906	-11.2885	-10.1967	-9.06455	-9.54479	-8.19772	-1.20484
												-37.5488	-38.8698	-40.1092	-45.6826	-50.7227	-59.8163	-81.6204	-66.7013	-80.2987	-79.2823	-77.113	-74.6137	-72.2639	-36.497	-32.8504	-30.591	-6.18926e-05						-0.771439	-1.03542	-0.911286	-1.5519	-1.53756	-1.35521	-0.919785	-0.489691	-58.9606	-10.962	-48.9134	-48.4085	-47.817	-47.6995	-47.5382	-6.76225
												-35.8434	-37.1697	-38.3646	-41.9688	-46.426	-58.2206	-58.5706	-64.5716	-62.0349	-58.6219	-59.7641	-41.757	-28.3593	3.19e-05		1.32887e-05	-2.345e-05	1.03667e-05							-0.589462	-0.782528	-0.659139	-0.758837	-0.969315	-0.937086	-1.20661	-6.77477	-42.1773	-56.1001	-57.1987	-58.1296	-45.8393	-46.2309
										-33.8833	-33.3669	-33.6804	-35.2105	-34.7346	-36.1909	-39.5492	-41.3372	-51.9721	-39.637	-34.9081	-31.474	-27.5522	-23.4802																				-0.708315	-0.950071	-1.21245	-1.23061	-1.97932	-6.33385	-6.35066
								-33.5305	-33.2492	-32.3514	-31.43	-30.981	-30.5485	-28.6198	-27.2233	-27.5148	-21.5638	-21.9205	2.13953e-05	-4.20887e-05	4.88356e-05	1.59212e-05																							-0.21785	-0.673634	-0.523557	-0.616891	-0.986473
						-33.6067	-33.6875	-33.15	-31.6187	-30.5704	-29.3367	-28.1147	-26.1252																																				-0.45648
								-32.3331	-30.6703	-29.7246	-27.9391	-25.6704	-22.4573
							-32.8148	-32.3346	-30.746	-29.3901	-27.1807	-23.3822
							-36.2417	-35.8774	-34.895	-31.5921	-27.6546	-23.0628
							-40.8552	-41.4355	-39.5581	-34.9485	-29.1658	-0.691512
							-43.5321	-43.5451	-40.1657	-33.3837	-0.130244
		-3.34325	-44.725	-44.7938	-44.8641	-45.5052	-43.6923	-38.9981	-33.1247	-26.7192
			-47.032	-46.8906	-46.4097	-44.7538	-0.387056	-0.535025
		-2.02248	-1.48977	-0.456323	-0.123146	-0.992573
			-1.09524	-1.51859	-1.00356
				-0.848999
[truncated: 76 more columns]

## Sheet: Wind_Annual
																																																-0.00577492	-0.00668849
																																														-0.00584934	-0.00564737	-0.00671351	-0.00665734
																																													-0.00630928	-0.00611422	-0.00602335	-0.00666879	-0.0064391
																																												-0.00604389	-0.00583711	-0.00569476	-0.00548477	-0.00629813	-0.0059648
																																									-0.00701287	-0.00660734	-0.00641735	-0.00628878	-0.00589492	-0.00582801	-0.00581288	-0.00605926	-0.00573404
																																							-0.00665097	-0.00653953	-0.00664248	-0.00643641	-0.00626171	-0.00637922	-0.00618997	-0.00635376	-0.00624673	-0.00645836	-0.00615795
																																						-0.006901	-0.00663015	-0.00677148	-0.0065438	-0.00639082	-0.00643099	-0.00671158	-0.00650605	-0.00675572	-0.00660002	-0.00672869	-0.00642773
																																-0.00580053				-0.00648578	-0.00713359	-0.00694303	-0.00682287	-0.00692075	-0.00694392	-0.00683848	-0.00693318	-0.00694622	-0.00655288	-0.00658752	-0.00639124	-0.0063755	-0.00621313
																														-0.00543996	-0.00569804	-0.00566862	-0.0056927	-0.0059318	-0.00641916	-0.00669343	-0.00734655	-0.0071506	-0.00719669	-0.00733772	-0.00724318	-0.0069966	-0.00671008	-0.00642858	-0.00616747	-0.00609888	-0.00581417	-0.00547617	-0.00505885
																											-0.00554446	-0.00566773	-0.00554049	-0.00546702	-0.00565716	-0.00571779	-0.00584084	-0.00604086	-0.006576	-0.00699687	-0.00766974	-0.00753825	-0.00756415	-0.0076415	-0.00740379	-0.00682233	-0.00652077	-0.0062531	-0.00611398	-0.00633541	-0.00592661	-0.00522361	-0.00532378
																								-0.00525945		-0.00613917	-0.00636445	-0.00611369	-0.00631619	-0.00593699	-0.00609284	-0.00627424	-0.0064327	-0.00667169	-0.00703052	-0.00732885	-0.00730703	-0.00713783	-0.00687919	-0.00699891	-0.00663686	-0.00617901	-0.00567777	-0.00570673	-0.00561019	-0.00538608	-0.00563489	-0.00507856	-0.00465127
																							-0.00493931	-0.00507818	-0.00593541	-0.00609699	-0.00607425	-0.00603174	-0.00602963	-0.00587019	-0.00612124	-0.00635048	-0.00661899	-0.0067378	-0.00689328	-0.00695556	-0.00683824	-0.00641693	-0.0063069	-0.00647333	-0.00616668	-0.00576298	-0.00538313	-0.00536384	-0.00567191	-0.00584287	-0.00546394	-0.00521271	-0.00500318
																							-0.00491072	-0.00474627	-0.00514776	-0.00594273	-0.00574577	-0.00581754	-0.00585275	-0.00585338	-0.00622349	-0.0063631	-0.00635353	-0.0064126	-0.00656	-0.00671854	-0.00636898	-0.00602738	-0.00601091	-0.00649817	-0.00590377	-0.00541793	-0.00540824	-0.00532009	-0.00526997	-0.00568805	-0.00581292	-0.00496772	-0.00485738
																						-0.00584344	-0.00532478	-0.0055574	-0.00607405	-0.00538779	-0.00551983	-0.00559958	-0.00574392	-0.005608	-0.0057064	-0.00580813	-0.00581197	-0.00582987	-0.00596451	-0.00607876	-0.00588772	-0.00566356	-0.00561194	-0.00581353	-0.00586002	-0.0053075	-0.00508183	-0.00553238	-0.00486999	-0.00535152	-0.00541998	-0.00480536	-0.0046336
																						-0.00522439	-0.00512186	-0.00522412	-0.00580907	-0.00539262	-0.00554853	-0.00556417	-0.0056784	-0.00542208	-0.00546545	-0.00540553	-0.00556221	-0.00543943	-0.00552057	-0.00570787	-0.00568222	-0.00562318	-0.00561715	-0.00569673	-0.00572502	-0.00500952	-0.00534212	-0.00523433	-0.00545423	-0.00515891	-0.00587826	-0.00470033	-0.00463711
																						-0.00578182	-0.00563438	-0.00572403	-0.00539109	-0.00499826	-0.00519693	-0.00511417	-0.00504804	-0.0050163	-0.00472254	-0.00484043	-0.0047417	-0.00464765	-0.00456906	-0.00468838	-0.00471972	-0.00471905	-0.00480111	-0.00476716	-0.0046616	-0.00459109	-0.0041677	-0.00543428	-0.00492214	-0.00518459	-0.00498213	-0.00470236	-0.00499676
																						-0.00593903		-0.00579552	-0.00536494	-0.00490286	-0.00483161	-0.00475001	-0.00479548	-0.00495767	-0.00467814	-0.00470945	-0.00469717	-0.00442876	-0.00433322	-0.00436737	-0.00428183	-0.00421152	-0.0042052	-0.00425327	-0.0041942	-0.00438067	-0.00400285	-0.00434302	-0.00472523	-0.00495958	-0.00483707	-0.00498955	-0.00460607
																									-0.00508279	-0.00467445	-0.004804	-0.00472261	-0.00487108	-0.00497959	-0.00465649	-0.00464441	-0.00451208	-0.0043303	-0.00424358	-0.0042561	-0.00416707	-0.00408383	-0.00393517	-0.00411899	-0.00423721	-0.004207	-0.0041685	-0.00434697	-0.00478766	-0.00480902	-0.00497176	-0.00489972	-0.00481632
																								-0.00500262	-0.00497793	-0.00485168	-0.00489896	-0.00466351	-0.00468939	-0.00478588	-0.0045619	-0.0045377	-0.00452994	-0.00433555	-0.00440362	-0.00437974	-0.00427439	-0.00427117	-0.00407635	-0.00423638	-0.0042875	-0.00431053	-0.00424715	-0.00447578	-0.0046201	-0.00482375	-0.00515226	-0.00529022	-0.00526352
																								-0.00503563	-0.0048966	-0.00468022	-0.00468923	-0.00438344	-0.00446131	-0.00458878	-0.00447735	-0.00465331	-0.0047311	-0.00476205	-0.00485772	-0.00491551	-0.00476758	-0.00471448	-0.00469641	-0.00481608	-0.0047728	-0.00462052	-0.00443352	-0.00454732	-0.00471119	-0.00488459	-0.00533517	-0.00556423	-0.00554969
																							-0.00487034	-0.00475366	-0.00461274	-0.0043258	-0.00427529	-0.00424174	-0.0044429	-0.0047183	-0.00473915	-0.00501637	-0.00525864	-0.00534322	-0.00549269	-0.00563599	-0.00542071	-0.00525366	-0.0051968	-0.00530401	-0.00520743	-0.00495829	-0.00468069	-0.00472657	-0.00472216	-0.00502637	-0.00537655	-0.00567026	-0.00559769
																							-0.00471028	-0.0046063	-0.00457125	-0.00454166	-0.00451446	-0.00441841	-0.00448518	-0.00468808	-0.00512322	-0.00540214	-0.00555633	-0.00571961	-0.00592061	-0.0060569	-0.00596746	-0.00576161	-0.00569973	-0.00577335	-0.00565392	-0.00551605	-0.00538846	-0.00532755	-0.00532255	-0.0053874	-0.00560258	-0.00582128	-0.00578406
																						-0.00518286	-0.00529451	-0.00543323	-0.00547701	-0.00551256	-0.00555924	-0.00529436	-0.00521451	-0.00532314	-0.00565689	-0.00570689	-0.00585141	-0.00596507	-0.0060881	-0.00615067	-0.00605569	-0.00595575	-0.00585386	-0.00585523	-0.00581054	-0.00581574	-0.00587378	-0.00590942	-0.00586239	-0.00571484	-0.00580474	-0.0058882	-0.00613118
																							-0.00609064	-0.00620101	-0.00623204	-0.00629659	-0.00634141	-0.00615305	-0.00606707	-0.00614837	-0.00641767	-0.00636153	-0.00630715	-0.00630142	-0.00631431	-0.00629942	-0.0061844	-0.00619391	-0.00612899	-0.00608137	-0.00594384	-0.00594633	-0.00609418	-0.00626688	-0.00638599	-0.00620182	-0.00624823	-0.00635607	-0.00663437
																							-0.00650576	-0.00656046	-0.00654901	-0.00657234	-0.00660874	-0.00657188	-0.00659896	-0.00669102	-0.00689257	-0.00680089	-0.00670343	-0.00664628	-0.00666188	-0.00672637	-0.00669302	-0.00664788	-0.0065742	-0.0065142	-0.00629773	-0.00627248	-0.00634502	-0.00661602	-0.00670605	-0.00678045	-0.00683375	-0.00697066	-0.00725906
																					-0.00659553	-0.00681505	-0.00679688	-0.00666591	-0.00655572	-0.00653225	-0.0065728	-0.00661586	-0.00677877	-0.00681927	-0.00702061	-0.00699803	-0.0069085	-0.00686324	-0.00686809	-0.00699191	-0.00693901	-0.00684377	-0.00671014	-0.00671599	-0.00653494	-0.00653444	-0.00660319	-0.00677181	-0.00683128	-0.00697638	-0.00711661	-0.00727438	-0.00744005
																				-0.00671925	-0.00695539	-0.00711659	-0.00702654	-0.00678111	-0.00657561	-0.00651915	-0.0066014	-0.00682331	-0.00711308	-0.00733283	-0.00758703	-0.00749235	-0.0073438	-0.00734438	-0.00744439	-0.0075206	-0.00712029	-0.00692841	-0.00682664	-0.00684067	-0.00679198	-0.00682871	-0.00678497	-0.00684988	-0.00686287	-0.0070112	-0.00715168	-0.00721516	-0.00738337
																				-0.00702303	-0.00724189	-0.00724123	-0.00711088	-0.00686908	-0.00672002	-0.0067375	-0.00699318	-0.00745975	-0.00790946	-0.00825359	-0.00846785	-0.00827331	-0.00805476	-0.00800976	-0.007905	-0.00777686	-0.0074302	-0.00713755	-0.00696311	-0.00692469	-0.00684855	-0.00685941	-0.00676233	-0.00679006	-0.00676274	-0.00688342	-0.00706241	-0.00725838	-0.00743489
																				-0.00720153	-0.00734933	-0.00737944	-0.00726456	-0.00715676	-0.00723074	-0.00741864	-0.00778715	-0.00820559	-0.00852012	-0.00866367	-0.00869664	-0.00842678	-0.00820868	-0.00813914	-0.00801778	-0.00795594	-0.00785326	-0.00756175	-0.00732933	-0.00724541	-0.00713556	-0.007115	-0.00699279	-0.00704821	-0.00704785	-0.00717186	-0.007375	-0.00762887	-0.00789791
														-0.00643273	-0.00701215	-0.00725307	-0.0072095	-0.00713389	-0.0070812	-0.00716447	-0.00734112	-0.00743915	-0.00750073	-0.00759461	-0.00773144	-0.00782919	-0.0078413	-0.00787327	-0.00778277	-0.00768376	-0.00762944	-0.00744221	-0.00737412	-0.00749531	-0.00750905	-0.00764017	-0.00772972	-0.007752	-0.00770884	-0.00763753	-0.00760573	-0.00757149	-0.00748037	-0.00750066	-0.00749862	-0.00760775	-0.00774926	-0.00796999	-0.00826036
												-0.00568984	-0.00608758	-0.00644928	-0.00688729	-0.00713254	-0.00702736	-0.00692893	-0.00685053	-0.00694688	-0.00709566	-0.00720571	-0.007289	-0.00737058	-0.00718129	-0.00690259	-0.0066064	-0.00635552	-0.00592031	-0.00558902	-0.00541869	-0.00542654	-0.00562988	-0.00611073	-0.00643623	-0.00683967	-0.00719012	-0.00745396	-0.00759344	-0.00780006	-0.00791726	-0.00796753	-0.00790194	-0.00793519	-0.00787761	-0.00787585	-0.00800796	-0.00817829	-0.00837937
												-0.00556474	-0.00577733	-0.00605301	-0.00643445	-0.00676461	-0.00680868	-0.00668535	-0.00655093	-0.00649744	-0.00641185	-0.00628406	-0.00608366	-0.00595699	-0.00549387	-0.00507434	-0.00476569	-0.00446306						-0.00391192	-0.00470873	-0.00537689	-0.00598229	-0.00643576	-0.00662858	-0.00699348	-0.00742979	-0.00762879	-0.00780719	-0.00792211	-0.00795338	-0.00799838	-0.00812439	-0.00831761	-0.0085263
												-0.00514088	-0.00542532	-0.00561352	-0.00588558	-0.00624525	-0.00645058	-0.00638197	-0.00617016	-0.00575925	-0.00549474	-0.00500139	-0.00451858	-0.0041111	-0.00378406		-0.00370312	-0.00341306	-0.00345206							-0.00341217	-0.00424557	-0.00449761	-0.00458336	-0.00508742	-0.00562694	-0.00632302	-0.00679921	-0.00730064	-0.00769591	-0.00790516	-0.00810441	-0.00819099	-0.00842572
										-0.0045274	-0.00457621	-0.00474511	-0.00505704	-0.00501778	-0.00506398	-0.00528741	-0.00550682	-0.00556085	-0.00520341	-0.00466433	-0.00425083	-0.00379156	-0.00328028																				-0.0049585	-0.00592142	-0.00671211	-0.00716836	-0.00757598	-0.00791377	-0.00830605
								-0.00401283	-0.00424225	-0.00417875	-0.00419793	-0.00422875	-0.00421426	-0.00394468	-0.00368257	-0.00373993	-0.00380426	-0.00376415	-0.00347498	-0.00301132	-0.00279118	-0.00248193																							-0.004685	-0.0054552	-0.00610063	-0.00657139	-0.00742264
						-0.00371895	-0.00387778	-0.00383916	-0.003861	-0.00381215	-0.00373323	-0.00365822	-0.00339365																																				-0.00523305
								-0.00354045	-0.00352375	-0.00351077	-0.00330819	-0.00296804	-0.00264752
							-0.00333104	-0.00336958	-0.00338526	-0.00331696	-0.00305895	-0.0025574
							-0.00354046	-0.00367741	-0.00362852	-0.00344886	-0.00293884	-0.00232841
							-0.00412008	-0.00429165	-0.00415217	-0.00368958	-0.00294364	-0.00220199
							-0.00431347	-0.00445982	-0.00402128	-0.00315425	-0.00235441
		-0.00365343	-0.00372483	-0.00357288	-0.00370975	-0.00393658	-0.00385939	-0.00342251	-0.00265111	-0.00280877
			-0.00384589	-0.00386175	-0.00389888	-0.0037997	-0.00329848	-0.00296068
		-0.00337164	-0.00350099	-0.00350589	-0.00344261	-0.00309394
			-0.00331092	-0.00293419	-0.0032614
				-0.00512559
[truncated: 76 more columns]

[truncated: 2 more sheets: Wind_DJF, Wind_JJA]
