# Supplementary material for: Dataset of trend-preserving bias-corrected daily temperature, precipitation and wind from NEX-GDDP and CMIP5 over the Qinghai-Tibet Plateau
Source: Data Brief. 2020 May 21;31:105733. doi: 10.1016/j.dib.2020.105733 (PMC7262410; doi:10.1016/j.dib.2020.105733)
Supplement: Supplementary file 2 [file mmc2.zip › Data of figures/Data of figures/Figure_2_a.xls]

## Sheet: Tmax_Annual
																																																-4.35745	-1.3631
																																														-3.18006	-2.7876	-0.233404	2.031
																																													1.53445	0.261388	0.948121	1.20721	1.89365
																																												1.98936	2.12293	1.94084	1.70354	1.61008	1.46882
																																									1.76204	1.21426	2.99167	1.99416	0.212196	1.53908	1.08522	0.807762	1.27392
																																							1.19448	2.23477	2.05845	1.06051	1.14139	-0.354308	-1.30265	0.43375	0.816733	0.188954	1.21191
																																						0.314925	1.7179	1.5192	-0.273333	0.804871	-0.513512	-0.998646	0.759346	0.218263	-0.0238458	-0.388083	0.0689042
																																-8.11203				-0.305733	0.9719	1.30052	-0.166767	1.39894	0.551629	-1.49564	-0.934875	1.25382	-0.495263	-0.253588	0.927508	0.528208	0.618442
																														-2.40261	-1.5658	-0.985946	0.767117	-0.1672	-0.215204	-0.291221	0.2309	-0.922838	1.17376	-0.659033	1.23311	0.939738	-0.438204	2.3227	0.0564625	1.24804	0.658692	-0.307542	-0.528458
																											-3.44511	-1.58026	-1.26017	-1.70222	-1.51464	-0.431617	-0.730358	-0.675087	-1.35941	-0.108029	-0.824708	-0.0828	0.939479	0.490113	2.35857	0.493342	2.95599	0.840929	0.938142	-0.0838333	-0.435437	-0.439737	0.0260042
																								-2.87952		-1.94109	0.0380917	-1.48914	-1.14979	-1.209	-3.67689	-3.85526	-2.31217	-0.481504	-0.155888	-0.869512	0.852579	1.83268	0.478367	0.593125	-0.534608	2.04403	2.48524	-0.168537	-0.159179	0.226383	-0.640587	0.205238	-0.208658
																							2.18591	2.35691	2.22414	1.45162	-2.44284	-4.36853	-1.91455	-4.01213	-2.68352	-1.5094	0.267037	0.471017	0.965696	2.46991	1.71925	1.6673	0.577571	-0.429533	0.198588	1.40256	1.50793	0.198383	0.387288	-0.488692	-0.170229	-0.938529	0.0738792
																							3.1243	3.12212	0.814371	-2.47494	-5.8722	-0.517138	-3.0566	-2.30325	-0.226638	0.0928708	0.760896	2.32761	0.3088	2.21391	0.840938	0.450771	0.140117	-3.5726	-0.7625	-2.15328	-1.40522	-1.51296	-1.68382	-2.09842	-1.72871	-1.31426	-0.798829
																						-0.0358375	-1.34653	0.505225	-0.965121	-5.30515	-1.54063	-1.82752	-2.83414	0.702429	0.633742	0.176388	0.471646	2.32515	2.26736	0.242017	-1.42884	-0.134217	0.629208	-0.978979	-1.14966	-1.26041	-1.63243	-1.66974	-1.18517	-0.0949167	1.57091	0.980146	0.0953917
																						-3.46013	-0.685917	0.532392	-0.834642	-3.05872	0.618079	-1.33002	-1.10118	1.92033	0.494388	-0.416329	-0.7977	1.20328	0.727571	0.793804	0.228675	-0.367558	-2.20172	-0.620671	0.0766917	-1.6027	-1.4122	-2.03114	-0.732017	0.6751	1.1921	-0.08635	-0.486525
																						-2.17755	-2.10528	-0.845583	-1.52745	3.88378	2.32288	1.33314	-0.152767	0.420037	0.229596	-1.48644	-1.99234	0.0519083	-0.133513	-1.05073	-0.143562	1.74899	-0.104475	-0.431117	-0.427767	-0.618433	-0.916517	-1.45365	-2.49155	-2.67761	-2.05587	-1.45931	-0.765096
																						0.244696		-1.01134	3.01078	2.00651	2.10716	1.70638	1.36787	-1.81481	-1.90312	0.143254	-1.3901	-0.400142	-0.0335375	0.259317	0.771321	-0.437671	-0.608671	-0.163333	-1.68416	-1.10483	-1.16454	-0.989092	-0.80255	-0.75935	-1.5629	-0.43535	-1.1359
																									3.0347	1.49096	-1.25214	-0.345942	1.06505	-1.48599	-1.29944	1.35029	-0.0894292	-0.867954	-0.735708	-0.494388	-0.465992	-1.20392	-1.16722	-1.24556	-2.38545	-0.813588	-0.980083	-1.44913	-0.650525	0.337271	0.673929	0.568804	0.188413
																								-0.0173583	0.198567	2.85012	3.97925	4.12956	3.84828	3.2877	1.95993	2.3325	0.851283	0.056625	0.0920833	-0.554954	-1.30106	-1.24602	-0.778896	-1.64679	-1.87102	-1.17808	-1.03795	-1.1496	-0.309713	0.537896	0.278229	0.891504	-0.128921
																								2.69699	5.02871	4.72381	3.73211	3.66197	2.57245	1.46942	0.701292	0.334867	-0.200971	0.264204	-1.97628	-1.15857	-0.312492	-0.900683	-1.59525	-2.49087	-1.1901	-0.171742	-0.170213	-1.56898	-1.62073	0.465862	-1.20735	-1.28745	-0.432763
																							3.30061	4.74884	5.67291	4.16735	2.52422	2.06971	1.69132	0.763629	0.139458	1.96391	0.260029	0.0961417	1.38969	-0.827804	-0.0202208	0.764154	-0.702133	-0.813288	-0.441046	-0.184454	-0.498179	0.690821	1.17364	0.750529	1.22365	0.420583	0.585938
																							3.39692	1.95863	1.54769	-0.475371	0.998029	2.39666	1.72909	2.4799	1.80321	2.49105	2.86481	3.215	2.94024	1.7719	1.49163	1.3148	2.27494	2.17941	0.990433	1.14297	0.540183	1.29293	0.906179	0.801867	-0.109692	0.731138	0.0577375
																						2.54483	2.59275	1.26654	2.2464	1.29188	2.20961	1.99893	3.66908	1.96754	1.43724	2.90327	4.01868	2.28706	0.545879	3.1925	2.61204	2.23211	2.14861	1.28833	1.48902	1.10763	-0.600892	-0.717012	0.810262	0.840229	0.224025	0.570408	0.361742
																							3.69859	2.99637	1.36225	2.00432	1.37612	2.4484	2.15241	0.528429	1.84546	1.85476	1.54214	2.13221	2.95013	2.4736	1.66695	1.29453	1.16832	1.48689	2.33881	1.92591	2.04795	0.731121	0.172458	0.778663	0.600417	0.224025	-0.839629
																							3.70966	3.95872	3.88797	3.46385	3.60672	3.43033	3.023	3.06184	3.66507	2.82162	3.52189	3.75015	3.10633	2.04957	3.13863	1.79153	1.69528	2.79487	2.08639	2.06628	0.641954	1.14076	1.36039	1.16838	0.218292	0.407883	1.10627
																					4.99048	5.17301	5.17442	4.55787	4.23749	3.7397	3.92086	3.3692	4.15405	3.85748	3.82295	5.10816	5.03695	4.32896	4.60095	3.37236	3.67133	4.05835	3.47964	2.70701	2.71113	2.56995	1.70357	1.85926	2.02189	2.60592	2.21088	2.48917	2.90687
																				4.16215	3.89447	3.65829	4.39956	4.77996	5.26483	5.13454	5.16316	5.28824	5.46176	4.95677	6.23415	4.60673	4.59552	4.17357	3.98778	3.33637	4.57897	4.25589	4.21225	3.31335	2.8907	2.71691	3.13486	3.31057	3.41061	3.44059	3.58098	3.78083	3.52304
																				4.75605	4.71618	6.00789	5.43703	5.47917	5.5543	4.27646	3.36934	3.3025	2.54395	3.05507	2.69248	3.78044	3.20855	3.59289	3.08423	4.39611	4.60192	3.93333	4.14336	4.14907	3.90156	3.58188	3.53741	3.84909	4.10572	3.88511	3.38867	3.21845	3.50573
																				4.36054	4.89896	3.54868	5.05971	6.22377	3.7725	2.10786	3.19083	3.44699	5.71878	8.16246	7.14824	6.73599	5.82101	4.26952	4.41043	0.797915	3.02814	3.43704	3.82349	4.4822	4.85077	4.91561	4.67407	4.6311	4.4898	4.47868	4.17785	3.13732	0.669654
														3.53358	2.83083	4.95055	6.70465	5.34941	6.5357	5.02526	5.45168	4.87963	5.08804	3.67063	2.40687	3.56974	7.81686	4.05437	6.03203	5.46231	2.93367	3.9085	2.88531	3.78155	5.23881	4.58885	3.58157	3.79797	3.60116	4.14231	4.5819	4.19794	4.41468	4.28491	4.25041	4.24971	3.83299	3.77448	2.31226
												5.60611	4.45813	4.23742	3.90414	5.10988	6.70518	5.43123	3.3052	4.05783	6.56988	5.48507	3.72038	0.621163	5.25735	10.23	4.4693	7.0886	7.96039	9.36125	8.03818	7.06384	4.39431	3.722	0.384354	2.31103	3.784	4.03554	3.42262	2.92892	4.12676	4.23097	4.55272	4.4669	4.71088	3.73045	3.39613	3.13916	3.20727
												3.32439	6.93855	6.78349	5.66017	5.22793	4.27665	6.0881	6.9065	6.76981	4.45812	4.57303	7.19781	4.72599	7.42722	8.39747	6.41188	3.92868						6.0869	2.26869	1.0407	2.21884	3.52108	1.31423	2.12688	2.86289	4.02573	3.94915	4.54736	4.62045	4.18567	3.99369	4.08989	3.95595
												4.64045	2.11615	3.18472	3.572	2.5678	2.48201	4.31183	8.1953	6.24708	6.94387	6.78766	7.19669	5.82411	4.86387		1.19418	0.479704	4.57171							5.05963	6.27826	6.82012	5.82945	4.6332	5.69824	3.93957	3.63356	3.27448	3.07795	4.17146	4.16352	3.40566	3.80226
										5.84875	3.88341	2.64573	4.10486	7.23079	5.96029	5.29635	4.84797	6.37047	6.80408	8.10645	6.89104	5.4631	3.65981																				2.96476	3.86862	2.19935	-0.619138	1.01673	2.88931	4.429
								4.79159	2.66598	5.47814	4.03775	4.31573	5.44074	6.68473	5.46999	5.86217	6.20655	7.14893	7.95789	7.75871	7.2856	5.6741																							6.67076	4.39348	5.5255	5.10595	2.21375
						2.83111	0.842583	5.35388	1.73441	4.73438	6.00015	1.91611	3.56205																																				7.27875
								5.97828	3.99825	1.0516	4.37223	1.7414	3.58774
							4.93811	4.14399	2.69383	5.01944	5.3458	4.46655
							1.99308	-0.777633	2.64278	5.50629	5.28523	2.73685
							2.12604	0.110046	4.23695	4.50692	2.1984	4.21302
							1.06216	0.735946	4.29428	1.60106	6.90672
		2.16088	5.19107	5.26903	5.84998	4.68115	1.63377	7.02096	7.16624	6.88104
			4.18648	5.71587	1.93055	1.52372	5.77913	7.32126
		3.42665	5.0143	4.04003	5.11969	7.81681
			5.57535	7.33941	7.21283
				7.43141
[truncated: 76 more columns]

## Sheet: Tmax_DJF
																																																-5.73072	-3.30583
																																														-5.12887	-4.72959	-2.08564	0.101705
																																													-0.288606	-1.56066	-0.759041	-0.394081	0.389043
																																												0.851143	0.875988	0.714382	0.521105	0.399315	0.296534
																																									0.882583	0.342493	2.22077	1.25435	-0.680223	0.553339	0.059706	-0.281843	0.0901003
																																							0.693865	1.75385	1.6199	0.595074	0.644388	-0.98702	-2.23565	-0.677366	-0.41083	-1.0696	-0.0304562
																																						-0.147158	1.29308	1.17359	-0.602229	0.356466	-1.09572	-1.77553	-0.264579	-1.0265	-1.35012	-1.65394	-1.0359
																																-7.73434				-0.829916	0.356065	0.757749	-0.663494	0.891794	-0.0652735	-2.24495	-1.78867	0.322453	-1.43802	-1.25837	-0.106407	-0.369938	0.00995005
																														-1.62334	-1.03459	-0.736036	0.779701	-0.434471	-0.777067	-1.0342	-0.558116	-1.68637	0.405699	-1.47002	0.334333	-0.0356553	-1.37527	1.54879	-0.555221	0.697608	0.200227	-0.561413	-0.570947
																											-1.85095	-0.458698	-0.389624	-1.00339	-0.988258	-0.15113	-0.760877	-0.984205	-1.95867	-0.961721	-1.77944	-1.05903	0.0497253	-0.372294	1.51684	-0.239753	2.44628	0.591175	0.862808	-0.095856	-0.358413	-0.192299	0.455307
																								0.0575998		-0.350889	1.47711	-0.308505	-0.251172	-0.594022	-3.39357	-3.91332	-2.63244	-0.971463	-0.861378	-1.73131	-0.063101	0.993563	-0.217141	-0.0182648	-1.03403	1.82858	2.608	0.169869	0.22338	0.599919	-0.267796	0.693948	0.482181
																							5.62155	4.95545	4.15123	3.03809	-1.06302	-3.35814	-1.29331	-3.76834	-2.84522	-2.02606	-0.39927	-0.188719	0.282493	1.74367	1.09886	1.23082	0.26406	-0.726568	0.0507012	1.60158	2.07383	0.918201	1.03399	0.0351893	0.250326	-0.456261	0.71056
																							6.32018	5.78795	2.85882	-0.862505	-4.71236	0.099481	-2.84847	-2.43589	-0.676196	-0.529905	0.105252	1.67879	-0.246887	1.71391	0.432578	0.264136	0.0913896	-3.68826	-0.785892	-1.8443	-0.784465	-0.752268	-1.00263	-1.5849	-1.37284	-0.960853	-0.361693
																						3.29686	1.4667	2.93055	0.823321	-4.16333	-0.959273	-1.70233	-2.97975	0.37066	0.174894	-0.361685	-0.0565095	1.88888	1.83254	-0.187112	-1.77489	-0.366531	0.581242	-0.994928	-1.12048	-0.998678	-1.0822	-0.980982	-0.524684	0.466741	2.05655	1.39195	0.532452
																						-1.01863	1.24923	2.1234	0.242335	-2.61371	0.547501	-1.71907	-1.56827	1.4882	0.0408889	-0.911182	-1.29034	0.802944	0.447757	0.456567	-0.142667	-0.631582	-2.3577	-0.614924	0.212839	-1.21987	-0.779248	-1.28444	0.0387491	1.43994	1.87454	0.500543	0.14447
																						-0.696805	-1.01284	-0.148834	-1.22008	3.86222	2.00175	0.788815	-0.722993	-0.100743	-0.321262	-2.07951	-2.57074	-0.428084	-0.501136	-1.38485	-0.447748	1.49826	-0.179654	-0.349258	-0.18593	-0.133914	-0.228484	-0.709965	-1.77064	-2.03922	-1.4615	-0.957416	-0.214704
																						1.19584		-0.868433	2.87088	1.71994	1.64186	1.09821	0.695442	-2.58473	-2.77105	-0.724236	-2.12505	-0.973325	-0.506665	-0.0933458	0.536452	-0.54322	-0.652209	-0.0538136	-1.40195	-0.663138	-0.619144	-0.435096	-0.333841	-0.43189	-1.35472	-0.180713	-0.806716
																									2.67264	0.91332	-2.07789	-1.37249	0.0100951	-2.62099	-2.50455	0.235394	-0.970838	-1.55286	-1.29062	-0.912966	-0.729	-1.36962	-1.26324	-1.25523	-2.23745	-0.52023	-0.568626	-1.07717	-0.414266	0.480563	0.773596	0.7076	0.425188
																								-0.258737	-0.4366	1.93854	2.82052	2.84608	2.58692	2.01885	0.561476	1.00943	-0.253688	-0.868935	-0.744357	-1.26319	-1.87398	-1.68674	-1.11056	-1.88239	-1.99919	-1.12365	-0.863068	-0.960957	-0.230865	0.605285	0.309855	0.93408	0.061671
																								2.11878	4.14924	3.68463	2.57686	2.40768	1.26459	0.09768	-0.84643	-1.24629	-1.70274	-1.1455	-3.31614	-2.40396	-1.41784	-1.84311	-2.4173	-3.2523	-1.81129	-0.455661	-0.24379	-1.65434	-1.80019	0.241376	-1.47701	-1.51694	-0.458457
																							2.84195	4.03247	4.75391	3.14432	1.43716	0.769382	0.309557	-0.778316	-1.57803	0.153366	-1.61252	-1.75575	-0.4082	-2.57051	-1.62984	-0.650102	-1.98637	-2.03745	-1.44143	-0.915522	-0.987965	0.325774	0.797125	0.29676	0.730853	-0.0144987	0.351469
																							2.67138	1.02984	0.440313	-1.73469	-0.373407	0.856727	0.085827	0.700455	-0.127112	0.474078	0.784013	1.12638	0.886547	-0.226927	-0.379922	-0.359189	0.736218	0.763902	-0.251484	0.116814	-0.288018	0.691137	0.393051	0.314111	-0.602565	0.310598	-0.133197
																						1.33323	1.18389	-0.137714	0.706088	-0.427398	0.292077	0.033249	1.63566	-0.180565	-0.833526	0.628003	1.75746	0.0329782	-1.69601	1.04935	0.64291	0.421773	0.491354	-0.21317	0.126198	-0.110417	-1.69227	-1.70745	-0.0760079	0.189137	-0.339035	0.152024	0.0430148
																							1.74302	0.87082	-0.895027	-0.371522	-1.15851	-0.121926	-0.463601	-2.12253	-0.905553	-0.858108	-1.1252	-0.47154	0.398631	0.0337587	-0.570262	-0.787406	-0.756367	-0.255775	0.781759	0.526126	0.709707	-0.545892	-0.992511	-0.122449	-0.166008	-0.429862	-1.39842
																							1.32207	1.43607	1.20811	0.724917	0.810361	0.593067	0.111317	0.0380398	0.553619	-0.212633	0.497482	0.791918	0.197026	-0.766286	0.50133	-0.672763	-0.603469	0.647619	0.156294	0.336105	-0.911851	-0.214579	0.0260389	-0.17515	-0.921009	-0.635408	0.25775
																					2.42754	2.52694	2.46917	1.78604	1.35974	0.870087	1.02735	0.435647	1.10826	0.708324	0.601334	1.9294	1.88036	1.221	1.47609	0.294872	0.768259	1.36158	0.970416	0.354917	0.562232	0.623178	-0.0789407	0.145201	0.358899	1.03885	0.825032	1.19442	1.77407
																				1.46949	0.999131	0.71164	1.3961	1.77619	2.25257	2.17253	2.14305	2.11824	2.10128	1.43114	2.63205	1.02441	1.18495	0.820217	0.672834	0.0901098	1.51784	1.41663	1.56849	0.747445	0.507228	0.503266	1.0791	1.36654	1.56657	1.69704	2.02752	2.37437	2.29
																				1.73389	1.54462	2.77476	2.20525	2.27711	2.38186	1.14051	0.0471281	-0.325192	-1.38872	-1.08511	-1.51471	-0.330209	-0.775197	-0.189817	-0.542034	0.930812	1.3364	0.918777	1.25138	1.42998	1.39976	1.26486	1.37662	1.82604	2.16647	2.11094	1.73534	1.69315	2.17673
																				0.972846	1.39574	-0.0414123	1.66953	2.83221	0.357729	-1.35151	-0.557016	-0.606615	1.39854	3.69809	2.69614	2.41573	1.64457	0.219812	0.540585	-2.93691	-0.429196	0.188203	0.692916	1.56628	2.14214	2.39929	2.47058	2.55578	2.47371	2.61714	2.48281	1.44284	-0.753937
														0.684632	-0.166126	1.7959	3.50346	1.98745	3.14212	1.52713	1.85179	1.18893	1.26541	-0.271228	-1.4328	-0.457917	3.90213	0.0204447	1.91377	1.30957	-1.20259	-0.150252	-1.10631	-0.14735	1.5842	1.02215	-0.0894732	0.0568822	0.0730506	1.0007	1.62845	1.44139	1.90539	1.91116	1.97018	2.12162	1.8226	1.94947	0.786524
												2.60151	1.26217	1.05219	0.553414	1.74612	3.37691	1.97528	-0.210097	0.453571	2.89276	1.73736	-0.131749	-3.40908	1.13469	6.2643	0.638496	3.3338	4.54753	6.03753	4.72889	3.72996	0.989962	0.0537574	-3.14267	-1.37542	0.0388245	0.354031	-0.0682662	-0.431303	1.0021	1.31465	1.86762	1.94491	2.32393	1.49661	1.33707	1.26231	1.63614
												0.0640738	3.53977	3.36067	2.24281	1.76026	0.774504	2.45458	3.19683	3.01761	0.729457	0.906125	3.57359	1.01459	3.7531	5.03904	3.3017	0.944951						3.31012	-0.780669	-2.36856	-1.38709	-0.079452	-2.08688	-1.16555	-0.425765	1.06918	1.21781	2.00601	2.2295	2.00296	1.96386	2.31272	2.3623
												1.29605	-1.38452	-0.299023	0.00262171	-0.996232	-1.08905	0.506206	4.3033	2.38748	3.22089	3.35277	4.05597	2.86791	1.9716		-1.24349	-1.8698	2.43336							2.47739	3.35563	3.93457	3.11307	1.98214	3.00747	1.3085	1.12525	0.928901	0.871893	2.12361	2.22154	1.67456	2.20848
										2.42205	0.4931	-0.823583	0.578548	3.80789	2.52341	1.90399	1.37717	2.64693	3.09413	4.53874	3.62012	2.58285	1.16439																				1.15282	1.90896	0.129798	-2.61545	-0.9194	1.00735	2.62283
								1.22195	-0.956342	1.93099	0.689076	0.939414	2.127	3.531	2.38577	2.69715	2.79859	3.92867	4.88504	4.92279	4.73452	3.48338																							4.92881	2.46105	3.47776	3.05966	0.403208
						-0.918591	-2.93129	1.68389	-1.84873	1.26316	2.56811	-1.35079	0.438736																																				5.90786
								2.31058	0.485723	-2.42635	0.981923	-1.44148	0.567036
							1.28804	0.647224	-0.767406	1.56146	1.97648	1.31022
							-1.73238	-4.37267	-1.07854	1.80146	1.76521	-0.548134
							-1.97454	-3.9361	0.130013	0.395481	-1.63762	0.694647
							-3.40711	-3.61362	0.0594192	-2.30837	3.3068
		-3.36897	-0.184114	0.0279079	0.706769	-0.290469	-2.91323	2.82709	3.34927	3.52673
			-1.39927	0.251958	-3.37855	-3.55045	1.18025	3.41863
		-2.33882	-0.674502	-1.53126	-0.252067	2.83498
			-0.080759	1.85975	1.99683
				2.15087
[truncated: 76 more columns]

## Sheet: Tmax_JJA
																																																-4.34803	-1.36451
																																														-3.19748	-2.83234	-0.317288	1.90707
																																													1.47126	0.16669	0.83196	1.0545	1.71263
																																												1.89846	2.01118	1.80878	1.54597	1.41718	1.23718
																																									1.66883	1.06364	2.8024	1.8074	0.0154017	1.33946	0.862177	0.557728	0.950982
																																							1.0396	2.04581	1.85742	0.831372	0.875378	-0.609123	-1.56541	0.19921	0.551647	-0.109078	0.872527
																																						0.101847	1.48441	1.25065	-0.556803	0.511293	-0.8241	-1.30733	0.473547	-0.0674	-0.34699	-0.732133	-0.306127
																																-8.2569				-0.58373	0.704063	1.01417	-0.448963	1.07588	0.21966	-1.81543	-1.23584	0.935143	-0.804187	-0.566842	0.561462	0.127153	0.230492
																														-2.57861	-1.80652	-1.26062	0.496727	-0.448608	-0.520727	-0.599023	-0.08989	-1.23487	0.861672	-1.00759	0.888978	0.615995	-0.745808	2.0026	-0.272672	0.886133	0.264655	-0.710622	-0.927085
																											-3.5566	-1.75307	-1.47525	-1.98965	-1.82725	-0.801032	-1.05748	-0.998872	-1.6878	-0.46557	-1.16212	-0.431527	0.605908	0.146393	2.02846	0.184077	2.6596	0.539482	0.591885	-0.462955	-0.831903	-0.847765	-0.369535
																								-2.85995		-2.04689	-0.134353	-1.72352	-1.41407	-1.53769	-4.0907	-4.35057	-2.75247	-0.907945	-0.528225	-1.27251	0.44259	1.46771	0.104347	0.241878	-0.856557	1.73308	2.1752	-0.485935	-0.5046	-0.163875	-1.04643	-0.215178	-0.604092
																							2.25099	2.33096	2.12945	1.30861	-2.63911	-4.61627	-2.21473	-4.35701	-3.11115	-2.01765	-0.24797	0.0406833	0.526032	2.03246	1.29768	1.23876	0.180913	-0.830867	-0.136713	1.09006	1.18132	-0.134222	0.0194933	-0.889008	-0.571297	-1.33555	-0.315105
																							3.10243	3.01426	0.632098	-2.68255	-6.10453	-0.795008	-3.38619	-2.69668	-0.69279	-0.38822	0.249675	1.80797	-0.1371	1.74864	0.412425	0.0110033	-0.332783	-4.00172	-1.17467	-2.48273	-1.75165	-1.86653	-2.05811	-2.49808	-2.10824	-1.6919	-1.18117
																						-0.0618683	-1.46023	0.341518	-1.18514	-5.55207	-1.81678	-2.14638	-3.22148	0.25484	0.124693	-0.361553	-0.084405	1.79094	1.70232	-0.303177	-1.92016	-0.588875	0.152027	-1.46806	-1.54889	-1.6092	-1.95672	-2.0423	-1.57876	-0.494003	1.1918	0.602325	-0.286395
																						-3.58035	-0.87726	0.314587	-1.09329	-3.33444	0.307917	-1.68822	-1.51561	1.46207	-0.0437933	-0.9873	-1.36492	0.621107	0.182347	0.273158	-0.30291	-0.882983	-2.68337	-1.11792	-0.421228	-1.95559	-1.74597	-2.38053	-1.13811	0.269108	0.792348	-0.459592	-0.886757
																						-2.38102	-2.35316	-1.09692	-1.80108	3.57742	1.99145	0.956478	-0.582878	-0.0551133	-0.307383	-2.04516	-2.55862	-0.525917	-0.704327	-1.5859	-0.647378	1.21694	-0.624702	-0.946818	-0.915082	-0.973873	-1.24925	-1.78813	-2.84502	-3.08872	-2.45179	-1.83702	-1.1689
																						0.000715		-1.27447	2.72468	1.69207	1.72561	1.29195	0.90885	-2.31218	-2.44539	-0.41662	-1.96279	-0.96329	-0.58447	-0.254857	0.259355	-0.912057	-1.11351	-0.636342	-2.16912	-1.57211	-1.63478	-1.32891	-1.14685	-1.10504	-1.94396	-0.80686	-1.55364
																									2.71379	1.14997	-1.64107	-0.79463	0.567687	-2.01196	-1.86328	0.791782	-0.664333	-1.43314	-1.26086	-1.00472	-0.957815	-1.71576	-1.69872	-1.7242	-2.89696	-1.32261	-1.43565	-1.89289	-0.981152	0.000135	0.355005	0.20786	-0.259353
																								-0.397685	-0.193593	2.47258	3.56579	3.6684	3.34983	2.75193	1.38249	1.74797	0.275827	-0.488872	-0.42109	-1.04749	-1.79781	-1.76453	-1.31813	-2.18567	-2.33782	-1.65411	-1.5085	-1.58903	-0.747727	0.114732	-0.037505	0.579965	-0.45174
																								2.32636	4.63068	4.28175	3.31794	3.21189	2.0739	0.939378	0.143822	-0.233218	-0.792415	-0.302095	-2.50054	-1.65385	-0.803562	-1.39819	-2.12439	-3.02949	-1.7273	-0.703865	-0.709185	-2.11789	-2.14617	-0.0355767	-1.69722	-1.68562	-0.79942
																							2.99129	4.38897	5.26292	3.71594	2.04639	1.50489	1.21708	0.286717	-0.372692	1.43816	-0.287862	-0.470123	0.854132	-1.34059	-0.512652	0.288762	-1.18168	-1.31297	-0.928038	-0.69242	-1.02974	0.172837	0.63575	0.258497	0.761875	0.0332667	0.227333
																							3.08718	1.59775	1.15029	-0.912805	0.536175	1.84614	1.1608	1.89062	1.19875	2.00039	2.33199	2.66528	2.40942	1.2544	0.99333	0.830088	1.79372	1.71798	0.526155	0.667477	0.0501883	0.823252	0.416412	0.292408	-0.61304	0.313422	-0.262815
																						2.23563	2.27093	0.90872	1.84395	0.849522	1.73606	1.45224	3.10669	1.37839	0.824332	2.47009	3.50299	1.77592	0.0574	2.70292	2.11771	1.73344	1.66457	0.821695	1.04502	0.662618	-1.0543	-1.17603	0.337967	0.376388	-0.24167	0.130842	0.0167483
																							3.34843	2.61724	0.94308	1.52452	0.881187	1.93705	1.64505	-0.05334	1.2482	1.44194	1.14613	1.75651	2.57915	2.0893	1.27609	0.801678	0.691273	1.02536	1.92157	1.51353	1.63602	0.328538	-0.234367	0.355563	0.173205	-0.18985	-1.22915
																							3.3183	3.55185	3.47146	2.98927	3.13432	2.93726	2.53183	2.58102	3.18172	2.43318	3.12691	3.36371	2.73222	1.66287	2.75237	1.40014	1.31292	2.38906	1.69712	1.67976	0.24883	0.797053	1.0332	0.79294	-0.162162	0.0616883	0.766283
																					4.63888	4.81209	4.78593	4.15464	3.83064	3.31334	3.49388	2.94334	3.74355	3.44883	3.39769	4.72331	4.64421	3.94206	4.23254	3.00597	3.29415	3.67854	3.11327	2.3338	2.31321	2.20002	1.32753	1.49385	1.64099	2.22592	1.86957	2.15063	2.5692
																				3.81491	3.53678	3.30145	4.02522	4.39577	4.87639	4.75564	4.7957	4.91965	5.107	4.58794	5.84921	4.1954	4.21236	3.77598	3.62096	2.98035	4.22143	3.90288	3.87467	2.98983	2.56916	2.38264	2.82576	3.02587	3.0918	3.10858	3.25584	3.46446	3.22104
																				4.43241	4.39242	5.6864	5.0727	5.10057	5.18619	3.93532	3.05676	2.99008	2.22504	2.72045	2.34314	3.41245	2.80755	3.22885	2.72843	4.04913	4.26845	3.61862	3.86779	3.83999	3.57284	3.25558	3.24569	3.56726	3.81075	3.59435	3.0929	2.92487	3.23028
																				4.09231	4.62134	3.20916	4.70418	5.85777	3.41953	1.77949	2.8983	3.1585	5.41117	7.8363	6.81315	6.38913	5.46581	3.9021	4.0313	0.413313	2.65959	3.16091	3.54555	4.20753	4.56745	4.63307	4.44317	4.40981	4.27014	4.26912	3.97954	2.84778	0.416145
														3.44126	2.69922	4.80463	6.48852	5.16221	6.29514	4.77078	5.18619	4.58936	4.71996	3.26799	2.07203	3.17434	7.55021	3.78609	5.73633	5.1588	2.631	3.60549	2.57115	3.45655	4.91947	4.27981	3.29725	3.47381	3.26491	3.85558	4.32452	3.93455	4.13517	4.0068	3.98956	3.98503	3.53991	3.48895	2.08161
												5.63882	4.43626	4.18893	3.84222	4.99175	6.49701	5.25616	3.13255	3.82154	6.31518	5.20066	3.36069	0.257243	4.91753	9.88363	4.13277	6.76032	7.70416	9.09599	7.75885	6.77219	4.0997	3.36879	0.0749017	2.00824	3.51915	3.7827	3.15456	2.63665	3.90808	4.02103	4.3589	4.27257	4.50926	3.45152	3.10345	2.85474	2.97689
												3.34756	6.93437	6.77658	5.62416	5.12601	4.15295	5.96272	6.79747	6.60305	4.24561	4.32352	6.89146	4.41227	7.12751	8.088	6.08904	3.60713						5.75711	1.94617	0.761027	1.99194	3.30188	1.07892	1.88747	2.60032	3.85097	3.77657	4.37473	4.36842	3.9039	3.70422	3.85182	3.73973
												4.63156	2.08724	3.15079	3.50723	2.47613	2.34265	4.20773	8.12374	6.17283	6.79698	6.60192	6.96915	5.57625	4.59863		0.884653	0.179457	4.28241							4.8455	6.08766	6.63283	5.59746	4.39253	5.43525	3.66385	3.32649	3.04535	2.82448	3.89636	3.88912	3.17511	3.57618
										5.8429	3.86739	2.62624	4.08214	7.19501	5.90416	5.24114	4.71951	6.27781	6.74259	8.04855	6.77365	5.32813	3.51115																				2.70703	3.54692	1.86161	-0.879187	0.807097	2.67565	4.10417
								4.84116	2.69696	5.49903	4.01285	4.28174	5.4295	6.70109	5.50299	5.88604	6.24481	7.11105	7.91543	7.69377	7.20474	5.59034																							6.36053	4.07847	5.27365	4.83399	1.93979
						2.92223	0.913918	5.41229	1.76436	4.76077	6.00109	1.91523	3.59349																																				6.98787
								6.08389	4.06172	1.09302	4.41642	1.79523	3.65681
							5.0735	4.26182	2.78072	5.11138	5.44801	4.56914
							2.07122	-0.752517	2.73698	5.64688	5.43759	2.88269
							2.17574	0.15413	4.35906	4.69035	2.41851	4.44736
							1.12959	0.846082	4.48298	1.87698	7.25835
		2.50003	5.53254	5.55874	6.07501	4.8787	1.80632	7.21853	7.45854	7.26349
			4.51505	6.01272	2.17455	1.75728	6.09904	7.69376
		3.79075	5.40279	4.42024	5.44586	8.1323
			6.04754	7.85111	7.65906
				7.94855
[truncated: 76 more columns]

## Sheet: Tmin_Annual
																																																-11.3866	-9.04534
																																														-10.3089	-10.0447	-7.47163	-5.2558
																																													-4.87011	-6.33801	-5.67582	-5.29117	-4.43276
																																												-2.76842	-2.99159	-3.38053	-3.716	-3.86355	-3.91877
																																									-0.605996	-1.58121	-0.0796542	-1.4613	-3.67908	-2.66925	-3.33645	-3.83433	-3.42925
																																							0.701125	1.37973	0.880304	-0.548529	-0.906167	-3.01822	-4.54252	-3.21318	-3.12492	-3.94527	-2.94139
																																						0.638083	1.75553	1.34167	-0.80565	-0.247192	-2.08193	-3.17578	-1.93449	-2.91196	-3.4334	-3.8875	-3.34693
																																-4.71034				0.8527	1.71602	1.85606	0.180129	1.39189	0.102358	-2.39376	-2.22678	-0.414829	-2.44671	-2.45835	-1.48991	-1.91031	-1.66251
																														1.9612	2.31202	2.32864	3.51849	1.90997	1.20882	0.652746	0.838379	-0.4872	1.38294	-0.739213	0.846854	0.264442	-1.27901	1.41528	-0.883383	0.216383	-0.431358	-1.3309	-1.51039
																											2.04947	3.1323	3.00643	2.28629	2.16136	2.7523	1.81762	1.2455	-0.0835125	0.597258	-0.341638	0.216871	1.2644	0.697704	2.46114	0.606704	3.20976	1.20779	1.34468	0.199996	-0.262983	-0.287917	0.155817
																								4.85267		3.30679	4.96985	2.98783	2.8491	2.3144	-0.708808	-1.44413	-0.391504	1.0448	0.904217	-0.185496	1.3938	2.56929	1.33519	1.5559	0.474921	3.3585	4.14158	1.56565	1.48265	1.63132	0.531688	1.24355	0.808512
																							10.4956	9.13085	7.73272	6.3019	2.01687	-0.502367	1.2888	-1.40682	-0.687954	-0.0281375	1.50454	1.60237	1.93955	3.36914	2.80095	3.0523	2.24625	1.21796	2.11108	3.77941	4.32322	3.04095	2.9633	1.67158	1.58803	0.554362	1.42494
																							10.5889	9.56104	6.13246	2.03807	-2.15172	2.37336	-0.817846	-0.5363	1.15273	1.18482	1.80718	3.41909	1.42307	3.42153	2.33495	2.32638	2.21494	-1.36917	1.60595	0.813104	1.96902	1.95523	1.49509	0.551154	0.386542	0.419883	0.683521
																						7.25023	4.96985	6.04337	3.50215	-1.8909	0.945554	-0.0340375	-1.48035	1.83345	1.6351	1.11785	1.48005	3.47657	3.54785	1.61144	0.0979	1.7352	2.79182	1.28531	1.53933	1.85335	1.89905	2.14872	2.42089	3.04316	4.27932	3.22074	1.97037
																						1.85491	3.6821	4.1949	2.00421	-1.13813	1.78072	-0.6183	-0.575271	2.50684	1.13927	0.287908	0.0161208	2.29698	2.09658	2.20311	1.72639	1.35031	-0.171612	1.77509	2.8529	1.86583	2.46264	1.97197	3.33417	4.41152	4.55373	2.77486	2.13802
																						1.19607	0.467875	0.996758	-0.307333	4.62507	2.718	1.45094	-0.112742	0.560287	0.445558	-1.20172	-1.54547	0.851621	1.03343	0.335783	1.38909	3.54691	2.02278	2.0808	2.53052	3.05114	3.09266	2.58432	1.34493	1.08244	1.38367	1.50357	1.99504
																						2.29948		-0.422938	3.14151	1.89996	1.75679	1.21546	0.784583	-2.43369	-2.49406	-0.274508	-1.44291	0.0330625	0.818808	1.48974	2.3422	1.42765	1.59133	2.34122	1.24784	2.27994	2.43237	2.64105	2.57039	2.24495	1.30821	2.22825	1.39228
																									2.438	0.539592	-2.57633	-1.89592	-0.423413	-2.94858	-2.66769	0.300875	-0.570025	-0.77905	-0.180383	0.506979	0.9539	0.594125	0.972692	1.11697	0.259387	2.16385	2.14066	1.55885	2.24087	2.90961	2.96748	3.09503	2.5545
																								-0.6983	-1.10119	1.04569	1.82576	1.87946	1.76782	1.35125	0.0653458	0.752908	-0.171604	-0.428558	0.0568833	-0.133442	-0.452592	0.0263	0.867392	0.309538	0.30445	1.29145	1.66985	1.41222	1.98444	2.56647	2.2555	2.70241	1.48009
																								1.20854	3.07442	2.53929	1.33557	1.2312	0.194221	-0.82265	-1.59153	-1.81429	-1.99875	-1.12959	-2.97092	-1.76916	-0.461037	-0.546496	-0.8586	-1.48077	0.175158	1.7371	2.02305	0.591588	0.203329	2.01102	0.0187333	-0.399308	0.611938
																							1.81625	2.87099	3.48381	1.84017	0.138412	-0.505396	-0.940317	-1.94976	-2.65067	-0.771762	-2.34272	-2.24027	-0.646892	-2.53885	-1.21623	0.122987	-0.962983	-0.797354	0.0467708	0.820379	0.920504	2.14417	2.5211	1.74958	1.95565	0.884154	1.20975
																							1.32843	-0.416237	-1.13557	-3.38693	-2.03425	-0.7465	-1.4543	-0.726571	-1.44683	-0.753254	-0.234621	0.326329	0.297529	-0.591896	-0.408292	0.00633333	1.34213	1.57117	0.849267	1.43185	1.16818	2.10547	1.78628	1.6023	0.491833	1.15472	0.582521
																						-0.0987458	-0.368617	-1.99277	-1.26242	-2.49723	-1.79319	-1.96638	-0.294171	-1.98002	-2.48018	-0.899758	0.417233	-1.07399	-2.5812	0.389487	0.280792	0.391338	0.736492	0.264117	0.876075	0.84575	-0.59235	-0.531775	1.14065	1.17795	0.543679	0.953862	0.512633
																							-0.217458	-1.20412	-3.05311	-2.54985	-3.36003	-2.26398	-2.55903	-4.3759	-2.98447	-2.7959	-2.85746	-1.95747	-0.791508	-0.901163	-1.23125	-1.23155	-0.9315	-0.1883	1.15595	1.11467	1.49364	0.260658	-0.198783	0.537917	0.417688	0.0123167	-1.15467
																							-0.925538	-0.921129	-1.22348	-1.75779	-1.69654	-1.88499	-2.35745	-2.33405	-1.65729	-2.50611	-1.58897	-1.05972	-1.39308	-2.11269	-0.590175	-1.45722	-1.1047	0.437796	0.194537	0.589204	-0.49005	0.164375	0.43885	0.299388	-0.722462	-0.586525	-0.000158333
																					0.3847	0.203071	0.00587083	-0.774833	-1.27214	-1.82447	-1.72484	-2.325	-1.65565	-1.9623	-1.9248	-0.668058	-0.478979	-0.881571	-0.439379	-1.43329	-0.718312	0.199717	0.0889583	-0.213796	0.334988	0.534933	-0.0553042	0.2217	0.484663	1.20536	0.753604	1.00503	1.49405
																				-0.369658	-1.17778	-1.72373	-1.22122	-0.953612	-0.574158	-0.727438	-0.803721	-0.872492	-0.914358	-1.54203	-0.24455	-1.65795	-1.5334	-1.64242	-1.5712	-1.9628	-0.274375	-0.0583958	0.371646	0.0266125	-0.02625	0.237887	0.930575	1.27513	1.51618	1.6858	1.96026	2.03325	1.86543
																				-0.25775	-0.766163	0.2177	-0.530683	-0.6021	-0.592208	-1.92551	-3.10927	-3.58894	-4.72257	-4.42233	-4.7941	-3.40574	-3.5869	-3.07464	-3.16524	-1.46022	-0.754621	-0.837767	-0.0690042	0.469146	0.763933	0.813233	1.07865	1.55352	1.97044	1.91803	1.52742	1.44705	1.65724
																				-0.713342	-0.644063	-2.29955	-1.20083	-0.1617	-2.74103	-4.56451	-3.89982	-4.06635	-2.13926	0.185404	-0.711708	-0.804021	-1.3652	-2.52405	-1.90025	-5.10349	-2.57749	-1.77211	-0.674513	0.474558	1.329	1.80883	1.83792	2.03475	2.03275	2.2319	2.08722	1.17274	-1.31667
														1.3512	-0.23285	1.16814	2.44115	0.618596	1.63717	-0.299792	-0.348371	-1.27381	-1.2928	-2.97232	-4.66167	-3.35894	0.546925	-3.34192	-1.42312	-1.95815	-4.38179	-3.2166	-4.03672	-2.89625	-1.16958	-1.51021	-2.08329	-1.16319	-0.850308	-0.118921	0.856383	0.913983	1.43597	1.51411	1.63583	1.8249	1.54208	1.59939	0.291821
												4.38469	2.40652	1.4235	0.355517	0.949317	2.19926	0.517862	-1.90905	-1.49083	0.598025	-0.803217	-2.74571	-6.14845	-1.62844	3.49192	-2.0579	0.751554	1.7599	3.3976	2.13781	1.11901	-1.68073	-2.2198	-5.58646	-3.31642	-1.70167	-1.03589	-1.07617	-1.05537	0.2427	0.795963	1.48298	1.6224	2.05367	1.15095	0.948292	0.755371	0.909687
												1.64447	4.49543	3.60223	1.86099	0.829858	-0.535667	0.859346	1.38811	1.04215	-1.46688	-1.4133	1.28978	-1.26137	1.56465	2.85099	1.18592	-1.00532						1.42185	-2.74178	-4.33147	-3.27514	-1.64255	-3.15377	-1.90636	-0.953325	0.4519	0.769888	1.62002	1.82284	1.61488	1.49156	1.58803	1.44693
												2.81	-0.50435	-0.110488	-0.322437	-1.90751	-2.43591	-1.09787	2.52272	0.50145	1.36786	1.55612	2.36673	1.3614	0.645212		-2.65667	-3.16002	1.52175							0.628621	1.59812	2.44702	2.03962	1.22252	2.50358	1.13181	1.15928	0.598742	0.581117	1.80514	1.74005	0.877158	1.20982
										4.92481	2.45383	0.542667	1.27763	3.92484	2.19522	1.1099	0.176133	1.17728	1.52642	2.99822	2.22485	1.35069	0.176617																				1.26999	1.88928	0.0651917	-3.11322	-1.77216	-0.0488667	1.64782
								4.73812	1.9502	4.29112	2.44951	2.09522	2.79617	3.71883	2.25725	2.207	2.07657	2.99918	3.93059	4.05255	4.05838	3.07806																							4.68317	1.96798	2.5871	1.98007	-0.808621
						3.29763	0.830858	4.97292	0.963908	3.5164	4.23595	-0.245617	1.19872																																				4.78161
								5.41309	3.16871	-0.272821	2.57601	-0.299733	1.30918
							4.59905	3.54465	1.73802	3.55091	3.48894	2.45605
							1.17903	-1.9239	0.897683	3.43398	3.08905	0.510379
							0.2227	-2.14247	1.51794	1.5868	-0.583187	1.5856
							-1.76078	-2.3778	0.978871	-1.40263	4.25757
		-0.302758	2.53949	2.49027	2.82105	1.39893	-1.56469	3.87378	4.28923	4.54227
			0.976337	2.3026	-1.63477	-2.11026	2.27975	4.42943
		0.152604	1.38478	0.218421	1.23241	4.0982
			1.73665	3.35514	3.29567
				3.37702
[truncated: 76 more columns]

## Sheet: Tmin_DJF
																																																-11.995	-9.70979
																																														-11.1151	-10.8039	-8.21233	-5.95744
																																													-5.7827	-7.19819	-6.43901	-5.9757	-5.08817
																																												-3.5647	-3.788	-4.10708	-4.3383	-4.40353	-4.4693
																																									-1.00031	-2.05382	-0.610582	-2.12413	-4.27873	-3.21273	-3.81768	-4.26663	-3.85945
																																							0.61289	1.24454	0.665965	-0.821067	-1.21843	-3.43257	-4.94826	-3.60235	-3.48954	-4.28468	-3.26232
																																						0.606532	1.70923	1.26363	-0.90468	-0.387792	-2.26928	-3.43266	-2.1616	-3.12409	-3.6332	-4.0793	-3.50341
																																-4.56509				0.903402	1.74587	1.87961	0.167528	1.38832	0.065495	-2.45378	-2.30524	-0.518755	-2.50748	-2.49729	-1.48803	-1.89694	-1.65235
																														2.27794	2.58988	2.54766	3.60849	1.98865	1.23324	0.716882	0.916373	-0.379783	1.43183	-0.709935	0.845023	0.238327	-1.28132	1.45261	-0.78518	0.309095	-0.355402	-1.28264	-1.45726
																											2.45695	3.50668	3.33258	2.57705	2.3831	2.92147	1.90784	1.32968	0.00573167	0.684275	-0.251178	0.316298	1.33897	0.779347	2.53414	0.664912	3.27756	1.32771	1.52495	0.386998	-0.0725717	-0.114552	0.29473
																								5.28496		3.72039	5.37689	3.38206	3.18912	2.64144	-0.425398	-1.22851	-0.269348	1.1419	1.01121	-0.0468983	1.57085	2.72201	1.5286	1.72757	0.663897	3.55367	4.35599	1.84397	1.80221	1.91937	0.809508	1.50065	0.973095
																							10.9119	9.54378	8.13412	6.70027	2.40862	-0.129288	1.62477	-1.09839	-0.424202	0.171292	1.68057	1.72851	2.09347	3.56785	3.03348	3.3289	2.55663	1.57938	2.41324	4.10089	4.67482	3.44893	3.39196	2.05471	1.9456	0.874962	1.6892
																							11.0019	9.96072	6.52915	2.46529	-1.73543	2.75271	-0.473877	-0.229018	1.42896	1.44568	2.03223	3.62857	1.65438	3.67323	2.62001	2.69384	2.64503	-0.914192	2.1068	1.28852	2.46723	2.4607	2.02909	1.04093	0.83394	0.814595	1.02648
																						7.59174	5.31061	6.37434	3.81844	-1.57208	1.30097	0.310052	-1.15464	2.1307	1.93068	1.40791	1.73952	3.75152	3.82487	1.919	0.433777	2.13954	3.27455	1.86416	2.13583	2.44684	2.49459	2.73395	3.04009	3.62795	4.79439	3.64912	2.34709
																						2.05531	3.91488	4.45105	2.19174	-0.989248	1.99294	-0.387138	-0.339525	2.76261	1.37771	0.488287	0.199962	2.5289	2.36016	2.52227	2.1227	1.82499	0.353902	2.3452	3.47885	2.48421	3.09873	2.63853	3.98635	5.02793	5.07205	3.19987	2.57815
																						1.27691	0.538488	1.11889	-0.20785	4.6765	2.79418	1.54908	-0.061445	0.645842	0.525413	-1.13191	-1.42381	1.03542	1.28016	0.658362	1.77035	4.00967	2.49912	2.61766	3.11481	3.65116	3.70811	3.19557	1.90437	1.65355	1.85667	1.89472	2.40542
																						2.31032		-0.428102	3.12545	1.86685	1.7108	1.20111	0.731545	-2.47556	-2.5107	-0.274065	-1.36598	0.166368	0.993457	1.74053	2.72032	1.84573	2.07638	2.82192	1.75914	2.82059	2.99146	3.14246	3.06629	2.70748	1.74773	2.55409	1.77155
																									2.34724	0.464078	-2.66079	-1.95692	-0.524688	-3.06033	-2.77336	0.232528	-0.593882	-0.721252	-0.04684	0.678522	1.23438	0.975423	1.45	1.60522	0.75036	2.69848	2.6479	2.04967	2.69775	3.33709	3.36158	3.56151	2.90466
																								-0.772888	-1.21308	0.918745	1.66786	1.72346	1.58218	1.17315	-0.130025	0.591977	-0.277127	-0.441787	0.152012	0.00356833	-0.283453	0.315397	1.27753	0.824207	0.810757	1.78971	2.19368	1.86097	2.40819	2.99948	2.61642	3.0951	1.76966
																								1.14321	2.95868	2.3926	1.18313	1.07529	0.0500917	-0.96974	-1.80335	-1.98554	-2.1264	-1.1922	-2.98369	-1.73552	-0.355305	-0.348873	-0.561948	-1.08477	0.698162	2.28672	2.51349	1.06623	0.588388	2.37756	0.359595	-0.149987	0.841938
																							1.75597	2.81467	3.40429	1.72951	0.0178333	-0.574955	-1.06187	-2.0624	-2.76968	-0.89557	-2.44704	-2.31569	-0.690165	-2.56597	-1.16832	0.272427	-0.755377	-0.518558	0.386055	1.24699	1.41253	2.53563	2.91461	2.06741	2.22051	1.02563	1.37774
																							1.29834	-0.44654	-1.18352	-3.45188	-2.11119	-0.812672	-1.55475	-0.83196	-1.56111	-0.864757	-0.340413	0.24768	0.229775	-0.626045	-0.394742	0.0597667	1.45571	1.75299	1.055	1.71111	1.52138	2.37645	2.07488	1.87794	0.760387	1.30702	0.652193
																						-0.250085	-0.465315	-2.02023	-1.29327	-2.51888	-1.84005	-2.01035	-0.376828	-2.07761	-2.59411	-1.06486	0.281252	-1.19732	-2.67195	0.349527	0.255485	0.386675	0.771113	0.345683	0.961042	0.981975	-0.4008	-0.328588	1.37152	1.34757	0.699558	1.04234	0.483113
																							-0.357478	-1.33885	-3.17849	-2.6772	-3.49586	-2.41943	-2.72921	-4.53284	-3.15161	-2.99561	-3.05965	-2.12038	-0.943987	-1.01436	-1.32675	-1.27679	-0.953653	-0.177775	1.13107	1.12161	1.6009	0.392165	-0.0961333	0.525893	0.38484	-0.0445117	-1.28065
																							-1.1004	-1.10885	-1.41984	-1.93254	-1.89651	-2.10496	-2.5805	-2.53314	-1.86709	-2.77966	-1.83952	-1.25377	-1.55934	-2.25351	-0.725897	-1.58172	-1.21125	0.36896	0.141848	0.56137	-0.470153	0.197677	0.4966	0.378808	-0.805663	-0.755793	-0.22517
																					0.23015	0.01659	-0.202057	-1.00487	-1.53353	-2.08884	-1.9752	-2.56978	-1.91361	-2.21546	-2.19436	-0.97611	-0.783082	-1.14884	-0.673672	-1.67881	-0.966132	-0.0212433	-0.118425	-0.42019	0.0839267	0.398032	-0.146098	0.118535	0.406317	1.11414	0.421852	0.678662	1.14385
																				-0.443885	-1.34245	-1.94377	-1.47049	-1.23851	-0.88394	-1.05573	-1.12961	-1.21324	-1.27565	-1.89907	-0.61008	-2.00992	-1.84881	-1.93544	-1.8769	-2.27325	-0.574622	-0.344742	0.0656767	-0.368382	-0.364503	-0.0745483	0.660672	1.01083	1.31257	1.47096	1.58559	1.58959	1.41811
																				-0.337117	-0.93395	-0.008145	-0.813263	-0.90997	-0.920985	-2.26775	-3.45748	-3.95501	-5.12235	-4.82102	-5.1922	-3.78279	-3.9405	-3.39313	-3.47621	-1.76418	-1.0548	-1.12811	-0.378777	0.0429767	0.28449	0.374588	0.652467	1.23252	1.67245	1.49725	1.09276	1.00776	1.10471
																				-0.80676	-0.778415	-2.50439	-1.41936	-0.397833	-2.98914	-4.82568	-4.18712	-4.36906	-2.46475	-0.135552	-1.01259	-1.08223	-1.6139	-2.7576	-2.13098	-5.33789	-2.70961	-1.97991	-1.0448	0.0823517	0.933302	1.42022	1.727	1.90856	1.91129	1.97328	1.81702	0.728607	-1.8958
														1.35402	-0.235885	1.14632	2.47267	0.641705	1.58891	-0.374392	-0.448333	-1.38364	-1.45459	-3.14573	-4.82953	-3.47227	0.359957	-3.53846	-1.66934	-2.20665	-4.62067	-3.42929	-4.23549	-3.06314	-1.22566	-1.55881	-2.21305	-1.25282	-1.03736	-0.436883	0.4549	0.498743	1.10111	1.17689	1.32572	1.4275	1.10851	1.19331	-0.11983
												4.28719	2.27268	1.29	0.25463	0.857088	2.20835	0.565018	-1.90592	-1.54299	0.530833	-0.843527	-2.79099	-6.22256	-1.77291	3.37084	-2.16499	0.620608	1.47006	3.09934	1.84091	0.832487	-1.88997	-2.36173	-5.65423	-3.3815	-1.799	-1.11847	-1.19799	-1.14022	-0.0968383	0.427222	1.09793	1.18585	1.64722	0.720653	0.532587	0.362937	0.487108
												1.42424	4.22737	3.27124	1.6774	0.653217	-0.70314	0.864952	1.33981	0.937922	-1.60343	-1.52168	1.1975	-1.38035	1.36635	2.66437	0.99566	-1.21462						1.19231	-2.90022	-4.52738	-3.49207	-1.88275	-3.32368	-2.05645	-1.11011	0.063635	0.334295	1.13382	1.36527	1.16499	1.04563	1.08882	0.932365
												2.5034	-0.833022	-0.506642	-0.642525	-2.12609	-2.63827	-1.17796	2.37971	0.324825	1.14052	1.34012	2.1909	1.1687	0.384005		-2.94429	-3.45791	1.18905							0.325885	1.23236	2.08442	1.76219	0.96613	2.21454	0.702212	0.702077	0.19507	0.165693	1.41781	1.3381	0.418502	0.696657
										4.64294	2.11358	0.14493	0.928665	3.4984	1.79915	0.797398	-0.13344	0.995605	1.3024	2.74427	1.89475	1.04865	-0.061355																				0.903168	1.39433	-0.39303	-3.56641	-2.24464	-0.560458	0.958902
								4.34005	1.62138	3.93221	2.04365	1.67022	2.37822	3.21716	1.73895	1.68444	1.71277	2.66528	3.57766	3.67618	3.68584	2.68235																							4.00892	1.27403	1.81726	1.21269	-1.48368
						2.87006	0.335947	4.48757	0.572977	3.07562	3.80837	-0.685253	0.733893																																				4.03844
								4.86558	2.69474	-0.762297	2.11471	-0.772018	0.808308
							3.93914	2.95548	1.2596	3.07967	2.95879	1.93863
							0.48761	-2.5263	0.360005	2.93541	2.55285	-0.00547833
							-0.405845	-2.74681	0.956313	1.03538	-1.14997	1.04236
							-2.41203	-3.00988	0.413412	-1.973	3.72867
		-1.19387	1.62776	1.56715	1.93136	0.489545	-2.46664	3.19164	3.63561	3.9445
			0.10022	1.42323	-2.50842	-3.03877	1.2791	3.4154
		-0.768445	0.412713	-0.778287	0.279272	3.12969
			0.599998	2.23203	2.23152
				2.22587
[truncated: 76 more columns]

## Sheet: Tmin_JJA
																																																-7.70974	-5.13663
																																														-6.69225	-6.35277	-3.80771	-1.53455
																																													-1.42945	-2.82351	-2.10848	-1.77592	-1.00547
																																												-0.015354	-0.0953238	-0.370668	-0.643217	-0.765317	-0.894761
																																									0.719246	-0.0111663	1.68226	0.549998	-1.47508	-0.303042	-0.847569	-1.22129	-0.787827
																																							0.93949	1.90544	1.58429	0.362058	0.220537	-1.54405	-2.80977	-1.27181	-1.0115	-1.71787	-0.623409
																																						0.408489	1.74375	1.47427	-0.531922	0.213628	-1.43456	-2.20782	-0.672982	-1.41375	-1.80035	-2.14605	-1.4867
																																-6.475				0.0341862	1.15102	1.45995	-0.0601172	1.33903	0.227448	-2.09853	-1.79826	0.191411	-1.59295	-1.44317	-0.356471	-0.695827	-0.376768
																														0.300791	0.676469	0.763803	2.15309	0.788954	0.231626	-0.193725	0.154021	-1.076	0.972556	-0.950726	0.839574	0.425145	-1.01922	1.74948	-0.410954	0.756292	0.151919	-0.694502	-0.741655
																											0.433917	1.59883	1.56992	0.801273	0.577901	1.26336	0.493282	0.129693	-1.02351	-0.146676	-1.05164	-0.344227	0.683706	0.253174	2.18925	0.432265	3.05855	1.05187	1.24822	0.200118	-0.169833	-0.0946635	0.483276
																								3.74247		2.24432	3.73283	1.70211	1.49877	0.956172	-2.08609	-2.69011	-1.49931	0.0839358	0.00603867	-0.909274	0.828391	1.90096	0.642109	0.773004	-0.213204	2.66539	3.45955	0.925794	0.866571	1.20952	0.237325	1.0716	0.72335
																							9.5408	8.37905	6.88362	5.26296	0.872034	-1.62634	0.219166	-2.49491	-1.7154	-0.90958	0.778675	0.848319	1.24419	2.61942	2.03719	2.20571	1.19129	0.235771	0.95385	2.54936	3.07684	1.89276	1.94162	0.923865	1.05997	0.19122	1.15483
																							9.69783	8.69354	5.13952	0.946979	-3.2013	1.44157	-1.68888	-1.32543	0.474579	0.591995	1.27727	2.90951	0.862472	2.81428	1.41334	1.25008	1.10646	-2.64052	0.304452	-0.804439	0.314991	0.357629	0.110778	-0.478574	-0.320353	-0.0837925	0.280493
																						6.13434	4.06774	5.15422	2.61472	-2.67764	0.313348	-0.584035	-2.04455	1.27724	1.16997	0.712438	1.05774	2.99677	3.03059	1.02953	-0.693782	0.67757	1.65713	0.170098	0.0875008	0.285403	0.248941	0.322058	0.810983	1.77256	3.26553	2.43175	1.33915
																						1.06234	2.93173	3.58126	1.53871	-1.40485	1.65194	-0.750477	-0.786113	2.21269	0.821006	-0.0679267	-0.409943	1.74966	1.44024	1.57996	1.0927	0.521715	-1.25726	0.559296	1.52396	0.15007	0.681491	0.21051	1.5397	2.80636	3.10656	1.58811	1.11196
																						0.678558	0.167377	0.808274	-0.254226	4.77805	2.80836	1.45191	-0.230464	0.351781	0.193298	-1.49336	-1.92072	0.34018	0.456078	-0.2504	0.757266	2.81783	1.01496	0.929955	1.1125	1.22455	1.24868	0.821164	-0.278752	-0.61918	-0.201515	0.165796	0.841642
																						2.02302		-0.235752	3.51138	2.3122	2.14075	1.39406	0.864573	-2.39459	-2.5144	-0.385316	-1.67977	-0.346243	0.391279	0.995038	1.76269	0.719951	0.728684	1.2652	-0.032058	0.661219	0.851495	1.02514	1.14693	0.989001	-0.0728618	0.944692	0.243541
																									2.95404	1.20845	-1.79881	-1.1548	0.127503	-2.487	-2.28802	0.515706	-0.59644	-1.00904	-0.506414	0.0409048	0.351431	-0.130355	0.121158	0.132335	-1.01757	0.782505	0.653269	0.230832	0.925002	1.76876	1.91746	1.7066	1.32596
																								-0.311141	-0.363967	1.99121	2.95377	2.99415	2.67932	2.14384	0.836249	1.33296	0.105237	-0.404433	-0.119865	-0.515667	-1.00573	-0.674759	0.0194285	-0.63291	-0.715021	0.0340253	0.363644	0.091583	0.901835	1.66883	1.20147	1.6484	0.604161
																								1.73475	3.87368	3.5086	2.38614	2.28553	1.14826	0.0493837	-0.723091	-1.04916	-1.4272	-0.762083	-2.81599	-1.80303	-0.68729	-0.96513	-1.39275	-2.08252	-0.504301	0.898769	0.928573	-0.408083	-0.668876	1.31997	-0.558884	-0.715048	0.0436195
																							2.06312	3.33742	4.10774	2.53713	0.903952	0.440627	-0.150965	-1.13818	-1.80753	0.0463132	-1.54694	-1.54249	-0.082622	-2.1347	-1.03461	0.115128	-1.04678	-0.954038	-0.292409	0.31114	0.343245	1.44508	1.99671	1.29134	1.58282	0.706044	0.86036
																							1.53648	-0.0616003	-0.640447	-2.77912	-1.33568	0.0874788	-0.512522	0.282348	-0.433098	0.0877948	0.6193	1.13024	0.991471	-0.016378	-0.0301522	0.174405	1.4577	1.60231	0.69052	1.13991	0.825358	1.54234	1.3007	1.17892	0.117103	0.745629	0.117759
																						0.163661	0.0133777	-1.62568	-0.80098	-1.87845	-1.01896	-1.09469	0.706081	-0.896011	-1.35734	0.206121	1.33863	-0.2162	-1.84645	0.993956	0.706455	0.642547	0.870282	0.294713	0.786092	0.664426	-0.864189	-0.840546	0.846294	0.660115	-0.00121783	0.302958	0.0954582
																							0.302534	-0.591179	-2.3413	-1.70576	-2.33926	-1.14974	-1.33211	-3.08706	-1.64689	-1.49389	-1.54437	-0.71637	0.253955	-0.0137582	-0.523196	-0.836298	-0.669537	-0.0370612	1.15194	0.984302	1.37571	0.138576	-0.398668	-0.0924342	-0.255238	-0.583337	-1.64677
																							-0.271602	-0.134674	-0.279069	-0.630019	-0.456918	-0.583985	-0.96203	-0.830448	-0.0722858	-1.06093	-0.118326	0.376059	-0.0910302	-0.966103	0.369539	-0.686483	-0.468569	0.819298	0.441303	0.671235	-0.530412	-0.150945	0.20768	0.30474	-0.953975	-0.616135	-0.120465
																					0.7123	0.8179	0.771906	0.151561	-0.183532	-0.591155	-0.396707	-0.917927	-0.140544	-0.36032	-0.258059	0.849489	1.02476	0.558372	0.969768	-0.109083	0.449054	1.15566	0.897912	0.297267	0.629234	0.815616	0.085024	0.362504	0.668324	1.39696	0.809762	1.15237	1.75753
																				-0.290277	-0.894521	-1.14061	-0.360738	0.103175	0.656241	0.622048	0.582632	0.633062	0.768553	0.278624	1.63742	0.199514	0.0556302	-0.145155	-0.143749	-0.58219	1.01393	1.06193	1.31927	0.944223	0.727785	0.844806	1.44741	1.79994	2.08406	2.25772	2.37202	2.35775	2.28717
																				-0.134512	-0.473529	0.727796	0.354818	0.480155	0.610241	-0.593666	-1.6396	-1.86606	-2.71399	-2.24319	-2.56737	-1.26006	-1.54653	-1.33571	-1.58893	0.00994783	0.601237	0.343829	1.25373	1.46375	1.42431	1.35542	1.5582	2.14375	2.60429	2.43943	2.02834	1.97396	2.02143
																				-0.149649	0.188466	-1.1899	-0.281654	0.876349	-1.67624	-3.32961	-2.38068	-2.19459	0.100804	2.60101	1.67287	1.4867	0.845923	-0.454317	-0.0414512	-3.38121	-1.19097	-0.623213	0.47096	1.50419	2.21107	2.5814	2.24309	2.38685	2.39592	2.42575	2.20379	1.46741	-1.33994
														-0.0574412	-1.27663	0.468185	2.10612	0.842721	1.97522	0.301819	0.570351	-0.0964185	0.112369	-1.32151	-3.18539	-1.23713	2.43005	-1.16566	1.12935	0.813092	-1.56785	-0.446967	-1.39546	-0.491124	0.646733	0.087627	-0.582688	0.553696	0.658013	0.932845	1.65372	1.59212	2.10689	2.14472	2.25548	2.2596	1.80115	1.80642	0.347339
												2.94694	1.25525	0.442623	-0.381583	0.47584	2.01012	0.849347	-1.45787	-0.781859	1.64814	0.47896	-1.35009	-4.31566	0.828219	6.27269	0.690727	3.70243	4.76157	6.69702	5.63531	4.63733	1.62824	0.966058	-3.24635	-1.20833	0.364856	0.805104	0.298568	0.174407	0.89517	1.3329	1.91559	1.99959	2.39404	1.35448	1.10307	0.960896	1.13508
												0.442742	3.62539	2.95108	1.35032	0.537855	-0.600506	1.48566	2.29223	2.22998	-0.035686	0.154603	2.87301	0.769131	4.33378	5.94715	4.10247	2.04258						4.97861	0.400651	-1.53521	-0.467228	0.839123	-1.19065	-0.282318	0.548978	1.28631	1.34313	2.00509	1.96464	1.59842	1.47125	1.64086	1.71088
												1.77809	-1.1855	-0.621486	-0.710309	-2.12297	-2.41208	-0.184981	4.06603	2.39709	3.33197	3.52115	4.34151	3.67435	3.62531		0.41793	0.00941093	4.97561							4.38378	5.28059	5.70706	4.79573	3.55471	4.51437	2.51044	2.01988	1.01168	0.523006	1.53522	1.50502	0.758438	1.36749
										3.64771	1.39154	-0.227828	0.922072	3.73109	2.21885	1.32756	0.705443	2.67014	3.64645	5.41383	4.62304	3.71458	2.51004																				2.59421	2.81048	0.663014	-2.80076	-1.43049	0.379962	2.42668
								3.1002	0.612667	3.21146	1.67478	1.69706	2.69578	3.90765	2.90637	3.32072	3.81591	5.15374	6.42202	6.70581	6.73936	5.78638																							6.3524	3.62619	4.3412	3.59782	0.488306
						1.58182	-0.63327	3.64275	-0.267627	2.55398	3.70377	-0.381559	1.36882																																				6.63195
								4.3449	2.06159	-1.08251	2.22481	-0.264829	1.90444
							3.47407	2.34542	0.707473	2.96149	3.40263	2.85565
							-0.0109607	-3.04223	0.2482	3.33753	3.50521	1.40402
							-0.481461	-2.68653	1.64914	2.35323	0.545639	3.15118
							-1.79542	-2.16222	1.85275	-0.114709	5.95574
		-0.211812	2.86638	2.92442	3.34342	1.98687	-1.08367	4.7346	5.54705	6.08054
			1.63388	3.15762	-0.704197	-0.995888	3.70716	5.9577
		0.852763	2.52363	1.5846	2.64719	5.64384
			3.51547	5.38077	5.29399
				5.65194
[truncated: 76 more columns]

## Sheet: Pr_Annual
																																																5.81085	5.69056
																																														4.74117	4.83309	4.95	5.42846
																																													5.41392	5.25732	5.41254	5.39836	5.84111
																																												6.08515	5.68688	5.55163	5.71603	5.51515	5.76771
																																									6.37041	6.48028	6.4583	6.15441	5.60757	5.35811	5.39786	5.39157	5.20831
																																							6.19586	6.36908	6.38817	6.39026	6.28108	5.83086	5.29132	5.00742	4.93032	4.79581	4.70218
																																						6.0277	6.1269	6.16701	6.07414	5.80887	5.29969	4.78737	4.50016	4.31797	4.22073	4.16839	4.1557
																																5.95215				5.47918	5.48665	5.66041	5.74111	5.68015	5.48199	5.22557	4.74583	4.45033	4.28669	4.19004	4.06561	4.07415	4.32973
																														6.15334	6.19852	5.98125	5.81746	5.54314	5.18738	4.96538	4.91872	4.86725	4.8673	4.8788	4.8279	4.83502	4.6327	4.56548	4.47132	4.41147	4.50321	4.56867	4.82201
																											6.02213	5.64612	5.60755	5.62707	5.59847	5.51994	5.26764	5.05538	4.75388	4.49454	4.41589	4.41974	4.34599	4.41867	4.55561	4.74717	4.85505	4.89639	4.83518	4.79516	4.80561	4.87245	5.13729
																								7.7877		5.96332	5.76135	5.54855	5.34898	5.10283	4.65603	4.51892	4.53774	4.43516	4.23861	4.19093	4.2513	4.31691	4.41268	4.3971	4.5019	4.84866	5.29119	5.33468	5.23864	5.06917	5.06583	5.06566	5.26098
																							8.16046	7.08556	5.92109	5.27765	5.18736	4.97798	4.73925	4.41337	3.97766	3.85599	3.95871	4.03742	4.00051	3.99694	4.07069	4.16955	4.2275	4.32721	4.31552	4.6707	5.10246	5.17047	4.99789	4.86964	4.91258	4.88193	4.96681
																							7.22294	6.36213	5.26317	4.57219	4.3995	4.1132	3.88986	3.79472	3.58911	3.62105	3.82391	3.94968	4.06188	4.01265	3.87224	3.89701	3.93205	3.99015	4.0772	4.17983	4.43331	4.52185	4.42762	4.28878	4.41535	4.39167	4.30431
																						6.49358	6.0409	5.36499	4.53879	3.85695	3.72401	3.45011	3.26286	3.24029	3.26471	3.45836	3.68489	3.76347	3.94913	3.87595	3.72776	3.63697	3.6473	3.71159	3.80179	3.983	4.11398	4.06351	4.03579	4.03656	4.10676	4.05539	3.93266
																						4.9335	4.46401	4.01248	3.65475	3.31961	3.24794	3.00757	2.88204	2.90458	3.06412	3.19673	3.27044	3.45876	3.58945	3.66237	3.69697	3.68063	3.51726	3.59242	3.77484	3.93218	4.07575	4.0661	3.85224	3.83541	3.85076	3.86828	3.86373
																						3.74402	3.33845	3.02038	2.8868	2.69546	2.68994	2.53522	2.39439	2.41712	2.55439	2.61278	2.71487	2.90807	3.22422	3.44721	3.36939	3.41443	3.3106	3.41588	3.53352	3.71332	3.8321	3.86477	3.73127	3.53428	3.46255	3.46572	3.54004
																						3.01313		2.51729	2.30181	2.14472	2.19314	2.01622	1.8823	1.88488	1.88843	1.98138	2.13533	2.40528	2.7918	3.0738	3.18816	3.1548	3.13849	3.22348	3.31185	3.47176	3.60879	3.60163	3.49732	3.3237	3.03483	2.91561	3.01165
																									1.83865	1.6818	1.75073	1.60778	1.50947	1.44338	1.39236	1.5093	1.6818	1.92302	2.23775	2.49364	2.63688	2.74156	2.81337	2.94829	2.90281	3.10484	3.07976	3.16619	3.01472	2.90803	2.74885	2.49829	2.46709
																								1.43481	1.3114	1.20771	1.28655	1.22172	1.17377	1.15753	1.16425	1.19287	1.29358	1.41633	1.61058	1.79534	1.9323	2.04447	2.08702	2.19989	2.38618	2.50221	2.51681	2.51576	2.56718	2.38399	2.24798	2.18001	2.16727
																								0.966387	0.879936	0.846588	0.923087	0.879043	0.838064	0.819113	0.763537	0.766129	0.784353	0.819784	0.941333	1.06655	1.23069	1.39257	1.41847	1.54072	1.73137	2.04785	2.19874	2.24308	2.28233	2.26075	2.09381	2.01286	2.06156
																							0.670353	0.566531	0.44563	0.362029	0.41588	0.410029	0.354058	0.305394	0.207343	0.181347	0.176192	0.226181	0.32969	0.438357	0.600851	0.805094	0.915341	1.06127	1.23229	1.52986	1.83299	2.03764	1.94244	1.92646	1.87154	1.75669	1.74209
																							0.264689	0.147723	0.00542979	-0.115745	-0.106389	-0.0853432	-0.0815367	-0.113557	-0.237511	-0.301755	-0.280409	-0.209508	-0.140053	-0.0664754	0.0643935	0.284244	0.480195	0.630713	0.795318	1.06807	1.28517	1.49995	1.5827	1.48575	1.46143	1.3852	1.3342
																						0.0117794	-0.0700568	-0.235231	-0.338724	-0.490654	-0.645643	-0.602814	-0.566387	-0.565548	-0.591557	-0.63219	-0.618266	-0.610734	-0.566465	-0.488458	-0.363904	-0.185161	0.0275736	0.218932	0.371163	0.516559	0.734268	0.875971	1.00414	0.901042	0.934149	0.979263	0.917792
																							-0.383286	-0.480181	-0.598359	-0.695705	-0.843323	-0.838986	-0.814429	-0.919934	-0.944862	-0.979638	-0.946265	-0.914807	-0.913439	-0.775229	-0.645695	-0.549796	-0.387851	-0.18997	0.0278746	0.164846	0.269616	0.341021	0.455895	0.431387	0.459036	0.525876	0.544872
																							-0.636523	-0.701779	-0.803032	-0.862036	-1.00581	-1.03675	-1.10151	-1.14816	-1.177	-1.25622	-1.2149	-1.18887	-1.16017	-1.07128	-0.985016	-0.899192	-0.785668	-0.585606	-0.326603	-0.180395	-0.11076	-0.0366482	0.120698	0.225864	0.143651	0.193466	0.419127
																					-0.715982	-0.7871	-0.793949	-0.833951	-0.89787	-0.947975	-1.06662	-1.11683	-1.19932	-1.26861	-1.36047	-1.33844	-1.28734	-1.23854	-1.39663	-1.33593	-1.28066	-1.17485	-1.02278	-0.865118	-0.637313	-0.503046	-0.421673	-0.299744	-0.101684	0.00235701	-0.0430858	0.0691522	0.303534
																				-0.718087	-0.874042	-0.95607	-1.1031	-1.11831	-1.15513	-1.1925	-1.1562	-1.23458	-1.36533	-1.48301	-1.66955	-1.66664	-1.65449	-1.64429	-1.59142	-1.53075	-1.52143	-1.35794	-1.1878	-1.07792	-0.937499	-0.797013	-0.629571	-0.426164	-0.242474	-0.118344	0.0277261	0.0646535	0.24106
																				-0.86214	-1.04195	-1.14435	-1.22458	-1.22643	-1.26135	-1.32247	-1.33725	-1.49728	-1.69099	-1.84207	-2.0271	-1.99017	-1.96837	-1.96521	-1.91265	-1.83131	-1.81025	-1.63375	-1.43918	-1.2875	-1.15807	-1.00718	-0.822047	-0.607009	-0.426065	-0.287099	-0.17085	-0.0735945	-0.0148425
																				-0.991972	-1.15451	-1.28112	-1.34917	-1.36227	-1.40052	-1.48144	-1.57383	-1.73188	-1.93519	-2.04314	-2.16552	-2.12924	-2.10097	-2.09046	-2.05813	-2.05675	-2.0046	-1.96381	-1.74109	-1.54359	-1.36044	-1.21437	-1.07222	-0.906533	-0.738008	-0.620856	-0.552517	-0.521491	-0.575161
														-0.0143496	-0.27334	-0.572749	-0.763522	-0.858659	-0.979205	-1.1402	-1.31538	-1.43691	-1.56039	-1.62784	-1.6167	-1.67086	-1.71252	-1.76392	-1.84906	-1.89706	-1.97496	-1.97525	-2.00261	-2.04764	-2.03481	-2.0863	-2.10828	-2.06406	-1.95835	-1.84003	-1.6316	-1.49885	-1.37128	-1.24392	-1.11219	-1.00918	-0.996489	-0.980004	-0.938646
												0.267224	-0.0290787	-0.283452	-0.635942	-0.849752	-0.983968	-1.05923	-1.18064	-1.32262	-1.49965	-1.61477	-1.66544	-1.72284	-1.72709	-1.62897	-1.60943	-1.58996	-1.49693	-1.39263	-1.37959	-1.44589	-1.61586	-1.82643	-1.99324	-2.11072	-2.18907	-2.21503	-2.17742	-2.12658	-2.06023	-1.95568	-1.68216	-1.56621	-1.46808	-1.37341	-1.32504	-1.28102	-1.20185
												-0.0216598	-0.30985	-0.563487	-0.860132	-1.03698	-1.19458	-1.26246	-1.40408	-1.49193	-1.60876	-1.63418	-1.61133	-1.59196	-1.47682	-1.32869	-1.25871	-1.19306						-1.20855	-1.41578	-1.62348	-1.76444	-1.82452	-1.83363	-1.86314	-1.9135	-1.92486	-1.75916	-1.72042	-1.65025	-1.57206	-1.55651	-1.49959	-1.3955
												-0.265706	-0.526437	-0.742045	-1.01802	-1.19563	-1.32638	-1.43706	-1.56724	-1.61692	-1.60247	-1.50541	-1.37291	-1.27693	-1.16672		-0.963086	-0.900551	-0.790932							-0.865831	-0.967703	-0.979822	-0.943506	-0.991262	-1.10052	-1.28022	-1.43296	-1.62588	-1.71588	-1.7479	-1.74328	-1.66844	-1.5572
										0.0599906	-0.253811	-0.529077	-0.74932	-0.902728	-1.11285	-1.25867	-1.37154	-1.47451	-1.52966	-1.50806	-1.397	-1.26015	-1.09302																				-0.725364	-1.00173	-1.28821	-1.52132	-1.62622	-1.63494	-1.59422
								0.480472	0.298753	-0.0383142	-0.493133	-0.775741	-0.926442	-1.06527	-1.23473	-1.31321	-1.33999	-1.31088	-1.27165	-1.19112	-1.06818	-0.937309																							-0.503341	-0.719167	-0.813881	-1.03159	-1.38433
						0.982527	0.545768	0.18677	0.0880755	-0.22144	-0.657741	-0.919153	-1.07415																																				-0.672592
								-0.079931	-0.166818	-0.432822	-0.819479	-0.98832	-1.12582
							0.285957	-0.0353608	-0.295558	-0.610965	-0.927564	-1.0392
							0.301785	-0.13434	-0.576301	-0.815799	-1.05055	-1.11753
							0.213908	-0.199666	-0.773676	-1.00662	-1.14437	-1.14029
							0.0251538	-0.351121	-0.829927	-1.11699	-1.06201
		2.38157	1.6136	0.874009	0.371178	-0.00345059	-0.245622	-0.384971	-0.734078	-0.968952
			1.84361	1.07469	0.566539	0.109505	-0.274482	-0.553792
		2.95536	1.99938	1.2787	0.767585	0.329421
			1.92122	1.3106	0.916579
				1.65454
[truncated: 76 more columns]

## Sheet: Pr_DJF
																																																-1.28409	-1.16422
																																														-0.84376	-0.790057	-0.532343	-0.415095
																																													-0.3232	-0.297957	-0.308357	-0.0738532	0.102192
																																												0.320407	0.261616	0.259986	0.180852	0.453852	0.553335
																																									0.899328	0.789323	0.739872	0.691819	0.660049	0.628791	0.600885	0.759557	0.966856
																																							1.44487	1.31357	1.21115	1.13355	1.12833	1.05698	1.02293	0.987659	0.922627	1.01	1.09871
																																						1.61312	1.1052	1.10051	1.01142	0.984865	1.38193	1.39878	1.36162	1.34641	1.31287	1.28435	1.22754
																																1.83363				1.7813	1.77689	1.74928	1.2326	1.21316	1.14803	1.06434	1.58168	1.57729	1.55804	1.48965	1.45829	1.39699	1.24119
																														1.7394	1.79201	1.81677	1.77956	1.75466	1.66583	1.78667	1.82168	1.83166	1.3492	1.29789	1.17302	1.04926	1.64544	1.63235	1.57786	1.52494	1.44397	1.34868	1.16391
																											1.84267	1.78074	1.68782	1.68505	1.74436	1.76961	1.75784	1.76443	1.69708	1.70987	1.8053	1.80024	1.32408	1.29676	1.17069	1.08687	1.66072	1.64031	1.55181	1.47892	1.38294	1.26345	1.10729
																								2.01143		1.85926	1.93402	1.92763	1.83881	1.8184	1.87761	1.89713	1.9	1.8511	1.52315	1.51459	1.54893	1.59461	1.49459	1.49028	1.44536	1.39095	1.57312	1.4933	1.41632	1.37511	1.17726	1.06414	0.944319
																							1.85682	1.81661	1.80148	1.70215	1.74645	1.71882	1.69622	1.63806	1.8038	1.83152	1.78897	1.76472	1.38789	1.44181	1.47339	1.48428	1.47899	1.44575	1.44476	1.39389	1.56181	1.48002	1.40681	1.35078	1.15561	1.0494	0.926912
																							1.71927	1.63176	1.5692	1.5357	1.54741	1.56961	1.60184	1.63302	1.75223	1.62001	1.58242	1.59721	1.2831	1.34064	1.40544	1.42804	1.44824	1.43485	1.45165	1.4376	1.54416	1.45037	1.35385	1.29436	1.10313	1.02733	0.944673
																						1.59103	1.57074	1.49692	1.41341	1.34097	1.35249	1.37603	1.47522	1.50409	1.55137	1.52582	1.5774	1.47969	1.17911	1.22798	1.27514	1.34691	1.40449	1.41796	1.45779	1.43805	1.46037	1.40889	1.32902	1.25945	1.10009	1.02262	0.955431
																						1.51915	1.39794	1.29372	1.16741	1.06349	1.32325	1.36826	1.44882	1.45875	1.42533	1.44783	1.49451	1.47986	1.38388	1.41883	1.43626	1.48905	1.49365	1.52674	1.53723	1.5013	1.39727	1.3387	1.25726	1.18134	1.0962	0.975772	0.899073
																						1.4348	1.3325	1.22629	1.05809	0.929701	1.11354	1.17886	1.25686	1.29876	1.27917	1.30976	1.35588	1.38734	1.42094	1.42974	1.2706	1.35408	1.32376	1.37574	1.40498	1.38469	1.33237	1.30297	1.20113	1.1359	1.06446	0.94265	0.854306
																						1.30599		1.11462	0.933374	0.839651	1.01025	1.07031	1.13167	1.20718	1.19164	1.22935	1.25905	1.25481	1.24614	1.2634	1.27584	1.18633	1.16742	1.20541	1.22557	1.19053	1.2092	1.17293	1.09298	1.01156	0.918368	0.826582	0.794937
																									0.826995	0.741133	0.928524	0.972173	0.995338	1.01851	1.04551	1.10419	1.12615	1.12764	1.10395	1.13855	1.18444	1.22613	1.23478	1.26364	1.09705	1.06169	1.1061	1.07155	0.99345	0.929608	0.848713	0.739511	0.734872
																								0.965474	0.714876	0.633962	0.597558	0.61255	0.617144	0.642491	0.831292	0.880313	0.93942	0.972524	1.11049	1.14101	1.16416	1.22606	1.1923	1.24482	1.28735	1.28556	1.15544	0.963563	1.09662	1.04176	0.908963	0.785784	0.747636
																								0.916777	0.713683	0.621764	0.586353	0.586179	0.561181	0.582161	0.730448	0.804665	0.86167	0.886089	1.03369	1.08438	1.12291	1.19418	1.14388	1.19051	1.2303	1.22634	1.12089	1.10182	1.05635	1.01907	1.13638	1.0444	0.946696
																							0.961211	0.872256	0.724024	0.646307	0.598888	0.60199	0.577291	0.580432	0.753265	0.770557	0.783842	0.78889	0.928918	0.986392	1.05425	1.10285	1.04321	1.07485	1.12269	1.10826	1.02932	1.03655	0.980663	0.960919	1.05626	1.01877	0.962235
																							0.952644	0.889714	0.781128	0.717905	0.638269	0.628337	0.573893	0.552843	0.707898	0.739268	0.663766	0.653696	0.809649	0.874843	0.912056	0.978761	0.912675	0.941711	1.00075	1.03382	0.950773	0.961977	0.938671	0.911873	1.01116	0.970747	0.942037
																						1.00773	1.06836	1.03803	0.966522	0.8701	0.664866	0.605129	0.535791	0.488343	0.536384	0.622338	0.539364	0.549265	0.555629	0.609002	0.656884	0.694923	0.755977	0.783319	0.856483	0.904862	1.146	1.1417	1.1012	1.0908	0.922883	0.952874	0.904919
																							1.04778	1.05474	0.984762	0.932683	0.733223	0.684671	0.626676	0.510573	0.532395	0.59538	0.551441	0.560166	0.562171	0.601037	0.605538	0.614407	0.7192	0.759177	0.825095	0.85711	1.138	1.16825	1.09452	1.07419	0.910063	0.890349	0.811677
																							0.95885	0.90188	0.80423	0.756767	0.657795	0.639365	0.576113	0.533835	0.5156	0.502465	0.454915	0.482598	0.506345	0.520168	0.534308	0.551153	0.574657	0.600697	0.672768	0.750066	1.06755	1.12093	1.05143	0.974064	0.855148	0.796338	0.704841
																					0.962413	0.904633	0.835361	0.762551	0.649963	0.606642	0.520109	0.522716	0.477101	0.448486	0.433167	0.433218	0.392378	0.391183	0.417666	0.445237	0.448055	0.463296	0.477289	0.497996	0.540603	0.557645	0.897683	0.931457	0.868835	0.841896	0.680834	0.654786	0.543081
																				0.986382	0.876884	0.800968	0.499772	0.431506	0.347806	0.316796	0.286047	0.28922	0.253198	0.251158	0.201476	0.233507	0.24391	0.261713	0.391511	0.398367	0.395984	0.392126	0.276839	0.292541	0.315782	0.347881	0.672976	0.708041	0.670672	0.615815	0.613202	0.578459	0.546872
																				0.904548	0.772709	0.669432	0.397814	0.325949	0.265259	0.234781	0.14482	0.110689	0.0747555	0.0842348	0.0667478	0.0999768	0.108865	0.133703	0.272014	0.28432	0.287454	0.251886	0.181302	0.197045	0.214635	0.2244	0.507088	0.548952	0.488077	0.45931	0.494502	0.499211	0.467819
																				0.774922	0.642352	0.510749	0.274578	0.239242	0.216644	0.20454	0.061663	0.0194546	-0.025321	-0.0430139	-0.0185358	-0.00672783	0.00748804	0.0343128	0.146522	0.17021	0.179102	0.152463	0.108823	0.128017	0.125803	0.124253	0.367874	0.392781	0.364304	0.359206	0.396718	0.417944	0.415709
														1.3616	1.17876	0.950349	0.743119	0.594874	0.74346	0.616429	0.46855	0.346202	0.141501	0.105315	0.0795868	0.0245721	-0.064376	-0.0855675	-0.129811	-0.126093	-0.13002	-0.11631	-0.0744275	-0.060509	0.0322166	0.0579296	0.0546359	0.0624687	0.053195	0.0598439	0.0633507	0.0660959	0.237947	0.26712	0.256844	0.269783	0.317519	0.343737	0.346933
												1.44284	1.27332	1.14351	0.885909	0.720487	0.540679	0.435343	0.392029	0.268108	0.129146	0.0451358	-0.112939	-0.143985	-0.232474	-0.23675	-0.265156	-0.257898	-0.22906	-0.21186	-0.209674	-0.214119	-0.220031	-0.230252	-0.176838	-0.169461	-0.1614	-0.141493	-0.0654648	-0.0264303	-0.0249483	-0.0168844	-0.0838236	-0.075792	-0.0439432	-0.0150454	-0.0220493	-0.031677	-0.047387
												1.24323	0.983344	0.821906	0.629267	0.490163	0.333711	0.19566	0.150567	0.0434653	-0.0780018	-0.149881	-0.217048	-0.265973	-0.281966	-0.254677	-0.239207	-0.228665						-0.193603	-0.195259	-0.197338	-0.201958	-0.193159	-0.151014	-0.128572	-0.113289	-0.11428	-0.142821	-0.135057	-0.0971096	-0.0709476	-0.0706469	-0.0757792	-0.107181
												0.938438	0.773878	0.591554	0.441783	0.29981	0.142905	0.00741834	-0.137458	-0.193951	-0.255244	-0.273839	-0.276193	-0.280191	-0.270579		-0.215403	-0.204246	-0.190284							-0.186888	-0.199335	-0.196018	-0.176028	-0.164031	-0.149242	-0.139075	-0.155145	-0.159105	-0.119903	-0.105336	-0.0999363	-0.110691	-0.129059
										1.39122	0.892501	0.646639	0.465593	0.35401	0.134113	0.0130929	-0.0896418	-0.163466	-0.272254	-0.308143	-0.298532	-0.285059	-0.266623																				-0.14199	-0.148464	-0.148411	-0.144986	-0.144749	-0.151727	-0.162348
								2.0954	1.7352	1.26633	0.556625	0.308542	0.156098	-0.0149244	-0.195219	-0.253676	-0.278685	-0.278754	-0.291415	-0.27941	-0.266218	-0.250559																							-0.138569	-0.150553	-0.156098	-0.170366	-0.185461
						2.76153	2.17688	1.6994	1.42565	1.02159	0.288235	0.0362849	-0.0973757																																				-0.172479
								1.3026	1.04898	0.710483	0.0900032	-0.0972687	-0.252366
							2.0025	1.3282	0.869592	0.437014	-0.0320159	-0.207079
							2.29434	1.60223	0.783983	0.275032	-0.0781079	-0.303478
							2.36878	1.73863	0.774356	0.101103	-0.215893	-0.345611
							2.18743	1.55251	0.646307	0.030259	-0.278711
		6.18738	5.07337	3.72997	2.89196	2.31021	1.84364	1.235	0.454824	-0.0317641
			5.47029	4.04049	3.04977	2.14105	1.36146	0.660732
		7.01179	5.49789	4.03632	3.05113	2.11758
			4.85314	3.56108	2.81403
				3.77343
[truncated: 76 more columns]

## Sheet: Pr_JJA
																																																10.0581	10.2557
																																														7.60399	8.18727	8.78774	9.82769
																																													8.37369	8.36305	8.68377	9.16391	10.1609
																																												9.12615	8.62016	8.44339	8.63978	8.95406	9.6324
																																									8.68593	8.99827	9.33038	9.10575	8.23692	7.82067	7.91225	8.15573	8.39736
																																							8.11359	8.42998	8.56586	8.74282	8.74062	8.32523	7.4891	7.03133	6.99402	7.06758	7.33475
																																						7.8494	8.37771	8.51519	8.36481	8.08788	7.2697	6.74519	6.33881	6.01999	5.9397	6.11524	6.55305
																																7.04776				6.86129	7.07835	7.36885	7.79836	7.82408	7.59763	7.252	6.28991	6.1753	5.82987	5.65635	5.50642	5.78863	6.44706
																														7.33433	7.37966	7.28757	7.1836	6.86533	6.39141	6.16886	6.21486	6.21525	6.47815	6.66962	6.79863	6.79072	6.23021	6.28114	6.1616	6.18032	6.16615	6.57732	7.3209
																											7.37017	6.86116	6.77032	6.68844	6.66101	6.63294	6.51349	6.23906	5.8729	5.59179	5.52384	5.59919	5.77471	5.95888	6.34319	6.75481	6.73568	6.98214	6.85979	6.83271	6.82534	7.17937	7.84872
																								10.391		7.36948	7.05511	6.71992	6.40704	6.02664	5.34837	5.17581	5.31585	5.33459	5.4024	5.44636	5.64102	5.75505	5.85259	6.01418	6.49465	7.18389	7.6407	7.93487	7.69508	7.52567	7.45646	7.5431	8.09161
																							11.4611	9.61864	7.50664	6.38729	6.27237	5.89025	5.46856	5.01375	4.33172	4.25707	4.63328	4.83678	5.20287	5.27563	5.45578	5.5556	5.62779	5.85063	6.10672	6.90136	7.40922	7.81741	7.49005	7.27785	7.30472	7.3613	7.52832
																							10.0997	8.54043	6.57966	5.3958	4.99537	4.52218	4.15485	4.00774	3.98633	4.20976	4.70874	4.97741	5.35295	5.30866	5.05455	5.01837	5.16979	5.3236	5.53406	5.87873	6.19469	6.52205	6.42527	6.3125	6.6071	6.66379	6.56342
																						8.86559	8.15715	6.95596	5.52127	4.50091	4.07182	3.63603	3.36936	3.35143	3.64757	4.08256	4.51001	4.75681	5.19771	5.1369	4.84452	4.66504	4.79498	4.89614	5.07693	5.46536	5.69176	5.77879	5.75262	6.02763	6.1364	6.19849	6.05691
																						5.79833	5.66674	4.99287	4.57003	4.10622	3.65623	3.32087	3.10498	3.12203	3.37686	3.61927	3.82526	4.092	4.37326	4.55581	4.54964	4.47488	4.44949	4.56138	4.90487	5.35503	5.55596	5.82069	5.62992	5.7629	5.70173	5.739	5.9055
																						3.97532	3.82409	3.54159	3.53424	3.37222	2.93613	2.73262	2.59879	2.58626	2.71464	2.83219	2.94622	3.25548	3.71403	4.01248	4.11615	4.2066	4.26197	4.33095	4.55448	4.92946	5.02701	5.29223	5.14498	5.05492	4.99029	5.08304	5.38298
																						3.10239		2.88695	2.67172	2.48988	2.16817	1.97385	1.82333	1.80489	1.85468	1.9683	2.19713	2.56718	3.18865	3.59385	3.72435	3.84753	4.02227	4.09102	4.21603	4.54316	4.67121	4.83252	4.82391	4.72995	4.57806	4.39025	4.66895
																									2.00506	1.90362	1.68103	1.52646	1.33385	1.26371	1.26236	1.37675	1.56671	1.932	2.41634	2.79642	2.9802	3.064	3.26447	3.3293	3.45734	3.79292	3.96471	4.20406	4.17911	4.12146	4.00822	3.86681	3.90455
																								1.30474	1.24451	1.30992	1.21138	1.19935	1.1406	1.05654	1.12486	1.12468	1.13273	1.31018	1.32927	1.61753	1.82692	1.9376	2.08272	2.13607	2.40764	2.82335	3.13321	3.42873	3.52178	3.49257	3.20634	3.26106	3.44736
																								0.49864	0.488961	0.51605	0.54056	0.580166	0.560596	0.505146	0.458475	0.415454	0.433053	0.479765	0.452563	0.654431	0.856729	1.09753	1.19552	1.32374	1.61866	2.03056	2.36681	2.77322	2.90559	2.99215	2.82415	2.83694	3.02595
																							-0.0161334	-0.168919	-0.290696	-0.353451	-0.475135	-0.444345	-0.392247	-0.419289	-0.510488	-0.509705	-0.429217	-0.323997	-0.266579	-0.147391	0.0298842	0.379423	0.648161	0.845817	1.07214	1.51338	1.96894	2.41992	2.62962	2.62127	2.56621	2.50684	2.51165
																							-0.712928	-0.859551	-1.00437	-1.17417	-1.29372	-1.21744	-1.11533	-1.10043	-1.22445	-1.24886	-1.10737	-0.972547	-0.886417	-0.793903	-0.626932	-0.228806	0.116736	0.328005	0.558968	0.971566	1.33785	1.76848	1.9717	2.08427	2.0348	1.97762	2.05773
																						-1.3664	-1.52671	-1.62202	-1.73605	-1.86977	-1.8512	-1.74074	-1.6753	-1.66117	-1.69852	-1.69576	-1.66553	-1.62932	-1.50744	-1.34455	-1.15007	-0.853779	-0.493428	-0.222893	0.0141892	0.253134	0.555549	0.856044	1.1019	1.21924	1.25073	1.33502	1.50989
																							-1.75782	-1.84654	-1.97989	-2.01899	-1.96176	-1.91119	-1.87716	-1.96963	-1.99373	-1.963	-1.92481	-1.85494	-1.9154	-1.80665	-1.63453	-1.47922	-1.19559	-0.863266	-0.452303	-0.289318	-0.178852	0.0174663	0.313141	0.493673	0.586814	0.724361	0.888582
																							-2.00066	-2.04603	-2.09635	-2.10138	-2.0751	-2.0704	-2.08643	-2.14107	-2.16758	-2.19168	-2.17739	-2.14339	-2.14873	-2.12322	-2.0395	-1.87628	-1.67247	-1.41708	-1.02219	-0.84766	-0.762752	-0.545373	-0.205005	0.0248661	0.138483	0.234551	0.66427
																					-2.10534	-2.17476	-2.1511	-2.1476	-2.14751	-2.12549	-2.12368	-2.15955	-2.22089	-2.25787	-2.29799	-2.26343	-2.23233	-2.18079	-2.4405	-2.37983	-2.32157	-2.19875	-1.97699	-1.79327	-1.40294	-1.22919	-1.05629	-0.803211	-0.455358	-0.202872	-0.213603	0.0738766	0.576726
																				-2.14962	-2.29042	-2.3249	-2.30192	-2.26258	-2.26568	-2.23523	-2.25353	-2.33154	-2.45211	-2.53713	-2.64196	-2.65097	-2.60125	-2.53013	-2.57539	-2.44298	-2.42495	-2.27895	-2.08026	-1.96949	-1.81701	-1.61251	-1.28968	-0.893091	-0.508243	-0.228492	-0.0819036	0.22275	0.724045
																				-2.27138	-2.40257	-2.45945	-2.36729	-2.34193	-2.32786	-2.33131	-2.38624	-2.53145	-2.70893	-2.8443	-2.98324	-2.94323	-2.9333	-2.93093	-2.8669	-2.79524	-2.8351	-2.64026	-2.44816	-2.1798	-2.04445	-1.84384	-1.46501	-1.02023	-0.669495	-0.397227	-0.291269	0.00551334	0.276
																				-2.61672	-2.72731	-2.72814	-2.4952	-2.47787	-2.48355	-2.51801	-2.59585	-2.74138	-2.89509	-3.01656	-3.12345	-3.05616	-3.07323	-3.05714	-2.98043	-2.94345	-2.82778	-2.90681	-2.60648	-2.38399	-2.23158	-2.04616	-1.71715	-1.40651	-1.07607	-0.840344	-0.831876	-0.700429	-0.654841
														-1.44539	-1.62946	-1.84165	-2.18554	-2.32182	-2.57543	-2.69928	-2.83729	-2.89043	-2.80946	-2.81257	-2.68782	-2.87116	-2.68527	-2.72467	-2.78573	-2.8585	-2.87336	-2.81217	-2.85636	-2.93671	-2.88735	-2.90107	-2.98441	-2.8199	-2.66234	-2.64219	-2.40569	-2.29172	-2.02958	-1.80084	-1.5772	-1.34835	-1.42688	-1.3331	-1.16969
												-1.17007	-1.44538	-1.62771	-1.92635	-2.20641	-2.43462	-2.5681	-2.6207	-2.73734	-2.86896	-2.91256	-2.92638	-2.88742	-2.81271	-2.80763	-2.7239	-2.68953	-2.31459	-2.19826	-1.96674	-1.9997	-2.28219	-2.62659	-2.69179	-2.91084	-2.92633	-2.89838	-2.7837	-2.69278	-2.73214	-2.63122	-2.18836	-2.03568	-1.91262	-1.7497	-1.72084	-1.61272	-1.34851
												-1.30807	-1.5414	-1.79297	-1.96046	-2.25187	-2.34935	-2.67075	-2.76224	-2.85473	-2.92349	-2.92542	-2.91073	-2.80403	-2.62274	-2.57206	-2.43346	-2.27125						-1.49366	-1.83556	-2.09592	-2.16049	-2.19274	-2.23664	-2.26034	-2.33445	-2.53124	-2.19856	-2.12698	-1.99912	-1.91026	-1.87609	-1.74965	-1.58952
												-1.3872	-1.63627	-1.80384	-2.06498	-2.15258	-2.38372	-2.74831	-2.84663	-2.92019	-2.89513	-2.83859	-2.73439	-2.58893	-2.35189		-2.02879	-1.78519	-1.23571							-0.499096	-0.600063	-0.63344	-0.705492	-0.82591	-1.03147	-1.3776	-1.67786	-2.04108	-2.05421	-2.06938	-2.04894	-1.94838	-1.79106
										-1.07978	-1.24287	-1.45487	-1.72413	-1.8404	-2.02967	-2.11571	-2.37816	-2.73906	-2.78614	-2.8181	-2.73471	-2.68157	-2.47729																				-0.476506	-0.975343	-1.38932	-1.69326	-1.91021	-1.92191	-1.88148
								-0.915707	-0.858607	-1.03408	-1.32418	-1.52315	-1.75744	-1.88216	-1.95957	-2.12789	-2.2169	-2.50926	-2.56629	-2.51636	-2.3643	-2.15644																							0.0817879	-0.339618	-0.617426	-1.01565	-1.6314
						-0.630611	-0.868659	-1.0698	-0.946426	-1.11008	-1.36679	-1.53402	-1.6943																																				-0.507084
								-1.14834	-1.06097	-1.2078	-1.4124	-1.50229	-1.5664
							-1.02875	-1.04255	-1.0685	-1.24192	-1.4242	-1.47825
							-1.04375	-1.20586	-1.37416	-1.35159	-1.31349	-1.34763
							-1.18295	-1.40589	-1.68174	-1.41521	-1.36067	-1.34156
							-1.22402	-1.42957	-1.69709	-1.85997	-1.1992
		0.210171	-0.271132	-0.69226	-0.946365	-1.12576	-1.29311	-1.24621	-1.4068	-1.56868
			-0.0362419	-0.443038	-0.704686	-0.891762	-0.959931	-1.06958
		0.669229	0.216363	-0.157759	-0.360744	-0.518955
			0.437034	0.177914	-0.0398881
				0.493998
[truncated: 76 more columns]

## Sheet: Wind_Annual
																																																-1.45619	-1.6893
																																														-2.05789	-1.94376	-1.73107	-1.5146
																																													-2.3547	-2.26876	-2.09056	-1.6823	-1.30002
																																												-1.96445	-1.65632	-1.58718	-1.49617	-1.23484	-0.931431
																																									-2.09287	-1.98462	-1.50217	-1.43815	-1.17157	-1.26492	-1.27373	-1.12216	-0.922718
																																							-1.90369	-1.84169	-1.73315	-1.68233	-1.3607	-1.51063	-1.4403	-1.63513	-1.71334	-1.54279	-1.29743
																																						-1.15215	-0.975348	-0.859738	-0.661258	-0.735509	-0.703954	-0.942854	-0.888212	-1.11204	-1.16936	-0.903778	-0.64168
																																-1.52111				-1.30466	-1.34165	-0.882607	-0.732415	-0.773126	-0.728419	-0.860729	-0.786599	-0.891291	-0.685253	-0.791249	-0.749817	-0.489709	-0.152876
																														-0.213524	-0.277403	-0.408767	-0.323187	0.0656878	-0.249213	-0.490852	-0.427188	-0.242209	-0.195305	-0.298641	-0.272986	-0.327013	-0.365926	-0.261499	-0.187016	-0.132151	-0.0899909	0.125343	0.381804
																											-0.23033	0.365925	0.469062	0.743736	0.726117	0.604638	0.592242	0.983065	0.611615	0.314457	0.275749	0.443372	0.342606	0.26833	0.389036	0.503258	0.601908	0.795724	0.949203	0.96623	0.97281	1.1361	1.33491
																								-0.168661		0.150413	0.259225	0.999976	1.0848	1.23591	1.05085	0.777611	0.77426	1.20018	0.927792	0.709311	0.611129	0.854652	0.842128	0.723914	0.877353	1.08808	1.26418	1.38947	1.40316	1.35451	1.26683	1.41664	1.62912
																							0.261344	0.0887966	0.446482	0.744868	0.734317	1.32904	1.27637	1.30873	1.07782	0.786623	0.730403	1.25843	1.12807	1.06048	1.10233	1.4582	1.37196	1.24222	1.32868	1.55801	1.59631	1.63275	1.51945	1.32222	1.11657	1.19593	1.34403
																							0.972077	1.03604	1.43118	1.5683	1.26422	1.65565	1.32903	1.39302	1.24737	1.11224	1.14743	1.48289	1.3799	1.33429	1.3669	1.58882	1.49447	1.26249	1.36511	1.47191	1.51678	1.54323	1.35992	1.07998	0.839541	0.842796	0.932223
																						1.57631	1.78957	1.90208	2.22242	2.57392	2.19698	2.6144	2.36301	2.52993	2.54123	2.47899	2.53052	2.40063	2.29239	2.14145	2.04131	2.13168	2.0491	1.8795	1.55545	1.65504	1.62386	1.58718	1.42684	1.24566	1.03528	0.998165	0.849914
																						1.46789	1.6594	1.71859	2.02791	2.36303	2.0752	2.61743	2.47562	2.77036	2.81923	2.75157	2.77322	2.69734	2.59511	2.39616	2.1942	2.19396	2.04985	1.99532	1.80957	1.83793	1.75514	1.6794	1.53569	1.45537	1.27881	1.22109	0.978289
																						1.83964	2.01813	2.0366	2.26936	2.80556	2.66773	3.20833	3.0989	3.16165	3.18446	3.0815	3.11487	3.06698	3.05996	2.92713	2.8019	2.73214	2.56272	2.4798	2.32093	2.29415	2.15452	2.04836	1.82995	1.64545	1.43728	1.23366	0.991111
																						2.42151		2.42785	2.73392	3.40882	3.35605	3.63797	3.51075	3.4381	3.40914	3.34913	3.35195	3.3605	3.37715	3.32906	3.30071	3.04259	2.84962	2.71354	2.43923	2.35973	2.20109	2.02363	1.72001	1.45031	1.21986	0.947168	0.723615
																									2.55693	3.14904	3.00603	3.32737	3.21254	3.1446	3.13409	3.14195	3.23099	3.36958	3.37717	3.34862	3.34869	3.18569	3.00464	2.80672	2.46742	2.37596	2.21267	1.99486	1.58659	1.32528	1.18741	0.852861	0.64307
																								2.64196	2.46566	2.99688	2.91274	3.34423	3.30828	3.3331	3.26711	3.2369	3.27388	3.34249	3.30525	3.26267	3.25698	3.11354	2.94862	2.74982	2.42779	2.30693	2.19867	1.99025	1.66454	1.37623	1.13783	0.817205	0.621257
																								2.54441	2.41127	3.04212	3.08016	3.55605	3.51337	3.50913	3.36675	3.21318	3.12811	3.07774	2.96939	2.88267	2.91159	2.86052	2.67753	2.46213	2.18439	2.2478	2.23379	2.02373	1.64772	1.36397	1.18069	0.861201	0.617512
																							3.1188	3.09295	3.00325	3.63767	3.69108	3.5761	3.49037	3.38832	3.20609	3.00637	2.81635	2.73306	2.57339	2.43463	2.49637	2.49724	2.33704	2.13429	1.92325	2.02552	2.0972	1.99671	1.63165	1.35463	1.09254	0.817136	0.598996
																							3.90232	3.86161	3.72236	3.51518	3.51544	3.45568	3.50327	3.47055	3.17513	2.90648	2.7521	2.4002	2.22989	2.08335	2.05523	2.08879	1.96773	1.80075	1.8143	1.84726	1.81504	1.79148	1.57408	1.32605	1.08625	0.846783	0.946413
																						3.57902	3.52621	3.36789	3.20003	2.94213	2.90754	2.98446	3.12997	3.12592	2.89317	2.67456	2.61477	2.30207	2.14134	2.05378	2.04241	1.99979	1.9026	1.79145	1.76578	1.71744	1.56439	1.47297	1.3447	1.18786	1.04554	0.76081	0.854519
																							3.2208	3.06563	2.89347	2.59993	2.56622	2.55507	2.70417	2.59035	2.4059	2.27795	2.24314	2.00058	1.9232	1.88604	1.89346	1.75807	1.65239	1.57604	1.63201	1.54791	1.34992	1.17859	1.01471	0.888949	0.771516	0.4725	0.422992
																							2.71318	2.63313	2.51021	2.26063	2.2383	2.03569	2.08696	1.93211	1.7878	1.71318	1.69997	1.49477	1.43741	1.37011	1.32261	1.38524	1.29076	1.24302	1.33325	1.28607	1.10951	0.922946	0.696735	0.597218	0.369124	0.0775583	0.0982169
																					2.71837	2.55838	2.6155	2.63222	2.57658	2.35883	2.34292	2.09479	2.07496	1.90983	1.78506	1.80627	1.82158	1.63843	1.36607	1.27905	1.26033	1.3609	1.29925	1.24479	1.3206	1.26839	1.09905	0.945374	0.725633	0.592131	0.302427	0.0680246	0.156114
																				3.00513	2.82754	2.71731	2.69092	2.78664	2.83585	2.63583	2.59334	2.23505	2.05187	1.79348	1.60866	1.65044	1.62245	1.37049	1.3057	1.27499	1.23208	1.40384	1.34844	1.33681	1.33294	1.26595	1.09803	0.994657	0.803907	0.675059	0.467585	0.210802	0.300987
																				2.68062	2.53909	2.53078	2.50095	2.60025	2.60472	2.36034	2.20463	1.68409	1.39209	1.05495	0.799992	0.936172	0.950509	0.719298	0.778544	0.85698	0.938597	1.13172	1.12779	1.08191	1.1134	1.14441	0.994393	0.927098	0.729381	0.542472	0.357552	0.250126	0.235871
																				1.779	1.69625	1.67802	1.6361	1.64494	1.50964	1.13476	0.900569	0.405941	0.203872	-0.00189483	-0.129036	0.0393803	0.0446771	-0.000709083	0.0778784	0.11101	0.138296	0.281869	0.309734	0.305027	0.426908	0.496054	0.338096	0.268185	0.0534718	-0.135131	-0.306722	-0.455444	-0.290849
														1.69455	1.63317	1.58374	1.96183	2.1157	1.87112	1.83406	1.72893	1.67007	1.57098	1.45409	1.23694	0.974467	0.923985	0.677541	0.728888	0.682769	0.596822	0.719287	0.633016	0.457273	0.436682	0.346175	0.254051	0.290681	0.234967	0.119659	0.219274	0.290989	0.146012	0.0614225	-0.149227	-0.308158	-0.464871	-0.588189	-0.373767
												1.71318	1.82838	1.81373	1.86112	1.70854	2.12302	2.28214	2.0396	1.8032	1.71185	1.65018	1.54488	1.44058	1.3035	1.22474	1.42768	1.35073	1.53241	1.70366	1.70314	1.65735	1.39607	1.04111	0.780005	0.505128	0.238396	0.173007	0.00156958	-0.163079	-0.26267	-0.216245	-0.352965	-0.418814	-0.599131	-0.731335	-0.825448	-0.913602	-0.639506
												1.9637	1.92938	1.89104	1.71661	1.52926	1.85968	1.93149	1.7189	1.58813	1.6503	1.75042	1.63883	1.71424	1.75386	1.76414	1.96135	1.91973						1.84942	1.31963	0.816419	0.380681	0.20379	-0.00320433	-0.287649	-0.484162	-0.60459	-0.628671	-0.72813	-0.783193	-0.861031	-0.945369	-1.00661	-0.706689
												2.20999	2.14295	1.7717	1.5658	1.45822	1.07898	0.923422	0.804313	0.689988	0.889708	1.2263	1.3559	1.63997	1.70927		1.63366	1.7157	1.99023							1.33333	0.894882	0.678129	0.466752	0.104272	-0.186569	-0.547465	-0.828184	-1.22889	-1.48408	-1.67094	-1.79513	-1.97735	-1.67673
										2.21157	2.44739	2.41884	2.39737	2.19423	2.11264	2.09695	1.68602	1.49618	1.44565	1.42276	1.71053	2.11172	2.32123																				0.384297	-0.310899	-0.792158	-1.20454	-1.52534	-1.77806	-1.64697
								2.19394	2.30221	2.45119	2.70981	2.78493	2.95781	2.90086	3.03072	3.01007	2.79545	2.66844	2.57337	2.51122	2.80739	3.07614																							0.577899	0.0241929	-0.524299	-0.993653	-1.10986
						2.47545	2.44269	2.26989	2.51046	2.66673	2.62896	2.78273	3.11876																																				0.240141
								2.40302	2.66695	2.80857	2.57614	2.9023	2.94138
							2.53732	2.32729	2.64314	2.83642	2.65963	3.10545
							2.03984	1.62786	1.83973	2.35877	2.36318	2.86889
							1.22674	0.732996	0.968509	1.73355	2.0796	2.6707
							0.9688	0.541068	0.944109	1.62427	2.14966
		1.15659	0.918996	0.82306	0.805485	0.911169	0.867737	0.8573	1.44331	2.14578
			0.740277	0.630815	0.654334	0.964565	1.1812	1.52382
		0.27044	0.159347	0.131291	0.214946	0.470103
			0.447605	0.468788	0.600595
				0.875313
[truncated: 76 more columns]

[truncated: 2 more sheets: Wind_DJF, Wind_JJA]
