# Supplementary material for: Dataset of trend-preserving bias-corrected daily temperature, precipitation and wind from NEX-GDDP and CMIP5 over the Qinghai-Tibet Plateau
Source: Data Brief. 2020 May 21;31:105733. doi: 10.1016/j.dib.2020.105733 (PMC7262410; doi:10.1016/j.dib.2020.105733)
Supplement: Supplementary file 2 [file mmc2.zip › Data of figures/Data of figures/Figure_2_b.xls]

## Sheet: Tmax_Annual
																																																-0.136693	-0.137363
																																														-0.12661	-0.123902	-0.122123	-0.105937
																																													-0.108956	-0.119208	-0.13795	-0.121982	-0.105905
																																												-0.124967	-0.124547	-0.132007	-0.137427	-0.132007	-0.113341
																																									-0.101062	-0.0935583	-0.0920483	-0.113827	-0.125257	-0.145642	-0.154589	-0.149807	-0.107196
																																							-0.0945125	-0.087895	-0.09698	-0.0939817	-0.0834433	-0.102331	-0.122992	-0.153923	-0.15006	-0.145695	-0.128617
																																						-0.0866642	-0.06818	-0.0756825	-0.0829658	-0.0819008	-0.0714325	-0.0920033	-0.129721	-0.142981	-0.133461	-0.136586	-0.121555
																																-0.10805				-0.09425	-0.0688858	-0.0520983	-0.0679108	-0.05901	-0.05064	-0.0632492	-0.0727292	-0.0716575	-0.12153	-0.13551	-0.115751	-0.0974408	-0.108858
																														-0.139608	-0.111415	-0.0859892	-0.0666467	-0.0591725	-0.0576325	-0.087055	-0.062275	-0.0412317	-0.0589417	-0.0555667	-0.0536125	-0.0564167	-0.06532	-0.07037	-0.113619	-0.0973525	-0.087245	-0.0952267	-0.0914058
																											-0.149829	-0.144935	-0.141013	-0.120402	-0.0941825	-0.0557867	-0.0539042	-0.0526433	-0.0580383	-0.04822	-0.0569108	-0.0474583	-0.0607708	-0.0643217	-0.0671017	-0.0652208	-0.077335	-0.0879667	-0.0988058	-0.0861567	-0.0786592	-0.0907683	-0.0916425
																								-0.184381		-0.13825	-0.137897	-0.127649	-0.122843	-0.108403	-0.0807875	-0.0368775	-0.0383567	-0.0319583	-0.0474375	-0.0262792	-0.00454167	-0.037475	-0.051425	-0.0606367	-0.0684358	-0.0692342	-0.0722458	-0.079415	-0.0832575	-0.0899	-0.0789533	-0.0688083	-0.0850667
																							-0.195612	-0.162643	-0.131908	-0.120572	-0.107689	-0.105487	-0.0891683	-0.0946733	-0.0602075	-0.032525	-0.0245	-0.0324475	-0.0308633	-0.01784	-0.0176983	-0.0098175	-0.0513617	-0.0467158	-0.05844	-0.0699667	-0.0696492	-0.0855658	-0.0876208	-0.0914133	-0.0896633	-0.07997	-0.0744358
																							-0.137988	-0.117462	-0.0924167	-0.0972267	-0.0910333	-0.0851842	-0.0710817	-0.0430725	-0.0307717	-0.0265133	-0.025705	-0.0155633	-0.052855	-0.0493008	-0.0255008	-0.0199792	-0.0201983	-0.0416258	-0.0249467	-0.0803008	-0.0800767	-0.0890833	-0.0901817	-0.0958183	-0.0957208	-0.0807458	-0.0655367
																						-0.141413	-0.106151	-0.101187	-0.0806183	-0.0692292	-0.0533608	-0.0518183	-0.0440258	-0.0232142	-0.00911833	-0.0178375	-0.0258967	-0.0180817	-0.00889167	-0.0124425	-0.0283908	-0.0222367	-0.0219958	-0.0227767	-0.0380275	-0.0588317	-0.0666217	-0.0866258	-0.0875658	-0.0858017	-0.0990183	-0.0743975	-0.0527925
																						-0.200177	-0.0846608	-0.0813908	-0.059665	-0.0533058	-0.0369725	-0.0272358	-0.021275	-0.0195275	-0.00114	-0.00103417	-0.0263742	-0.0260458	-0.0300842	-0.0218542	-0.024705	-0.0216733	-0.0329383	-0.0326317	-0.0305367	-0.0597742	-0.0676833	-0.0645225	-0.09322	-0.0760133	-0.07858	-0.0675725	-0.0762858
																						-0.140883	-0.127698	-0.0522658	-0.04179	-0.0288458	-0.0243317	-0.0164092	-0.0110575	-0.00430667	-0.00132	-0.0164208	-0.0293967	-0.0261917	-0.0265933	-0.0343917	-0.0265133	-0.0151675	-0.0363017	-0.03672	-0.0339742	-0.0655217	-0.0738333	-0.064675	-0.0707	-0.0675358	-0.0817017	-0.0565467	-0.0662283
																						-0.098235		-0.052575	-0.0323842	-0.0205967	-0.001915	-0.00414833	-0.00325	0.00381417	0.0063275	0.0005425	-0.00918583	-0.0219658	-0.0188667	-0.0343	-0.047585	-0.0305608	-0.0328775	-0.0393208	-0.0357533	-0.0365117	-0.0272758	-0.05903	-0.0613892	-0.0493667	-0.0488933	-0.0587767	-0.0507083
																									-0.0311933	-0.013645	-0.000746667	0.0126108	0.00813833	0.00809	0.0186225	0.017065	0.0145717	0.00411917	-0.0289575	-0.0303925	-0.0516308	-0.0625117	-0.0725492	-0.0642108	-0.0371558	-0.0396442	-0.0338067	-0.0349633	-0.06044	-0.0625175	-0.0554192	-0.0713308	-0.0407567
																								-0.05537	-0.05002	-0.0100933	0.00669083	0.0143842	0.0056	0.0145242	0.0370167	0.0310725	0.0189275	-0.0124142	-0.0231692	-0.0259658	-0.0447242	-0.066655	-0.0724358	-0.0872425	-0.0664783	-0.0471833	-0.0437483	-0.02437	-0.0286308	-0.0532792	-0.0664617	-0.038715	-0.0442158
																								-0.0670817	-0.0635767	-0.0474742	-0.0096275	-0.0092675	0.0117267	0.0219233	0.03685	0.0360567	0.03295	0.00663583	-0.00928417	-0.02461	-0.0474075	-0.06214	-0.0577817	-0.0564683	-0.0688208	-0.0683583	-0.03822	-0.0214367	-0.00282917	-0.0109767	-0.00212167	-0.0152575	-0.0199942
																							-0.0951433	-0.0831742	-0.0802192	-0.0623242	-0.0454142	-0.0238275	-0.00333333	0.0040275	0.0255033	0.0247475	0.03044	0.02917	0.0172075	-0.00828833	-0.0292508	-0.0553792	-0.0685025	-0.0571067	-0.0413517	-0.0437558	-0.05997	-0.0385817	-0.0231025	-0.00442	-0.0137567	-0.0150692	-0.0223017
																							-0.0963625	-0.087015	-0.0899575	-0.0760108	-0.0680242	-0.0315425	-0.0219925	-0.00657833	0.0085325	0.022415	0.0306617	0.0356142	0.030685	0.0233375	0.00397667	-0.0238883	-0.0407942	-0.0585275	-0.03406	-0.036665	-0.0470708	-0.0534083	-0.038855	-0.0221458	-0.00665917	-0.00911833	-0.0369667
																						-0.0993483	-0.103013	-0.0799042	-0.0793325	-0.07688	-0.0677192	-0.0380358	-0.0203417	0.00464833	0.0179642	-0.0176308	0.0310167	0.0299933	0.027345	0.029535	0.0152142	0.00982583	-0.00110917	-0.0176975	-0.0274858	-0.0327625	-0.0318367	-0.0294992	-0.029405	-0.0270542	-0.0146292	-0.0172067	-0.0211417
																							-0.0864025	-0.0853183	-0.0697825	-0.0705575	-0.0680417	-0.0699267	-0.0770358	0.00425083	0.00309583	-0.0355083	-0.0375717	-0.0385008	-0.0347475	-0.0289875	-0.0361675	0.0109258	-0.000698333	-0.00788667	-0.0348217	-0.03759	-0.0274475	-0.0317492	-0.0354067	-0.0246458	-0.0147542	-0.0179425	-0.016785
																							-0.0636224	-0.0662275	-0.0623015	-0.071296	-0.082733	-0.0803125	-0.0831333	-0.0991125	-0.104682	-0.0446792	-0.0344445	-0.0339533	-0.032811	-0.0395636	-0.045322	-0.0382633	-0.0446617	-0.0293833	-0.0265583	-0.0249167	-0.0300075	-0.0711025	-0.0738275	-0.0315192	-0.0289292	-0.033695	-0.004245
																					-0.0327803	-0.0708134	-0.0725969	-0.0806553	-0.0788327	-0.0962425	-0.107859	-0.115998	-0.117907	-0.124325	-0.125811	-0.0666092	-0.0598717	-0.0435664	-0.0392973	-0.0350562	-0.0392035	-0.0435343	-0.0555875	-0.0486817	-0.0123092	-0.030315	-0.0425467	-0.0486258	-0.0409083	-0.0383308	-0.0436317	-0.0321517	-0.0276467
																				-0.0378358	-0.0390829	-0.0870394	-0.0805623	-0.0758148	-0.0783808	-0.120085	-0.126557	-0.124036	-0.12365	-0.131296	-0.124343	-0.125559	-0.0811603	-0.0636546	-0.0563213	-0.0528304	-0.0458368	-0.0450848	-0.0537933	-0.0932625	-0.0973175	-0.0935542	-0.0999067	-0.105018	-0.09011	-0.0852825	-0.0855758	-0.0548333	-0.0494708
																				-0.0475337	-0.0528863	-0.0615612	-0.0800895	-0.0833633	-0.0927317	-0.126218	-0.120964	-0.111637	-0.112086	-0.116276	-0.117247	-0.114395	-0.120343	-0.0697316	-0.0650921	-0.0602457	-0.0622692	-0.0701118	-0.0671133	-0.085895	-0.0889858	-0.0918008	-0.102713	-0.105392	-0.103772	-0.104737	-0.102753	-0.107801	-0.0597217
																				-0.105065	-0.104719	-0.126766	-0.101748	-0.105503	-0.10624	-0.114579	-0.10453	-0.103422	-0.107029	-0.106421	-0.111677	-0.117811	-0.128531	-0.128767	-0.132144	-0.133639	-0.102527	-0.0858443	-0.0922748	-0.0990067	-0.107765	-0.116768	-0.101178	-0.100805	-0.096315	-0.0923092	-0.0904225	-0.114821	-0.0742174
														-0.0197891	-0.0712933	-0.0782118	-0.0721642	-0.0609217	-0.0772918	-0.07588	-0.0773262	-0.0774494	-0.0990644	-0.110493	-0.0884205	-0.0993283	-0.0956293	-0.0959743	-0.0913607	-0.0997226	-0.115855	-0.13323	-0.135761	-0.134358	-0.111239	-0.115705	-0.140769	-0.100215	-0.108184	-0.0884572	-0.12686	-0.117265	-0.117112	-0.1197	-0.126584	-0.109945	-0.100518	-0.101691	-0.0832969
												-0.0206576	-0.0172583	-0.0270582	-0.0344947	-0.0557398	-0.0415537	-0.0434821	-0.0479508	-0.0500443	-0.0474879	-0.0543415	-0.0678994	-0.0835643	-0.0817075	-0.0808992	-0.0738025	-0.0692875	-0.0745667	-0.0820275	-0.0952192	-0.110817	-0.119675	-0.142954	-0.122408	-0.119689	-0.113142	-0.100463	-0.110192	-0.122404	-0.113171	-0.121042	-0.119283	-0.119535	-0.124552	-0.0978242	-0.100614	-0.0991919	-0.07724
												-0.00607025	-0.00235558	-0.0174247	-0.0225838	-0.0142883	-0.0135467	-0.0237087	-0.022847	-0.0306608	-0.0264683	-0.035975	-0.0387958	-0.0404042	-0.0385733	-0.0593275	-0.0636525	-0.0666883						-0.134713	-0.134328	-0.09531	-0.0968775	-0.0924683	-0.08996	-0.102131	-0.107617	-0.10041	-0.103016	-0.100664	-0.0827683	-0.079805	-0.0847075	-0.078045	-0.0775378
												0.00399833	0.00874667	0.00418667	0.00825	0.0222075	0.000123167	0.000898333	-0.0003575	-0.00122917	0.00159917	0.0004125	-0.00941333	-0.0271083	-0.0184433		-0.0394075	-0.0540975	-0.0663883							-0.0907642	-0.0792158	-0.0891517	-0.0915417	-0.101511	-0.0950125	-0.0837208	-0.0746117	-0.101186	-0.0797375	-0.0736392	-0.07996	-0.0801825	-0.0827875
										0.00982167	0.0260358	0.03011	0.0216967	0.0307458	0.0420783	0.031675	0.0483842	0.0396658	0.0354175	0.0226517	0.0071825	-0.00689167	-0.0112733																				-0.112146	-0.069705	-0.06802	-0.07472	-0.0656475	-0.0596208	-0.0775567
								0.013045	0.0250925	0.0529283	0.0462517	0.0529917	0.0438117	0.04366	0.0459767	0.0608917	0.0625842	0.0681683	0.0473225	0.04182	0.03111	0.00387																							-0.0469517	-0.0456983	-0.053275	-0.0534167	-0.0574808
						-0.00132167	0.00588	0.0052775	0.0489983	0.0620267	0.0843317	0.0598508	0.0496208																																				-0.0564358
								0.004255	0.0458417	0.0739792	0.077425	0.0806425	0.057765
							0.00580833	0.0276058	0.0651417	0.08246	0.085405	0.088565
							0.0356208	0.0659642	0.102554	0.0992117	0.0913383	0.110172
							0.09253	0.108762	0.109392	0.116783	0.119674	0.126968
							0.143698	0.122673	0.132937	0.130887	0.143567
		0.04968	0.0530067	0.0621458	0.0843925	0.103722	0.136132	0.144079	0.149893	0.130485
			0.0622242	0.0722608	0.0938033	0.115263	0.124168	0.137207
		0.0559092	0.0615767	0.0810342	0.104113	0.120917
			0.0464075	0.0469875	0.0884333
				0.0344108
[truncated: 76 more columns]

## Sheet: Tmax_DJF
																																																-0.417025	-0.475257
																																														-0.518208	-0.480114	-0.447941	-0.448665
																																													-0.479473	-0.450526	-0.408415	-0.415539	-0.400356
																																												-0.418007	-0.411357	-0.371945	-0.347834	-0.36792	-0.361028
																																									-0.357408	-0.364595	-0.361141	-0.362917	-0.363774	-0.356301	-0.345499	-0.328538	-0.360888
																																							-0.327752	-0.338047	-0.343311	-0.33842	-0.32544	-0.337262	-0.363445	-0.369906	-0.357507	-0.328934	-0.333641
																																						-0.325715	-0.328383	-0.33318	-0.3283	-0.318735	-0.305881	-0.344988	-0.373444	-0.386432	-0.349649	-0.325559	-0.309486
																																-0.168821				-0.303004	-0.329277	-0.335388	-0.345426	-0.334096	-0.329332	-0.315788	-0.329768	-0.340862	-0.335312	-0.341875	-0.328564	-0.293905	-0.250786
																														-0.165888	-0.179014	-0.197409	-0.221571	-0.251076	-0.284074	-0.331344	-0.347651	-0.32627	-0.335349	-0.329671	-0.338381	-0.337275	-0.343813	-0.320811	-0.29917	-0.285817	-0.263322	-0.242091	-0.211873
																											-0.131031	-0.175763	-0.193403	-0.195917	-0.192983	-0.212391	-0.240436	-0.262896	-0.298673	-0.33091	-0.355973	-0.360523	-0.32674	-0.323018	-0.323445	-0.315505	-0.285654	-0.257907	-0.250573	-0.231175	-0.206076	-0.185613	-0.169413
																								-0.0334789		-0.119938	-0.136797	-0.148508	-0.202011	-0.220117	-0.236816	-0.257149	-0.278188	-0.275039	-0.307613	-0.324713	-0.338761	-0.351501	-0.338116	-0.291878	-0.275158	-0.246741	-0.219025	-0.1959	-0.200423	-0.186239	-0.166021	-0.137326	-0.12619
																							-0.0385922	-0.0830572	-0.0916326	-0.11337	-0.140053	-0.171889	-0.207183	-0.235114	-0.260328	-0.299739	-0.327024	-0.27554	-0.267962	-0.30415	-0.30873	-0.296242	-0.30406	-0.294188	-0.230761	-0.209262	-0.188126	-0.181422	-0.189636	-0.17128	-0.163888	-0.131576	-0.112362
																							-0.0365279	-0.0382756	-0.0729135	-0.110418	-0.152938	-0.209078	-0.235821	-0.267305	-0.324635	-0.32058	-0.327168	-0.326668	-0.274218	-0.265108	-0.272438	-0.250395	-0.226465	-0.273192	-0.255263	-0.188908	-0.169157	-0.168965	-0.181529	-0.156091	-0.162305	-0.136775	-0.116225
																						-0.0123281	-0.0292172	-0.0222019	-0.0616766	-0.137434	-0.191848	-0.239781	-0.262419	-0.275173	-0.318855	-0.345605	-0.351622	-0.290028	-0.293061	-0.282814	-0.247366	-0.236154	-0.209782	-0.206182	-0.243449	-0.234938	-0.20132	-0.16203	-0.169075	-0.152921	-0.147056	-0.127184	-0.102616
																						-0.0950508	-0.0985125	-0.0890458	-0.104076	-0.184556	-0.248677	-0.279663	-0.287486	-0.284967	-0.318827	-0.330258	-0.341878	-0.334637	-0.284124	-0.280861	-0.276083	-0.223965	-0.213223	-0.193882	-0.201276	-0.210263	-0.188926	-0.155325	-0.136982	-0.116277	-0.124691	-0.117147	-0.0837773
																						-0.19859	-0.182854	-0.185044	-0.2009	-0.221374	-0.256093	-0.279746	-0.279637	-0.268966	-0.308361	-0.325836	-0.341361	-0.338483	-0.335755	-0.32544	-0.267093	-0.25393	-0.18134	-0.167186	-0.154947	-0.18035	-0.159784	-0.146694	-0.145069	-0.130052	-0.106722	-0.101394	-0.0648397
																						-0.248153		-0.245917	-0.252515	-0.256477	-0.265092	-0.260114	-0.2699	-0.290691	-0.354291	-0.367222	-0.3556	-0.340563	-0.337394	-0.323477	-0.30162	-0.238506	-0.227435	-0.158607	-0.128754	-0.130837	-0.124189	-0.134292	-0.141492	-0.163571	-0.146855	-0.109813	-0.0689103
																									-0.258635	-0.275963	-0.296693	-0.324882	-0.328014	-0.335697	-0.402516	-0.40572	-0.371315	-0.347957	-0.338818	-0.321415	-0.303389	-0.290988	-0.26675	-0.235091	-0.17846	-0.152492	-0.085277	-0.0859779	-0.157161	-0.163764	-0.171809	-0.104729	-0.0707319
																								-0.260749	-0.287667	-0.286274	-0.305333	-0.318813	-0.318225	-0.319151	-0.419437	-0.424568	-0.39807	-0.37927	-0.378305	-0.361089	-0.334042	-0.31563	-0.296623	-0.278457	-0.245705	-0.206537	-0.18552	-0.10522	-0.116308	-0.0974746	-0.156143	-0.141465	-0.0857673
																								-0.284462	-0.291469	-0.299848	-0.293336	-0.296815	-0.304406	-0.318764	-0.431921	-0.440261	-0.428767	-0.422916	-0.423269	-0.409321	-0.390739	-0.375214	-0.36335	-0.35812	-0.342984	-0.25685	-0.222749	-0.217179	-0.199316	-0.194174	-0.194264	-0.183259	-0.161106
																							-0.291633	-0.291299	-0.289432	-0.286366	-0.292235	-0.370385	-0.323365	-0.342021	-0.412117	-0.419414	-0.420728	-0.415675	-0.415636	-0.412964	-0.408336	-0.402341	-0.400599	-0.399315	-0.361458	-0.32806	-0.309485	-0.274214	-0.274416	-0.279375	-0.269619	-0.243242	-0.242313
																							-0.301102	-0.294406	-0.283747	-0.284165	-0.294505	-0.352698	-0.366662	-0.382303	-0.392045	-0.415778	-0.428091	-0.429472	-0.423206	-0.418061	-0.407458	-0.413504	-0.428156	-0.415148	-0.411438	-0.380527	-0.365462	-0.318555	-0.302982	-0.293499	-0.286543	-0.28694	-0.277328
																						-0.475203	-0.472983	-0.346475	-0.333783	-0.33757	-0.346632	-0.369256	-0.38433	-0.400266	-0.416784	-0.397301	-0.429619	-0.435598	-0.436655	-0.424616	-0.403959	-0.404561	-0.412573	-0.415013	-0.437534	-0.431451	-0.424092	-0.421078	-0.419826	-0.335067	-0.315487	-0.304355	-0.295125
																							-0.529837	-0.526107	-0.527415	-0.55572	-0.563813	-0.551776	-0.556054	-0.453735	-0.469791	-0.45821	-0.472858	-0.479492	-0.486669	-0.48068	-0.456213	-0.447754	-0.443967	-0.429775	-0.453381	-0.449898	-0.459847	-0.452942	-0.454074	-0.373794	-0.348858	-0.339361	-0.332857
																							-0.579518	-0.569407	-0.581117	-0.601425	-0.597347	-0.588991	-0.589671	-0.607708	-0.622393	-0.518565	-0.528617	-0.537511	-0.54833	-0.542843	-0.527176	-0.516986	-0.520513	-0.554637	-0.531007	-0.517355	-0.508645	-0.462508	-0.465681	-0.496189	-0.443604	-0.417788	-0.353473
																					-0.654174	-0.663381	-0.633209	-0.616563	-0.61302	-0.611305	-0.600255	-0.593313	-0.60272	-0.615673	-0.633177	-0.562606	-0.564529	-0.565394	-0.582288	-0.583155	-0.568331	-0.560606	-0.564992	-0.58162	-0.554122	-0.546355	-0.53542	-0.532701	-0.532437	-0.532621	-0.485202	-0.481741	-0.474056
																				-0.684145	-0.667484	-0.68388	-0.671254	-0.651209	-0.627108	-0.6075	-0.588472	-0.5981	-0.621324	-0.646661	-0.659806	-0.66192	-0.58499	-0.583383	-0.582389	-0.586676	-0.588713	-0.587269	-0.580549	-0.630522	-0.624592	-0.627758	-0.604606	-0.593093	-0.576374	-0.576311	-0.518996	-0.523154	-0.515429
																				-0.691752	-0.675932	-0.669988	-0.700113	-0.678717	-0.646729	-0.619423	-0.620566	-0.649887	-0.684129	-0.702847	-0.712941	-0.703093	-0.693108	-0.603047	-0.582318	-0.576259	-0.585319	-0.573802	-0.580201	-0.614469	-0.60287	-0.585564	-0.579144	-0.580414	-0.58147	-0.539947	-0.540272	-0.54449	-0.529031
																				-0.671502	-0.648485	-0.687579	-0.695666	-0.671753	-0.647327	-0.621472	-0.643682	-0.67763	-0.709604	-0.730427	-0.735346	-0.721676	-0.703101	-0.694472	-0.691259	-0.695681	-0.620127	-0.589388	-0.61293	-0.60486	-0.608165	-0.598069	-0.543042	-0.541408	-0.555745	-0.54286	-0.530561	-0.57778	-0.534714
														-0.73688	-0.714692	-0.699449	-0.687009	-0.616095	-0.659409	-0.652694	-0.633244	-0.624195	-0.689481	-0.681401	-0.694329	-0.670528	-0.661923	-0.673457	-0.669956	-0.677431	-0.691655	-0.691353	-0.679833	-0.673706	-0.607425	-0.611781	-0.709439	-0.744997	-0.724846	-0.630915	-0.633254	-0.626738	-0.60548	-0.607481	-0.621019	-0.614448	-0.618102	-0.607118	-0.559734
												-0.874201	-0.865484	-0.768569	-0.743755	-0.713134	-0.695277	-0.628095	-0.61215	-0.637196	-0.62086	-0.616735	-0.670873	-0.701	-0.731925	-0.748742	-0.728792	-0.725523	-0.610526	-0.599813	-0.604692	-0.604417	-0.604142	-0.694523	-0.637369	-0.686095	-0.728668	-0.743035	-0.726573	-0.735876	-0.680355	-0.663422	-0.633809	-0.623988	-0.642861	-0.636949	-0.634236	-0.622573	-0.549621
												-0.902227	-0.893169	-0.814575	-0.724982	-0.716213	-0.699611	-0.660706	-0.659144	-0.687117	-0.674112	-0.676217	-0.699726	-0.73753	-0.771654	-0.747368	-0.696171	-0.683158						-0.643863	-0.67383	-0.71783	-0.752969	-0.776301	-0.786051	-0.78073	-0.811293	-0.698323	-0.664299	-0.644136	-0.643098	-0.631482	-0.631232	-0.56161	-0.550227
												-0.916004	-0.908071	-0.82496	-0.796089	-0.714943	-0.722034	-0.712413	-0.730449	-0.72967	-0.748531	-0.698346	-0.645116	-0.655782	-0.668393		-0.577263	-0.573165	-0.578162							-0.629637	-0.681429	-0.693219	-0.684375	-0.683528	-0.731725	-0.70251	-0.66072	-0.664058	-0.619261	-0.606561	-0.605431	-0.537707	-0.543476
										-0.975988	-0.939284	-0.90438	-0.854621	-0.780577	-0.76035	-0.703965	-0.726123	-0.731157	-0.750466	-0.738837	-0.704439	-0.638944	-0.592353																				-0.65146	-0.639564	-0.646741	-0.622034	-0.583734	-0.583035	-0.593829
								-1.05231	-1.02121	-0.993081	-0.869276	-0.826285	-0.786251	-0.724296	-0.701874	-0.69566	-0.767446	-0.725817	-0.706711	-0.659612	-0.622213	-0.593894																							-0.680856	-0.697079	-0.678894	-0.667722	-0.645241
						-1.13857	-1.10855	-1.05785	-0.997526	-0.929483	-0.880878	-0.806648	-0.782588																																				-0.639023
								-1.05949	-0.934171	-0.891609	-0.855233	-0.795344	-0.788424
							-1.08653	-0.935356	-0.880129	-0.845279	-0.818916	-0.777008
							-1.03277	-0.90511	-0.860191	-0.870283	-0.83794	-0.791943
							-1.00076	-0.947199	-0.938628	-0.93826	-0.867561	-0.800563
							-1.02605	-0.960054	-0.934631	-0.904869	-0.831536
		-1.16372	-1.18736	-1.23379	-1.2496	-1.20229	-1.07937	-0.959744	-0.905586	-0.851879
			-1.14365	-1.18973	-1.20936	-1.20818	-1.10251	-1.00326
		-1.09497	-1.09424	-1.15035	-1.19644	-1.19446
			-1.07483	-1.13227	-1.18529
				-1.08891
[truncated: 76 more columns]

## Sheet: Tmax_JJA
																																																-0.0697783	-0.074712
																																														-0.102208	-0.0872283	-0.0669053	-0.0803757
																																													-0.099549	-0.0925537	-0.0941867	-0.0692137	-0.0681803
																																												-0.101827	-0.0940067	-0.0841727	-0.075607	-0.0546467	-0.0509573
																																									-0.0718283	-0.098775	-0.107423	-0.0911387	-0.0799903	-0.0680203	-0.0631397	-0.0606863	-0.0538783
																																							-0.0775557	-0.0897877	-0.0980083	-0.103035	-0.0963717	-0.0699817	-0.0692447	-0.0557753	-0.0550037	-0.052184	-0.0370473
																																						-0.086221	-0.073884	-0.0925463	-0.097202	-0.0917423	-0.0736677	-0.059366	-0.0555877	-0.0430701	-0.050532	-0.0491625	-0.0287943
																																-0.107061				-0.143686	-0.085015	-0.0768747	-0.070337	-0.085475	-0.0799313	-0.0637883	-0.036037	-0.0315347	-0.0286523	-0.015698	-0.028873	-0.0269033	-0.00390167
																														-0.110938	-0.123702	-0.12071	-0.102701	-0.10395	-0.114222	-0.139081	-0.11565	-0.067587	-0.0664147	-0.0880967	-0.0633247	-0.0371783	-0.01836	-0.0167897	-0.003786	0.00941933	-0.00175	-0.00621467	0.0132943
																											-0.104304	-0.110804	-0.125815	-0.137494	-0.129448	-0.138981	-0.119555	-0.107135	-0.107282	-0.127906	-0.125364	-0.113501	-0.079625	-0.078523	-0.0504913	-0.01518	0.000308667	-0.00232267	0.00698467	0.00812767	0.011793	0.00914033	0.010839
																								-0.066784		-0.0401713	-0.047393	-0.064134	-0.0922953	-0.121526	-0.159776	-0.190807	-0.170925	-0.154122	-0.143965	-0.156419	-0.143269	-0.131348	-0.132341	-0.075548	-0.036015	-0.00344867	0.00363867	0.003645	0.0125903	0.0110263	0.0181633	0.019838	0.0182363
																							-0.032831	-0.029598	-0.010348	-0.001456	-0.0191433	-0.0342933	-0.049419	-0.107288	-0.153093	-0.198116	-0.207538	-0.163989	-0.181321	-0.197121	-0.181208	-0.157996	-0.146315	-0.127286	-0.0254187	0.000118333	0.00414033	-0.00628067	0.000903333	0.0129973	0.019802	0.023775	0.0221547
																							0.019012	0.010744	0.00434167	0.001112	-0.00535	-0.0290933	-0.0516933	-0.0854063	-0.131518	-0.175665	-0.205867	-0.203645	-0.202049	-0.220469	-0.203165	-0.185243	-0.18125	-0.139958	-0.080354	-0.012869	-0.014504	-0.012766	0.00348633	0.010719	0.021985	0.0326147	0.0220443
																						0.032108	0.0248623	0.0209197	0.0154007	-0.000373	-0.014145	-0.0426627	-0.0854597	-0.125362	-0.168938	-0.197941	-0.21644	-0.22057	-0.241247	-0.243029	-0.239908	-0.202944	-0.195824	-0.177353	-0.0802833	-0.0344317	-0.00661367	-0.019723	-0.010133	-0.00937367	0.013602	0.03247	0.02908
																						0.00911	0.0195077	0.0152663	-0.00287867	-0.0216947	-0.038063	-0.0712913	-0.110814	-0.151333	-0.20296	-0.226678	-0.234359	-0.238373	-0.25086	-0.240582	-0.255907	-0.253076	-0.21042	-0.205876	-0.185829	-0.0512337	-0.015033	-0.000551667	-0.0293053	-0.01903	0.00261467	0.0339017	0.0256137
																						-0.031938	-0.0429587	-0.0131303	-0.025733	-0.0546083	-0.0826607	-0.110895	-0.152066	-0.173909	-0.213416	-0.23925	-0.24744	-0.254629	-0.248821	-0.242426	-0.243439	-0.24377	-0.252304	-0.227992	-0.200135	-0.0794247	-0.0361813	-0.0163677	-0.021889	-0.026387	-0.006519	0.019177	0.0123567
																						-0.0455187		-0.047617	-0.05016	-0.0669553	-0.0964793	-0.147399	-0.185739	-0.201803	-0.220987	-0.240415	-0.251199	-0.241783	-0.237808	-0.229843	-0.241046	-0.21561	-0.233042	-0.213009	-0.20144	-0.192043	-0.171879	-0.0620787	-0.0534283	-0.0390663	-0.0322417	-0.00290367	-0.0154887
																									-0.082411	-0.085951	-0.107597	-0.146224	-0.19641	-0.219996	-0.231958	-0.235682	-0.237509	-0.226752	-0.227561	-0.224893	-0.224534	-0.238194	-0.254622	-0.21476	-0.238251	-0.226772	-0.192087	-0.180107	-0.07919	-0.0835793	-0.0555407	-0.0276757	-0.0575733
																								-0.134816	-0.147117	-0.135557	-0.144696	-0.178972	-0.211881	-0.234896	-0.2514	-0.259093	-0.245012	-0.238352	-0.226299	-0.21187	-0.211143	-0.2285	-0.246191	-0.257791	-0.203363	-0.224308	-0.201295	-0.183713	-0.183807	-0.177882	-0.093061	-0.0532557	-0.0580453
																								-0.138085	-0.166623	-0.197723	-0.178888	-0.203942	-0.221182	-0.229688	-0.246469	-0.254646	-0.259242	-0.249156	-0.231506	-0.214786	-0.204796	-0.208092	-0.231744	-0.240487	-0.258682	-0.255814	-0.258487	-0.239141	-0.223337	-0.207831	-0.200425	-0.159841	-0.125231
																							-0.10782	-0.135628	-0.181433	-0.20928	-0.222871	-0.25513	-0.212336	-0.209587	-0.221634	-0.237116	-0.230508	-0.219508	-0.199641	-0.197873	-0.185996	-0.191343	-0.201015	-0.210492	-0.203782	-0.224483	-0.246236	-0.252514	-0.245376	-0.223539	-0.207798	-0.167478	-0.171155
																							-0.0932533	-0.122043	-0.160642	-0.19123	-0.208708	-0.239761	-0.242327	-0.241325	-0.239614	-0.197562	-0.198684	-0.192197	-0.171259	-0.164948	-0.164824	-0.17429	-0.174815	-0.179127	-0.181149	-0.197474	-0.208456	-0.23558	-0.244698	-0.240778	-0.225071	-0.203867	-0.181665
																						-0.059909	-0.0704923	-0.092759	-0.135034	-0.168882	-0.188959	-0.217617	-0.217601	-0.223307	-0.224991	-0.139813	-0.18313	-0.170617	-0.15131	-0.146086	-0.144612	-0.15613	-0.15429	-0.158346	-0.160439	-0.170134	-0.181602	-0.189817	-0.191788	-0.233165	-0.225945	-0.211448	-0.180966
																							-0.0703357	-0.088909	-0.116244	-0.149929	-0.157939	-0.173546	-0.167954	-0.189967	-0.200575	-0.116442	-0.0921137	-0.0689657	-0.0737853	-0.0788583	-0.07344	-0.144254	-0.143767	-0.137007	-0.138587	-0.147502	-0.140434	-0.140915	-0.157511	-0.212254	-0.208262	-0.201337	-0.224167
																							-0.0699329	-0.0794531	-0.0870498	-0.125082	-0.124751	-0.138307	-0.141173	-0.137532	-0.144353	-0.0713387	-0.058422	-0.0496627	-0.047036	-0.05786	-0.071312	-0.077333	-0.072988	-0.0937547	-0.0906393	-0.099063	-0.103412	-0.116644	-0.110812	-0.0811583	-0.154152	-0.12618	-0.143404
																					-0.0427284	-0.0500104	-0.0611217	-0.0663948	-0.066662	-0.08363	-0.0735257	-0.0759433	-0.0740593	-0.071505	-0.0694833	-0.0448507	-0.047079	-0.040248	-0.0300193	-0.0343327	-0.056385	-0.064757	-0.0653263	-0.0758403	-0.078336	-0.075551	-0.084698	-0.0889947	-0.0955307	-0.098215	-0.122021	-0.111082	-0.113937
																				-0.0240244	-0.0291543	-0.0351795	-0.0474847	-0.048899	-0.040155	-0.0278213	-0.0240833	-0.0308593	-0.0303573	-0.0339594	-0.0283001	-0.0333682	-0.0486457	-0.0506381	-0.0488089	-0.0421612	-0.0381	-0.0494263	-0.0542597	-0.0596173	-0.045016	-0.064166	-0.067542	-0.0687393	-0.074823	-0.085363	-0.082867	-0.121846	-0.115928
																				-0.0107479	-0.0125847	-0.0139834	-0.0299127	-0.0317669	-0.0279277	-0.007272	0.004628	0.00742907	0.00247427	-0.0055048	-0.0067912	-0.0130455	-0.0233541	-0.0361134	-0.0358043	-0.0377824	-0.0328335	-0.0285657	0.01709	-0.0456617	-0.0568173	-0.0564913	-0.0610653	-0.057493	-0.0614043	-0.060938	-0.0693043	-0.0740047	-0.0999737
																				0.0306854	0.0270977	-0.00946663	-0.0344327	-0.0293928	-0.0201841	0.014686	0.0260582	0.0217939	0.0157129	0.0137338	0.00596063	0.00251633	-0.0072174	-0.0159905	-0.0234881	-0.0330825	-0.0252929	-0.0116382	-0.00853497	-0.0156237	-0.028155	-0.0333187	-0.0621033	-0.0706943	-0.063026	-0.044674	-0.0388173	-0.0734767	-0.0845087
														0.162782	0.113434	0.088958	0.0545439	0.0902292	0.0524881	0.0383065	0.0286459	0.0235848	-0.00923377	-0.0163507	0.0194988	0.0124655	0.0623127	0.0569875	0.0462241	0.0391906	0.0317473	0.0245707	0.0190647	0.0119677	0.0130755	-0.000206167	-0.0138165	0.0279094	0.0335436	-0.028106	-0.0171977	-0.007857	-0.026529	-0.0349497	-0.0286003	-0.0166443	-0.0463007	-0.0443098	-0.00699387
												0.194252	0.165276	0.165855	0.152716	0.109537	0.0715008	0.119277	0.1078	0.0636077	0.0553392	0.0476854	0.0129127	0.0027087	0.00388267	0.015159	0.024531	0.03502	0.058991	0.052672	0.0497267	0.047666	0.04423	-0.00497767	0.0147913	0.00985067	0.00994233	0.028821	0.021469	0.0129063	-0.00296833	-0.003612	0.00627567	0.004095	0.00631767	-0.0217743	-0.0271667	-0.0319336	0.00769847
												0.18091	0.159133	0.158955	0.14229	0.118298	0.122934	0.146229	0.148831	0.107186	0.0866377	0.0633893	0.0346127	0.0271037	0.0192647	0.013603	0.0153347	0.0333243						0.00782033	-0.00588133	0.0266083	0.0330917	0.0520657	0.047847	0.0354437	0.014444	0.010548	0.002674	0.00536133	-0.0287753	-0.0265093	-0.0229893	0.021101	0.0222623
												0.155869	0.13385	0.125665	0.10693	0.12561	0.105028	0.136384	0.137695	0.127148	0.0891233	0.0599027	0.032273	0.0257063	0.0298027		0.020384	0.0361567	0.042902							0.0572097	0.0808663	0.0837347	0.0643557	0.05785	0.0336547	-0.00510933	-0.018668	-0.0451423	-0.031561	-0.022294	-0.0205947	0.020074	0.0164287
										0.198414	0.170787	0.146906	0.112515	0.105912	0.097023	0.11468	0.0812967	0.119744	0.105159	0.0976177	0.0628007	0.0523067	0.0479093																				0.013442	-0.02045	-0.0301847	-0.0315617	0.0129947	0.00992467	-0.0185443
								0.243194	0.233212	0.202006	0.162216	0.138692	0.112059	0.103183	0.0963483	0.0922647	0.121496	0.0982783	0.081985	0.0708167	0.062284	0.0659827																							-0.00854067	-0.0178273	0.00915367	-0.006247	0.026592
						0.262495	0.253664	0.237234	0.210909	0.18758	0.158878	0.127239	0.111697																																				0.000412333
								0.228699	0.206439	0.191126	0.168475	0.120293	0.082838
							0.250463	0.240293	0.226287	0.208558	0.162047	0.118906
							0.220127	0.18091	0.235441	0.202828	0.15851	0.12509
							0.217833	0.201795	0.212117	0.20616	0.172859	0.142693
							0.229975	0.22634	0.239348	0.234969	0.225279
		0.349318	0.332034	0.294207	0.260607	0.244503	0.242638	0.252302	0.275298	0.270564
			0.316352	0.293431	0.268628	0.253181	0.276153	0.29133
		0.33388	0.318119	0.308196	0.294912	0.280333
			0.325076	0.346279	0.328942
				0.333089
[truncated: 76 more columns]

## Sheet: Tmin_Annual
																																																-0.316988	-0.333191
																																														-0.303158	-0.305172	-0.350157	-0.363918
																																													-0.290282	-0.301285	-0.3056	-0.325083	-0.322426
																																												-0.242718	-0.229704	-0.255134	-0.269436	-0.29188	-0.271973
																																									-0.07307	-0.104976	-0.103554	-0.10716	-0.121328	-0.136383	-0.157066	-0.211498	-0.217417
																																							-0.009335	-0.029025	-0.0386875	-0.05199	-0.0508225	-0.09757	-0.0973783	-0.110277	-0.126778	-0.14232	-0.165916
																																						0.000385833	-0.00642	0.003595	-0.0148442	-0.0240158	-0.020845	-0.0583483	-0.0689867	-0.09472	-0.116864	-0.136833	-0.159717
																																0.0160317				-0.0257058	-0.0296267	-0.0119217	-0.00606083	-0.0339008	-0.0297192	-0.00695167	-0.0140958	-0.0360033	-0.071665	-0.0904233	-0.124124	-0.143942	-0.136677
																														0.0186758	0.00500333	-0.0199267	-0.00760667	-0.0255575	0.0068425	-0.0419525	-0.0524433	-0.0536283	-0.0296625	-0.0317217	-0.0149117	-0.007105	-0.0307942	-0.0529858	-0.0813025	-0.07833	-0.0657217	-0.0453358	-0.0700458
																											0.00859417	-0.00642917	-0.0178775	-0.0201442	0.00949833	-0.00774583	-0.0201942	-0.04418	-0.0463392	-0.0550308	-0.0597033	-0.0600808	-0.02619	-0.0254508	-0.0356625	-0.0368225	-0.0184258	-0.0375783	-0.0475742	-0.0444742	-0.0387492	-0.0412267	-0.0541433
																								0.00839833		-0.0326775	-0.0489108	-0.0675667	-0.0682517	-0.0703167	-0.0655158	-0.0435325	-0.0347258	-0.0241808	-0.0648083	-0.0688933	-0.0574258	-0.0590233	-0.0572358	-0.0304325	-0.0265333	-0.00253	-0.00617917	-0.04718	-0.0311958	-0.0140517	-0.0128933	-0.0213492	0.00746917
																							-0.0279233	-0.0409392	-0.0495175	-0.052165	-0.0700333	-0.086735	-0.105349	-0.116118	-0.123192	-0.100717	-0.0789242	-0.0545167	-0.0515383	-0.0804833	-0.0511525	-0.0159725	-0.0403283	-0.0499608	-0.000168333	0.0353092	0.0231808	-0.0136708	-0.012865	0.00773333	-0.000165	-0.00123667	0.0214108
																							-0.047045	-0.0529167	-0.0597167	-0.0783483	-0.1041	-0.121857	-0.145943	-0.149956	-0.140308	-0.140152	-0.112607	-0.0827967	-0.101248	-0.0935717	-0.0496275	-0.02359	-0.0112017	-0.0340383	-0.00669167	0.0309975	0.0326658	0.0270967	0.0206717	0.0315292	0.0302492	0.024465	0.0306725
																						-0.0380042	-0.0479533	-0.0465075	-0.0669925	-0.0945275	-0.139603	-0.150081	-0.170047	-0.181713	-0.184727	-0.194322	-0.167332	-0.145432	-0.111677	-0.0828017	-0.0681283	-0.0529858	-0.0494158	-0.0655308	-0.0128842	0.01617	0.0397775	0.0542342	0.0473342	0.0370992	0.0621092	0.0605167	0.049835
																						-0.0382317	-0.0814	-0.0835575	-0.0824908	-0.0863375	-0.140982	-0.17138	-0.203557	-0.223023	-0.224028	-0.195067	-0.165032	-0.14143	-0.0991867	-0.0948417	-0.0978967	-0.08734	-0.0893633	-0.0632742	-0.0432783	0.0171342	0.0494358	0.0486692	0.0762542	0.05917	0.0913167	0.0798467	0.0898692
																						-0.0608358	-0.0603308	-0.10089	-0.123713	-0.113377	-0.119133	-0.126292	-0.147702	-0.173043	-0.165153	-0.162985	-0.166883	-0.160351	-0.145563	-0.141878	-0.114685	-0.102826	-0.0454492	-0.0462467	-0.0374383	0.0118283	0.0505233	0.0700458	0.058825	0.0691133	0.115542	0.111888	0.117423
																						-0.123393		-0.120564	-0.139974	-0.149674	-0.150151	-0.129034	-0.166008	-0.208237	-0.218747	-0.210204	-0.198583	-0.166372	-0.146259	-0.127158	-0.132186	-0.111657	-0.0811542	-0.0347008	-0.0034575	0.0228133	0.0624708	0.0621758	0.0639892	0.0573708	0.0482592	0.122637	0.113388
																									-0.151589	-0.168972	-0.192146	-0.207412	-0.205892	-0.207789	-0.229094	-0.226818	-0.185123	-0.150081	-0.129247	-0.0934333	-0.08858	-0.0739075	-0.0423792	-0.0341767	-0.01383	0.0162733	0.0307	0.0324017	0.0614358	0.0539858	0.0434317	0.10562	0.117973
																								-0.156619	-0.152029	-0.197643	-0.206849	-0.210387	-0.214232	-0.22149	-0.228473	-0.217188	-0.178742	-0.154038	-0.117585	-0.0915692	-0.060675	-0.05428	-0.0400075	-0.02494	0.004705	0.0164442	0.0441067	0.0425758	0.0285067	0.00306167	0.0553417	0.05103	0.0441925
																								-0.184605	-0.186468	-0.189952	-0.231651	-0.228913	-0.244568	-0.235208	-0.219373	-0.2069	-0.186206	-0.147787	-0.110142	-0.0870375	-0.0636958	-0.0307617	-0.0299292	-0.0189958	-0.0193425	0.0029375	0.0363175	0.0385392	0.0236108	0.013825	-0.0032625	-0.0266483	0.0488233
																							-0.170171	-0.185492	-0.211809	-0.209203	-0.210882	-0.269306	-0.247603	-0.242011	-0.258149	-0.23758	-0.213135	-0.18707	-0.171361	-0.144857	-0.109524	-0.0856558	-0.0390733	-0.00788333	-0.0086	-0.01913	-0.0040675	0.0159408	0.00708	-0.00567667	-0.00479083	-0.0247875	0.0194233
																							-0.183437	-0.192472	-0.20125	-0.201862	-0.212879	-0.258454	-0.270843	-0.257834	-0.239858	-0.222199	-0.19967	-0.187384	-0.172967	-0.159783	-0.119418	-0.0609733	-0.0397783	-0.0169175	0.0042775	0.007645	-0.0017775	0.0243017	0.033575	0.041695	0.02375	0.0110625	0.0328858
																						-0.206392	-0.20669	-0.199326	-0.20421	-0.217447	-0.221494	-0.240172	-0.249486	-0.235368	-0.219949	-0.223157	-0.184843	-0.153176	-0.160089	-0.154268	-0.092135	-0.0537383	-0.0220075	0.0137792	0.0381817	0.0370367	0.032835	0.0388067	0.0371033	0.0383792	0.0450925	0.0890308	0.0311233
																							-0.236435	-0.217565	-0.213702	-0.209502	-0.211087	-0.19858	-0.209623	-0.222413	-0.219004	-0.22101	-0.217074	-0.200872	-0.179571	-0.150914	-0.104417	-0.0557575	-0.0311892	0.00918083	0.0486942	0.0597783	0.0261708	0.0310725	0.0444325	0.0833592	0.0858567	0.0790083	0.0954608
																							-0.232597	-0.216942	-0.216831	-0.240665	-0.23176	-0.226928	-0.2396	-0.231469	-0.224385	-0.221877	-0.219542	-0.220559	-0.212147	-0.183298	-0.142437	-0.0984192	-0.0688025	-0.0584267	-0.0280292	-0.00370667	-0.001365	0.0378808	0.0411117	0.0012075	-0.0121542	-0.00916	-0.0419308
																					-0.217982	-0.241628	-0.229627	-0.224857	-0.223394	-0.235751	-0.249103	-0.257867	-0.271904	-0.26874	-0.261849	-0.256608	-0.232067	-0.219121	-0.22034	-0.206456	-0.198758	-0.153427	-0.121759	-0.091295	-0.0297792	-0.069735	-0.067265	-0.0595475	-0.0413017	-0.0304083	-0.013065	-0.017815	-0.0214058
																				-0.21093	-0.209672	-0.231277	-0.235723	-0.232143	-0.232579	-0.253521	-0.264788	-0.268151	-0.275647	-0.262206	-0.242058	-0.221726	-0.232303	-0.227379	-0.213154	-0.209282	-0.204327	-0.189922	-0.152607	-0.120952	-0.116657	-0.101163	-0.0997233	-0.0893108	-0.0745958	-0.0706667	-0.0180925	-0.0385075	-0.039085
																				-0.208775	-0.203399	-0.204159	-0.221444	-0.230183	-0.232359	-0.22787	-0.237763	-0.244859	-0.241365	-0.231415	-0.215742	-0.204462	-0.194923	-0.235894	-0.228197	-0.235715	-0.220331	-0.196767	-0.189672	-0.116075	-0.0506717	-0.0530533	-0.05808	-0.0731325	-0.0635367	-0.0219067	-0.02664	-0.0237667	-0.0206675
																				-0.180025	-0.199773	-0.223208	-0.233242	-0.231037	-0.219913	-0.226051	-0.225103	-0.228949	-0.242392	-0.236265	-0.222673	-0.215283	-0.217937	-0.226165	-0.224401	-0.206654	-0.205724	-0.207344	-0.134319	-0.113404	-0.08958	-0.0912042	-0.128587	-0.115773	-0.101035	-0.03261	-0.0098475	0.00454	0.006765
														-0.02789	-0.0552875	-0.0837683	-0.0985292	-0.220399	-0.165381	-0.190941	-0.214736	-0.220015	-0.212183	-0.207818	-0.238347	-0.225278	-0.230714	-0.233315	-0.243399	-0.242056	-0.227858	-0.222589	-0.210893	-0.21186	-0.236172	-0.236777	-0.206711	-0.177748	-0.166387	-0.138162	-0.0771333	-0.0707375	-0.118828	-0.127012	-0.125868	-0.0887217	-0.0339292	-0.0282225	0.00152417
												0.0144125	-0.0122267	-0.0487042	-0.0670542	-0.101385	-0.11001	-0.246243	-0.24207	-0.211489	-0.227777	-0.237557	-0.228329	-0.221957	-0.215463	-0.244968	-0.241488	-0.24598	-0.219188	-0.202927	-0.192978	-0.186922	-0.200359	-0.209743	-0.215406	-0.188912	-0.187932	-0.188287	-0.164405	-0.178552	-0.102618	-0.0863583	-0.0823575	-0.092945	-0.0909342	-0.07587	-0.0713633	-0.0900783	-0.0585833
												0.00808417	-0.0227725	-0.0405583	-0.0997833	-0.120025	-0.133002	-0.270133	-0.264706	-0.225156	-0.238569	-0.239564	-0.215143	-0.197993	-0.208675	-0.25198	-0.227129	-0.204145						-0.196602	-0.22866	-0.20477	-0.211024	-0.182574	-0.185755	-0.187147	-0.2076	-0.12526	-0.116926	-0.12117	-0.132313	-0.112419	-0.098725	-0.0611092	-0.0763967
												0.00801167	-0.02818	-0.0367242	-0.0574067	-0.124797	-0.14555	-0.275933	-0.266508	-0.271747	-0.191901	-0.194056	-0.203932	-0.205173	-0.192565		-0.174187	-0.165422	-0.160576							-0.223536	-0.19562	-0.189553	-0.19199	-0.180357	-0.195656	-0.162683	-0.13413	-0.168611	-0.126992	-0.111156	-0.107707	-0.07242	-0.0695492
										0.0168108	0.0444175	0.0461958	-0.0357092	-0.03646	-0.0590967	-0.114551	-0.143046	-0.262078	-0.261743	-0.266462	-0.202591	-0.213167	-0.216556																				-0.164605	-0.140343	-0.127957	-0.108351	-0.103848	-0.0890683	-0.0253742
								0.0464583	-0.0256492	-0.0191833	0.0325692	0.00226083	-0.0520142	-0.0467575	-0.0539183	-0.082565	-0.250156	-0.251243	-0.247864	-0.255559	-0.259107	-0.209721																							-0.08261	-0.0656908	-0.0443092	-0.0289475	-0.0389342
						0.000571667	0.00698667	0.02355	-0.0272342	-0.0067675	-0.0227683	-0.0298333	-0.056785																																				-0.0404117
								-0.0121858	0.00573583	0.00747167	-0.0424017	-0.04733	-0.0673658
							0.00634	0.0615675	0.0299458	-0.0107358	-0.0258725	-0.0533967
							0.0613575	0.0948242	0.0375558	-0.0296058	-0.0469775	-0.0855442
							0.0152575	0.0632558	0.0147767	-0.092045	-0.103192	-0.141246
							-0.0544633	-0.0118092	-0.06326	-0.0785667	-0.14893
		-0.158081	-0.132967	-0.0885533	-0.0630583	-0.0279758	0.0286967	-0.0785083	-0.0537483	-0.0945333
			-0.173188	-0.162259	-0.136088	-0.086675	-0.0253583	0.018565
		-0.222103	-0.197779	-0.19017	-0.165944	-0.122473
			-0.202457	-0.207025	-0.170061
				-0.232973
[truncated: 76 more columns]

## Sheet: Tmin_DJF
																																																-0.683609	-0.682784
																																														-0.688501	-0.674709	-0.740893	-0.721692
																																													-0.777184	-0.756457	-0.732771	-0.693255	-0.690565
																																												-0.726741	-0.741382	-0.708258	-0.653844	-0.629307	-0.636104
																																									-0.437037	-0.519225	-0.548517	-0.602186	-0.584746	-0.561621	-0.543236	-0.552729	-0.563512
																																							-0.228172	-0.274908	-0.335042	-0.36891	-0.398321	-0.459317	-0.463536	-0.463967	-0.469969	-0.4786	-0.489282
																																						-0.177758	-0.197643	-0.229537	-0.269501	-0.294486	-0.31923	-0.346083	-0.343461	-0.373974	-0.390101	-0.406306	-0.41419
																																-0.113373				-0.127825	-0.151927	-0.166663	-0.205837	-0.231905	-0.265743	-0.264536	-0.291431	-0.334645	-0.303217	-0.309599	-0.300679	-0.303412	-0.324935
																														0.0281653	0.00879467	-0.0381643	-0.0827613	-0.095346	-0.0850733	-0.13866	-0.150674	-0.162271	-0.19867	-0.224792	-0.255538	-0.282032	-0.293315	-0.306091	-0.251977	-0.245682	-0.251705	-0.268933	-0.279681
																											0.0712237	0.0607627	0.0723263	0.0643937	-9.7e-05	-0.016764	-0.061251	-0.0565627	-0.0594867	-0.0806323	-0.170106	-0.169098	-0.19908	-0.216069	-0.249104	-0.283304	-0.268135	-0.256586	-0.189389	-0.190087	-0.206096	-0.224563	-0.243371
																								0.083769		0.105277	0.106951	0.0963767	0.0839407	0.0780137	0.053837	0.0452523	-0.01955	-0.006705	-0.0428873	-0.0542493	-0.0422057	-0.133629	-0.141505	-0.202751	-0.204314	-0.207574	-0.209698	-0.204349	-0.1874	-0.175926	-0.191243	-0.180848	-0.198315
																							0.060005	0.0947733	0.111092	0.118695	0.120406	0.104225	0.100007	0.09363	0.0756037	0.0536483	0.0568417	0.017287	0.02336	0.00597733	0.0276593	0.043578	-0.0552043	-0.055336	-0.145632	-0.143141	-0.154681	-0.148624	-0.144124	-0.125746	-0.131307	-0.135207	-0.147998
																							0.103012	0.109549	0.117909	0.145859	0.147538	0.139075	0.133965	0.116242	0.126146	0.112342	0.106867	0.1056	0.0604707	0.058059	0.0645487	0.0975797	0.10602	0.00401967	0.013911	-0.0753317	-0.0825627	-0.102717	-0.0946763	-0.0627277	-0.0749227	-0.0914023	-0.101411
																						0.0785043	0.102108	0.104982	0.107135	0.105174	0.132376	0.148459	0.14549	0.135108	0.142937	0.142603	0.134379	0.136194	0.135692	0.131226	0.0914503	0.111767	0.136811	0.144644	0.064001	0.0113087	-0.00485267	-0.0440133	-0.027327	-0.036364	-0.0126623	-0.047488	-0.0778627
																						0.116621	0.0913117	0.109331	0.0940677	0.0787827	0.109175	0.122083	0.11562	0.114269	0.122021	0.124228	0.11067	0.113911	0.142114	0.160871	0.169272	0.178652	0.150916	0.151695	0.134633	0.052903	0.034571	0.040535	0.009914	7e-06	0.00611667	-0.028102	-0.0584763
																						0.094564	0.106508	0.083034	0.0817477	0.07078	0.082995	0.0747083	0.059936	0.0601247	0.0742287	0.0778837	0.0896187	0.110887	0.111015	0.127336	0.174323	0.189448	0.177529	0.161411	0.13074	0.0563407	0.0548823	0.0490377	0.020879	-0.0135817	-0.0125947	-0.0569333	-0.0952833
																						0.0835253		0.064565	0.077405	0.0748227	0.0767593	0.0642043	0.017202	0.00244	0.0312683	0.036962	0.061217	0.0941437	0.097908	0.121413	0.17752	0.178468	0.200703	0.166001	0.15654	0.100003	0.081027	0.0167113	0.0200393	-0.0229273	-0.0865303	-0.0928157	-0.123769
																									0.0645773	0.0702183	0.055329	0.035764	0.000136	-0.00550633	-0.00272	0.0133267	0.0255753	0.065992	0.1085	0.125977	0.162942	0.201542	0.226884	0.196557	0.114714	0.120869	0.0777793	0.0563703	0.00630333	-0.0274877	-0.0550097	-0.0464623	-0.138541
																								0.139255	0.125745	0.0472043	0.0226843	0.00229833	-0.0159877	-0.017156	-0.0446087	-0.0274953	-0.001612	0.032014	0.0940923	0.111911	0.113114	0.154234	0.189925	0.231458	0.204212	0.131934	0.137338	0.059915	0.0307067	-0.00431733	-0.036422	-0.0323383	-0.0986073
																								0.14269	0.116809	0.09429	0.0119957	0.000391333	-0.007279	-0.004965	-0.043978	-0.023854	-0.0116903	0.003683	0.020108	0.0220633	0.0510553	0.0901447	0.117562	0.166135	0.227044	0.217899	0.154137	0.116384	0.029813	0.00650667	-0.0139143	-0.043803	-0.0610627
																							0.132522	0.135058	0.117828	0.0951093	0.0798833	0.058399	-0.00552133	-0.013995	-0.037705	-0.0395043	-0.0274943	-0.023347	-0.0274487	-0.0457713	-0.0151277	0.0285197	0.064266	0.102881	0.118215	0.161067	0.196501	0.0959547	0.070645	0.004927	-0.0268783	-0.0877467	-0.0890853
																							0.134769	0.141095	0.122377	0.0968107	0.0853747	0.0568983	0.0312423	0.03251	0.022204	-0.0396087	-0.0351373	-0.0200737	-0.035364	-0.0540393	-0.0405167	-0.00580033	0.018551	0.061249	0.061795	0.0961283	0.124967	0.059574	0.0531607	0.0351387	0.011538	-0.0607007	-0.115067
																						0.0193667	0.044135	0.112315	0.110858	0.101419	0.097624	0.0548083	0.0297557	0.0350927	0.0365723	-0.08716	-0.0254403	-0.038529	-0.0472557	-0.044009	-0.0270827	-0.00497933	0.0221583	0.0450157	0.035854	0.0592417	0.0714493	0.0693163	0.0781923	0.0115097	-0.007535	-0.087932	-0.16651
																							0.0130847	0.019112	0.026809	0.0232807	0.0219327	0.0139463	-0.000714667	0.00599433	0.007782	-0.097212	-0.107624	-0.106508	-0.104869	-0.0840933	-0.059611	0.00504267	0.0226223	0.0469417	0.0239637	0.0310853	0.062224	0.065972	0.0494247	-0.0849113	-0.123126	-0.164172	-0.21466
																							-0.013552	-0.0184987	-0.025001	-0.0358393	-0.0438447	-0.0547437	-0.0644907	-0.0448807	-0.035286	-0.152071	-0.129282	-0.114986	-0.111264	-0.096408	-0.083049	-0.0613347	-0.0413017	-0.00811133	-0.00157433	0.002278	0.00842633	-0.00984433	0.012465	0.055268	-0.0986557	-0.121943	-0.256003
																					-0.0166333	-0.039331	-0.0541483	-0.0526267	-0.0615783	-0.0877033	-0.0967353	-0.107615	-0.132573	-0.116149	-0.103668	-0.175056	-0.159055	-0.1368	-0.130617	-0.147809	-0.155352	-0.128868	-0.131515	-0.0764563	-0.0905	-0.068526	-0.0684513	-0.0805857	-0.0416773	-0.039373	-0.18756	-0.199071	-0.228
																				-0.0294773	-0.0497953	-0.0917373	-0.102337	-0.0989433	-0.099372	-0.132593	-0.152139	-0.177339	-0.198484	-0.17542	-0.153382	-0.133731	-0.177648	-0.16648	-0.175482	-0.194756	-0.205556	-0.206617	-0.204636	-0.20869	-0.16797	-0.170747	-0.145411	-0.137368	-0.0822997	-0.0913867	-0.174092	-0.261778	-0.268875
																				-0.038703	-0.06108	-0.0747343	-0.131284	-0.140173	-0.132565	-0.146949	-0.158567	-0.175111	-0.190436	-0.168657	-0.150179	-0.126664	-0.113386	-0.178119	-0.180672	-0.197758	-0.195005	-0.195603	-0.193518	-0.214497	-0.214181	-0.195808	-0.189007	-0.116682	-0.105524	-0.188676	-0.197021	-0.20738	-0.316849
																				-0.0169663	-0.039088	-0.108852	-0.135928	-0.148453	-0.152075	-0.153157	-0.159232	-0.164423	-0.170544	-0.14555	-0.126834	-0.114548	-0.0960827	-0.088378	-0.092505	-0.102221	-0.065632	-0.179334	-0.211854	-0.204263	-0.192735	-0.189778	-0.0768363	-0.0808113	-0.0843033	-0.136044	-0.146	-0.187307	-0.345025
														-0.133404	-0.12359	-0.121295	-0.0294467	-0.0309107	-0.011695	-0.0215123	-0.0369547	-0.0384813	-0.0861487	-0.084458	-0.127918	-0.038653	-0.133424	-0.135416	-0.14702	-0.130918	-0.11483	-0.0952433	-0.077771	-0.0757287	-0.0626993	-0.0579407	-0.0722813	-0.0129703	-0.0660877	-0.189724	-0.200801	-0.210209	-0.18933	-0.188272	-0.177299	-0.21207	-0.21725	-0.209633	-0.183754
												-0.187936	-0.218542	-0.185432	-0.150155	-0.140181	-0.0363403	-0.0376633	-0.040795	-0.0469547	-0.044881	-0.031531	-0.054068	-0.049796	-0.0698867	-0.0735703	-0.0727297	-0.08584	-0.177554	-0.167446	-0.150264	-0.144165	-0.105714	-0.0984563	-0.0675373	-0.0340363	-0.0263607	-0.0168937	-0.0474507	-0.032707	-0.210111	-0.222331	-0.237857	-0.276983	-0.281072	-0.277083	-0.25931	-0.245624	-0.210034
												-0.220775	-0.250532	-0.269512	-0.203688	-0.181205	-0.138633	-0.0317007	-0.0319943	-0.0421017	-0.0552317	-0.0543413	-0.0644023	-0.0592367	-0.100416	-0.129962	-0.122237	-0.121934						-0.135563	-0.127324	-0.0913787	-0.077843	-0.0831863	-0.061083	-0.059128	-0.089134	-0.241751	-0.272171	-0.312726	-0.305962	-0.304302	-0.284502	-0.259545	-0.253088
												-0.245566	-0.255917	-0.281177	-0.256312	-0.20105	-0.166565	-0.0557447	-0.05736	-0.0649917	-0.0721403	-0.0788597	-0.080087	-0.102433	-0.128462		-0.159852	-0.154258	-0.168909							-0.154884	-0.157298	-0.154246	-0.104932	-0.0845413	-0.130114	-0.236825	-0.257232	-0.275581	-0.274329	-0.257726	-0.239386	-0.229984	-0.238123
										-0.187301	-0.210338	-0.244527	-0.263966	-0.294066	-0.287303	-0.222681	-0.200024	-0.107249	-0.102395	-0.115515	-0.131696	-0.134475	-0.120486																				-0.191221	-0.252481	-0.234556	-0.234227	-0.220603	-0.219477	-0.274578
								-0.268062	-0.250135	-0.270895	-0.253239	-0.272681	-0.286954	-0.309883	-0.308653	-0.30455	-0.203623	-0.182304	-0.173306	-0.18439	-0.174089	-0.1836																							-0.277621	-0.293465	-0.326874	-0.325376	-0.291117
						-0.314237	-0.324226	-0.320723	-0.290767	-0.306691	-0.294548	-0.284512	-0.313699																																				-0.256476
								-0.361315	-0.316772	-0.313483	-0.304275	-0.301633	-0.305832
							-0.438265	-0.38068	-0.30761	-0.293149	-0.306215	-0.300445
							-0.442508	-0.395783	-0.340971	-0.297806	-0.293211	-0.270881
							-0.412308	-0.374744	-0.328521	-0.323478	-0.312327	-0.297248
							-0.408906	-0.377945	-0.3312	-0.311047	-0.306692
		-0.540574	-0.538541	-0.525027	-0.501922	-0.495195	-0.467219	-0.383071	-0.344748	-0.301971
			-0.522807	-0.518166	-0.499563	-0.493038	-0.507657	-0.501221
		-0.536801	-0.561966	-0.558478	-0.522614	-0.50773
			-0.601648	-0.601237	-0.546007
				-0.592872
[truncated: 76 more columns]

## Sheet: Tmin_JJA
																																																0.266066	0.289577
																																														0.318575	0.326355	0.236543	0.260081
																																													0.271291	0.28416	0.284317	0.228059	0.246763
																																												0.209897	0.24013	0.256804	0.257802	0.204403	0.210418
																																									0.148077	0.144332	0.153678	0.164159	0.185788	0.219345	0.235471	0.236419	0.195873
																																							0.143039	0.156784	0.145882	0.127706	0.137086	0.133275	0.143826	0.162712	0.20048	0.20576	0.188507
																																						0.148155	0.167887	0.175943	0.169825	0.154793	0.141143	0.115169	0.110616	0.121517	0.134959	0.149705	0.151767
																																0.0803252				0.129645	0.146306	0.164385	0.173341	0.166437	0.157993	0.146991	0.132413	0.126913	0.0838814	0.0783724	0.0948534	0.102847	0.115405
																														0.0991977	0.0836374	0.0847879	0.0920605	0.103159	0.108234	0.121909	0.149539	0.161325	0.158884	0.152971	0.142677	0.133333	0.113983	0.103187	0.0700857	0.0650358	0.0666718	0.0774982	0.0947925
																											0.12572	0.111397	0.109876	0.0954562	0.099304	0.0853343	0.0967745	0.101182	0.105528	0.12844	0.142328	0.180244	0.14666	0.127137	0.120158	0.109041	0.100461	0.0719301	0.0310604	0.0321154	0.036934	0.0472021	0.0650068
																								0.174907		0.175227	0.14445	0.113833	0.0898138	0.0946597	0.0872748	0.116302	0.117445	0.127013	0.0996399	0.133794	0.184081	0.171817	0.168345	0.102517	0.0873676	0.0681982	0.0488005	0.0161272	-0.0162069	0.00852983	0.0141816	0.0286047	0.0341742
																							0.163459	0.180664	0.173035	0.162254	0.132548	0.107611	0.0915973	0.0738753	0.0923328	0.119182	0.123664	0.138228	0.162041	0.143964	0.180945	0.208565	0.141367	0.140449	0.0479815	0.0297825	0.00733093	-0.00475203	-0.0154159	0.00149037	0.0104475	0.0228386	0.0280389
																							0.145318	0.154754	0.152529	0.149841	0.129361	0.104658	0.0844922	0.0829714	0.0901341	0.101032	0.104171	0.131457	0.175613	0.213068	0.182492	0.194403	0.210862	0.117541	0.117929	-0.00408933	-0.0130696	-0.0151029	-0.00338667	-0.008067	0.00102697	0.0149062	0.0344073
																						0.114481	0.132805	0.136644	0.138382	0.140858	0.139814	0.123447	0.0951081	0.0763059	0.0838374	0.0785755	0.0611357	0.121288	0.155646	0.179425	0.202662	0.187411	0.202074	0.219436	0.120252	0.0916096	0.0812049	-0.0134964	0.00181653	0.0374422	0.0007874	0.0144451	0.0327048
																						0.131137	0.134196	0.150302	0.149314	0.159183	0.155225	0.135233	0.113767	0.0879706	0.0759699	0.0743857	0.0613424	0.0611673	0.132144	0.168029	0.195457	0.208886	0.179264	0.18155	0.171669	0.0862991	0.0815276	0.0782593	0.00441397	0.0136837	-0.0204235	-0.0046164	-0.0174038
																						0.110522	0.107282	0.13886	0.172703	0.189857	0.176628	0.143072	0.116081	0.0925843	0.07034	0.067556	0.0639469	0.0653793	0.0822842	0.125721	0.20005	0.202227	0.20379	0.206067	0.171357	0.0799742	0.100547	0.114817	0.0869094	0.00657007	-0.0305617	-0.0195045	-0.0191538
																						0.0880007		0.128161	0.165778	0.185247	0.179031	0.157856	0.132651	0.119091	0.0944614	0.0764828	0.0805872	0.0944467	0.116436	0.147685	0.163491	0.201166	0.193961	0.233151	0.222315	0.136436	0.160624	0.139755	0.139311	0.134785	0.0289161	-0.0087186	-0.0093621
																									0.143518	0.164141	0.171908	0.168911	0.156925	0.146691	0.140472	0.123661	0.129217	0.133124	0.151756	0.169425	0.171351	0.174285	0.194584	0.216622	0.179989	0.171775	0.140372	0.167466	0.156246	0.167961	0.175038	-0.007784	-0.00447397
																								0.04529	0.0632227	0.130166	0.149839	0.163187	0.171304	0.174611	0.187486	0.170098	0.16531	0.171063	0.18212	0.189274	0.190129	0.194514	0.201476	0.207609	0.236135	0.192923	0.206915	0.179296	0.203729	0.217993	0.194996	0.104033	0.0780959
																								0.0246067	0.0276299	0.0526553	0.130007	0.149838	0.160367	0.170421	0.196311	0.188857	0.1971	0.213717	0.223565	0.225098	0.228487	0.222198	0.238525	0.249829	0.260635	0.281816	0.255289	0.272922	0.25722	0.27089	0.263535	0.292983	0.194874
																							-0.0126812	0.00591163	0.00911757	0.0216508	0.0482022	0.103689	0.123727	0.133923	0.185237	0.202548	0.220139	0.234924	0.247437	0.251163	0.264188	0.264606	0.272014	0.28325	0.314244	0.305109	0.303902	0.280035	0.304107	0.288887	0.300056	0.326493	0.266735
																							-0.0274933	-0.0132568	0.00824923	0.0246911	0.0416906	0.0704246	0.0914679	0.125881	0.143412	0.214328	0.234187	0.246759	0.257494	0.26097	0.275333	0.289744	0.291809	0.283256	0.322897	0.327929	0.332074	0.28624	0.3062	0.319019	0.319973	0.313505	0.274869
																						-0.0120338	0.0135757	0.0124099	0.0270223	0.0478015	0.0616876	0.0875301	0.11183	0.145747	0.17685	0.258174	0.251229	0.262803	0.260275	0.258795	0.263425	0.277465	0.286123	0.289864	0.304957	0.328319	0.347339	0.359771	0.361986	0.317503	0.319887	0.266171	0.271991
																							0.0134434	0.0166098	0.0452451	0.059446	0.0865427	0.103473	0.109008	0.162229	0.195731	0.250627	0.268401	0.273203	0.256582	0.260703	0.275635	0.241445	0.244082	0.258604	0.2615	0.283061	0.296732	0.319641	0.355111	0.227855	0.232044	0.248219	0.245889
																							0.0363437	0.0458571	0.0569665	0.0849219	0.113992	0.132927	0.144681	0.160772	0.182573	0.248778	0.253967	0.253257	0.235589	0.230197	0.242427	0.247211	0.257035	0.178885	0.205253	0.235312	0.274373	0.260711	0.263171	0.296985	0.266908	0.275042	0.166581
																					0.0250542	0.0497585	0.0709877	0.0854419	0.0857864	0.0959909	0.125555	0.151518	0.163083	0.176644	0.188612	0.23622	0.24593	0.241959	0.233002	0.226662	0.221438	0.213221	0.213893	0.135019	0.171374	0.213343	0.237354	0.276815	0.261758	0.286891	0.253556	0.263958	0.272055
																				0.0191339	0.0431918	0.0732166	0.0902598	0.0979958	0.108632	0.120775	0.137824	0.156344	0.177472	0.195882	0.216056	0.221932	0.240865	0.233332	0.218333	0.199726	0.195035	0.185744	0.182838	0.17821	0.199783	0.194722	0.206991	0.235277	0.251416	0.273852	0.232417	0.253359	0.269171
																				0.037806	0.0550807	0.0580868	0.0861333	0.0895813	0.112335	0.151381	0.171441	0.196631	0.217804	0.228557	0.245437	0.252855	0.247751	0.238971	0.2163	0.187787	0.176442	0.169135	0.224725	0.174439	0.110143	0.112349	0.126883	0.197518	0.214274	0.179651	0.225512	0.27153	0.271121
																				0.187557	0.212738	0.242944	0.101431	0.102121	0.116331	0.162663	0.186178	0.21714	0.248508	0.276022	0.290168	0.291872	0.294106	0.273388	0.242651	0.207629	0.188979	0.17517	0.150527	0.148325	0.161064	0.18897	0.203563	0.219109	0.234395	0.209171	0.252919	0.220792	0.196476
														0.00687267	0.0154663	0.0343363	0.0942639	0.119053	0.173142	0.207024	0.229644	0.237488	0.267473	0.286069	0.155502	0.352661	0.225166	0.241402	0.2731	0.317871	0.347498	0.361005	0.36201	0.335548	0.296924	0.277524	0.147202	0.246808	0.197514	0.177135	0.133012	0.160856	0.202589	0.225879	0.246602	0.204148	0.196449	0.23305	0.236598
												0.0202605	0.0359046	0.0443555	0.0541838	0.069959	0.133092	0.161581	0.181388	0.225557	0.249489	0.26047	0.291692	0.319829	0.357265	0.370683	0.369601	0.363782	0.29091	0.338905	0.369197	0.392192	0.402647	0.398357	0.383037	0.330089	0.288398	0.280337	0.235768	0.258492	0.159281	0.190646	0.216469	0.252065	0.2816	0.211035	0.220779	0.247347	0.251746
												0.0626037	0.0881705	0.123241	0.114499	0.12782	0.166569	0.226895	0.235821	0.270996	0.294268	0.306599	0.327517	0.348951	0.389028	0.408494	0.409581	0.402848						0.470232	0.463967	0.379284	0.338386	0.316876	0.32109	0.297444	0.273792	0.241187	0.260897	0.282633	0.216404	0.219763	0.232311	0.24394	0.263915
												0.101562	0.131625	0.158426	0.161265	0.142042	0.16123	0.238839	0.260193	0.278998	0.308826	0.321215	0.33064	0.36652	0.416684		0.437218	0.432659	0.454353							0.389592	0.361219	0.332609	0.341849	0.325944	0.30913	0.24027	0.244908	0.272682	0.237556	0.238504	0.242831	0.235669	0.265099
										0.0718651	0.092674	0.105699	0.14476	0.174815	0.173397	0.157076	0.181229	0.257573	0.288628	0.298797	0.335178	0.342111	0.348888																				0.349194	0.268732	0.241641	0.257539	0.220727	0.237562	0.34441
								0.10252	0.0789891	0.0828882	0.104491	0.111439	0.134841	0.171368	0.198227	0.22088	0.194574	0.307937	0.339903	0.339987	0.331274	0.389993																							0.317947	0.317474	0.308474	0.32578	0.310095
						0.130205	0.129107	0.116076	0.0745771	0.0916769	0.0899983	0.0937234	0.119473																																				0.340196
								0.0972614	0.0562048	0.073925	0.0899519	0.0670128	0.132399
							0.0663051	0.0425964	0.039052	0.0557237	0.0773251	0.122591
							0.0883427	0.0695455	0.0609345	0.0685645	0.107272	0.143249
							0.0940329	0.0986736	0.120222	0.148889	0.165537	0.194887
							0.141856	0.168756	0.185585	0.217891	0.23288
		0.0985439	0.111272	0.123738	0.121394	0.13929	0.161472	0.197635	0.21509	0.254416
			0.137642	0.141145	0.140202	0.157175	0.20649	0.230792
		0.12926	0.140062	0.142628	0.145271	0.155833
			0.153667	0.149946	0.149684
				0.126597
[truncated: 76 more columns]

## Sheet: Pr_Annual
																																																1.35474	1.20577
																																														1.45133	1.31824	1.09999	0.869168
																																													1.30337	1.18886	1.03913	0.781112	0.708521
																																												1.20147	1.06006	0.910156	0.981845	0.648122	0.557378
																																									1.30672	1.22572	1.11705	1.03235	0.942168	0.813142	0.760411	0.674254	0.392413
																																							1.2466	1.23414	1.22964	1.13934	1.03283	0.850054	0.750748	0.747487	0.643677	0.529916	0.338225
																																						1.09834	1.15581	1.06618	1.01184	0.930436	0.871205	0.727369	0.654177	0.624197	0.570135	0.457556	0.322227
																																1.16616				1.0721	1.00924	0.991313	0.979364	0.955608	0.89771	0.84499	0.70729	0.620212	0.551858	0.530508	0.466857	0.404471	0.354144
																														0.886143	0.935238	0.997216	0.906348	0.99105	0.956211	0.961834	0.874123	0.865832	0.747581	0.736835	0.735604	0.635552	0.584315	0.515783	0.485218	0.460673	0.417587	0.368849	0.33798
																											0.751297	0.807407	0.825882	0.832754	0.76566	0.844543	0.809849	0.806763	0.745444	0.789383	0.811504	0.761201	0.647694	0.637478	0.6199	0.592013	0.533135	0.500042	0.391061	0.367095	0.359727	0.327576	0.310706
																								0.742716		0.783931	0.728515	0.70775	0.762515	0.768045	0.735721	0.736849	0.895199	0.81795	0.754882	0.677854	0.632897	0.622179	0.543006	0.605737	0.564754	0.505126	0.467453	0.384313	0.327324	0.396419	0.37964	0.342338	0.303797
																							0.656409	0.694664	0.674216	0.620125	0.627593	0.69701	0.778684	0.807249	0.72048	0.793193	0.843998	0.807895	0.733953	0.674775	0.607778	0.564772	0.505462	0.483879	0.436478	0.396867	0.362011	0.318269	0.298662	0.357746	0.375614	0.344885	0.332582
																							0.533241	0.496242	0.44458	0.412982	0.60739	0.750631	0.792812	0.743474	0.696538	0.726622	0.786292	0.753325	0.689498	0.621036	0.568761	0.513013	0.484301	0.464962	0.442705	0.374375	0.314657	0.296082	0.283199	0.35039	0.341053	0.361049	0.348587
																						0.467708	0.454159	0.392616	0.395468	0.504152	0.662729	0.716583	0.735255	0.667407	0.709875	0.692338	0.642011	0.68869	0.670915	0.644912	0.568996	0.506017	0.482364	0.445314	0.420888	0.439201	0.411654	0.350124	0.328669	0.295232	0.327666	0.353043	0.350547
																						0.514514	0.580297	0.565267	0.571698	0.673984	0.736203	0.696148	0.734043	0.68855	0.692426	0.687952	0.643111	0.595502	0.694631	0.629917	0.613908	0.567817	0.483824	0.453793	0.453135	0.454633	0.43181	0.383581	0.289451	0.264209	0.367046	0.367253	0.385505
																						0.720228	0.770144	0.776049	0.750139	0.73291	0.726985	0.71988	0.695823	0.671361	0.672874	0.664645	0.610158	0.629916	0.632287	0.767166	0.628376	0.621272	0.545506	0.515019	0.465729	0.433219	0.410895	0.408157	0.374634	0.2936	0.391569	0.392072	0.35619
																						0.788486		0.84631	0.828574	0.814862	0.767193	0.77685	0.712176	0.686919	0.669259	0.646943	0.641037	0.603509	0.630656	0.744365	0.732091	0.660281	0.637557	0.615122	0.544949	0.525745	0.505078	0.435952	0.362774	0.374057	0.33108	0.433041	0.378459
																									0.809565	0.816384	0.83922	0.83025	0.777749	0.702129	0.66384	0.670142	0.646865	0.591925	0.581524	0.66959	0.743395	0.741027	0.710814	0.764304	0.6365	0.672206	0.503364	0.467329	0.390123	0.375013	0.405496	0.344579	0.368171
																								0.829983	0.877751	0.876392	0.90083	0.868852	0.840814	0.762161	0.714123	0.695015	0.6965	0.6506	0.739986	0.759766	0.791626	0.798671	0.775058	0.772369	0.788953	0.676819	0.724842	0.620827	0.544288	0.440183	0.405588	0.394355	0.317685
																								0.939413	0.947124	0.93968	0.898386	0.871735	0.840066	0.83055	0.767901	0.814041	0.851	0.824917	0.828235	0.797574	0.790455	0.785834	0.789135	0.81435	0.825011	0.84724	0.859075	0.800783	0.76712	0.740053	0.536794	0.482167	0.476008
																							0.933524	0.961203	0.96373	0.95011	0.927683	0.963883	0.913695	0.852706	0.861739	0.921358	0.890695	0.84189	0.854401	0.846476	0.834074	0.837676	0.845101	0.864353	0.88015	0.90135	0.894827	0.9465	0.743742	0.751819	0.702921	0.550694	0.511817
																							1.04289	1.03776	1.06114	0.938232	0.921008	0.95015	0.885097	0.901755	0.982742	1.0126	0.955236	0.905147	0.834129	0.860435	0.86421	0.893547	0.906261	0.931059	0.925991	0.903387	0.916609	0.956527	0.901761	0.728888	0.689174	0.58504	0.526
																						0.193876	0.183266	0.123445	0.0749579	-0.114687	-0.0450407	0.0217461	0.0435114	0.130841	0.225479	0.142257	0.136301	0.0877432	0.871159	0.852859	0.874874	0.878228	0.748531	0.726949	0.726209	0.704392	0.886808	0.910108	0.842298	0.733113	0.721736	0.689973	0.527522
																							-0.438897	-0.815796	-1.15069	-1.31026	-1.30795	-1.10573	-0.477871	-0.176667	0.0764726	0.0891515	0.228491	0.216043	0.113004	0.494641	0.837494	0.98216	0.96866	0.886804	0.832342	0.811854	0.853591	0.915759	0.826708	0.792218	0.776223	0.73634	0.659573
																							-1.33148	-1.37305	-1.42236	-1.45227	-1.52482	-1.55955	-1.5598	-1.55934	-1.03295	-0.421678	0.12234	0.200525	0.106542	0.160331	0.330384	0.662403	0.972555	1.05947	1.02646	1.00719	0.803863	0.850572	0.802354	0.820244	0.646173	0.843829	0.845279
																					-1.30513	-1.39126	-1.40422	-1.38643	-1.39382	-1.41585	-1.49466	-1.61542	-1.68248	-1.75558	-1.80671	-1.4767	-0.582707	0.0862985	0.13557	0.405735	0.327753	0.341604	0.730389	0.967677	1.13523	1.06901	0.844465	0.872977	0.664809	0.708235	0.683836	0.72344	0.878136
																				-1.31783	-1.41641	-1.43305	-1.46217	-1.41793	-1.42008	-1.43691	-1.5427	-1.61094	-1.70812	-1.79842	-1.91874	-1.91443	-1.87969	-1.81228	-1.18385	-0.147551	0.464756	0.51996	0.601733	0.841627	0.99409	0.994131	1.14404	1.07738	0.920081	0.867074	0.798675	0.922882	0.973634
																				-1.44046	-1.53044	-1.56795	-1.46578	-1.42612	-1.43716	-1.46953	-1.60687	-1.70633	-1.87401	-1.95259	-2.08307	-2.07351	-2.06611	-2.08732	-2.01321	-1.66831	-0.263285	0.196172	0.364122	0.578574	0.599916	0.741021	1.18491	1.15464	1.00067	0.98853	0.866568	0.890623	0.995513
																				-1.44494	-1.50197	-1.56357	-1.5751	-1.56441	-1.57222	-1.62557	-1.6947	-1.81919	-1.97846	-2.04347	-2.12473	-2.11195	-2.10295	-2.13153	-2.09951	-2.11942	-2.02022	-1.51753	0.291101	0.538218	0.525741	0.622724	1.10332	1.21217	1.07131	1.06329	0.981528	0.969435	0.882605
														-0.986546	-1.28143	-1.35608	-1.37792	-1.36364	-1.39134	-1.44109	-1.50857	-1.5881	-1.6706	-1.67902	-1.63961	-1.66604	-1.71392	-1.74914	-1.83343	-1.80037	-1.83274	-1.84716	-1.87839	-2.00641	-1.98913	-2.07666	-2.09784	-2.0189	-1.5547	-0.0682655	0.475499	0.43651	0.729673	1.0733	1.27839	1.24643	1.09777	1.12705	1.27038
												-0.762274	-0.879661	-1.07461	-1.32386	-1.32655	-1.33801	-1.31225	-1.37156	-1.44765	-1.55609	-1.6939	-1.70473	-1.70818	-1.66281	-1.60937	-1.60488	-1.54514	-0.925708	-0.368698	-0.0486886	0.160863	-0.0849802	-0.996722	-1.93615	-2.07677	-2.1394	-2.17434	-2.14104	-2.02391	-0.975578	-0.26504	0.314709	0.404952	0.560834	0.550888	0.510012	0.448216	0.782081
												-0.838989	-0.900492	-1.11211	-1.31663	-1.33256	-1.35155	-1.33933	-1.36692	-1.43764	-1.56854	-1.64313	-1.59787	-1.53805	-1.39342	-1.25395	-1.18154	-0.963822						0.0404944	0.195942	0.047122	0.534823	0.486304	0.361716	0.0118111	-0.159731	-0.486898	0.123449	-0.124111	0.228619	0.241359	0.36227	0.445382	0.510139
												-0.844637	-0.997598	-1.10083	-1.32018	-1.32251	-1.32046	-1.25084	-1.40552	-1.44895	-1.51748	-1.44736	-1.32467	-1.21677	-0.941035		-0.715658	-0.628078	-0.563418							0.283439	0.629525	0.731509	0.920883	1.08666	1.10635	1.12702	0.181628	-0.272246	-0.660046	-1.09801	-0.910705	0.0088596	0.456386
										-0.55944	-0.676834	-0.909972	-0.981391	-1.05055	-1.14405	-1.25667	-1.28809	-1.31868	-1.35458	-1.37717	-1.31055	-1.2249	-1.02742																				0.990695	0.959104	0.997399	0.428426	0.0315876	0.216122	0.499903
								-0.374855	-0.341321	-0.395681	-0.700289	-0.862534	-0.89681	-1.0159	-1.04574	-1.12303	-1.12804	-1.10225	-1.06638	-1.00318	-0.867118	-0.783537																							0.847541	1.09307	1.08374	1.16802	1.15126
						-0.123109	-0.256156	-0.374399	-0.369289	-0.452462	-0.684471	-0.804139	-0.898866																																				1.09205
								-0.380332	-0.417382	-0.480953	-0.704506	-0.764681	-0.87385
							-0.298145	-0.355662	-0.491777	-0.509125	-0.631373	-0.721968
							-0.293632	-0.461418	-0.494958	-0.583953	-0.744046	-0.854769
							-0.0360827	-0.156755	-0.268423	-0.439268	-0.764347	-0.776522
							0.0888212	-0.0193445	-0.147001	-0.472205	-0.529154
		0.188521	0.160434	0.13339	-0.0140181	-0.0387877	-0.0519642	-0.0461063	-0.30008	-0.441663
			0.249162	0.220692	0.211267	-0.0334564	0.0579056	0.0185569
		0.423938	0.529169	0.647588	0.472726	0.235714
			0.911452	1.01679	0.817374
				1.1531
[truncated: 76 more columns]

## Sheet: Pr_DJF
																																																1.62296	1.84115
																																														1.6538	1.6608	1.65671	1.2406
																																													1.69272	1.65728	1.26003	0.932751	0.933855
																																												1.155	1.15508	0.874509	0.698532	0.858194	0.792701
																																									0.972465	0.881763	0.871714	0.81206	0.793385	0.749188	0.62668	0.64039	0.691287
																																							0.903081	0.866412	0.823724	0.767291	0.800526	0.72749	0.708551	0.680376	0.598579	0.570154	0.556253
																																						0.765333	0.718191	0.692873	0.633822	0.586164	0.576729	0.598104	0.603463	0.577957	0.500279	0.452448	0.460089
																																0.472525				0.623937	0.666269	0.665345	0.626716	0.611934	0.562763	0.513532	0.520399	0.495722	0.484049	0.445653	0.400067	0.367305	0.328723
																														0.313014	0.317101	0.350708	0.386241	0.427104	0.490301	0.541301	0.543011	0.534275	0.516968	0.505453	0.463809	0.407154	0.442741	0.429787	0.411707	0.372824	0.331262	0.3069	0.282295
																											0.255764	0.255121	0.253396	0.247638	0.252735	0.277335	0.309057	0.347385	0.447033	0.465518	0.447759	0.438635	0.407655	0.404319	0.382847	0.346366	0.368089	0.362425	0.347379	0.319109	0.285865	0.267555	0.25012
																								0.204386		0.195615	0.227292	0.216552	0.246974	0.254136	0.252607	0.277871	0.311762	0.353261	0.380388	0.390267	0.383698	0.369773	0.320169	0.308532	0.309547	0.310641	0.37459	0.353462	0.34262	0.318644	0.213036	0.192015	0.190484
																							0.145322	0.149119	0.150619	0.125488	0.161327	0.16193	0.171424	0.234936	0.241115	0.26093	0.279131	0.312864	0.327114	0.328912	0.3304	0.326397	0.310659	0.295067	0.293469	0.286465	0.350542	0.332053	0.321321	0.300041	0.203355	0.182628	0.176055
																							0.107465	0.096302	0.0808647	0.0705341	0.125971	0.136066	0.146906	0.147729	0.171685	0.238758	0.254551	0.279687	0.264679	0.298017	0.308043	0.301175	0.297261	0.28567	0.298729	0.306211	0.320148	0.305135	0.293896	0.275664	0.192582	0.186669	0.172003
																						0.0680493	0.084232	0.0709699	0.0579799	0.0495855	0.103973	0.114956	0.124143	0.123945	0.137202	0.136124	0.144548	0.250835	0.233151	0.26406	0.269582	0.269324	0.278316	0.282746	0.291567	0.288412	0.297246	0.282614	0.272676	0.253665	0.185309	0.174035	0.166255
																						0.0580075	0.0782396	0.0680174	0.057752	0.0506084	0.0488462	0.0650888	0.0720697	0.0713671	0.0784245	0.0818235	0.0889554	0.0906976	0.229485	0.241406	0.250064	0.255081	0.259458	0.2601	0.254	0.245966	0.265512	0.261826	0.239278	0.227327	0.207113	0.195845	0.180939
																						0.0699792	0.0758435	0.0692561	0.0571732	0.0356612	0.0399674	0.0534365	0.0613748	0.0604009	0.0585429	0.0677865	0.0724838	0.0820606	0.10472	0.10437	0.217745	0.23864	0.226378	0.226225	0.214014	0.207427	0.230602	0.22119	0.205735	0.210518	0.190306	0.175396	0.155257
																						0.0686173		0.0630507	0.0514533	0.0353971	0.0377693	0.0480041	0.0460309	0.0506996	0.0417258	0.0508283	0.0574683	0.0590929	0.0846351	0.0844504	0.08439	0.202561	0.196034	0.197348	0.184864	0.161517	0.19561	0.187994	0.184498	0.196255	0.172533	0.170153	0.144968
																									0.0413351	0.0293615	0.0408289	0.0503954	0.0424632	0.0397202	0.0201385	0.0358215	0.0363878	0.0366847	0.0596835	0.0619574	0.0656101	0.0668982	0.0739923	0.0725945	0.161346	0.153906	0.159728	0.15641	0.165723	0.179451	0.140056	0.136546	0.121766
																								0.0595671	0.0403464	0.0298534	0.00622317	0.00743862	0.00508355	0.00502788	0.011301	0.0221256	0.0235477	0.0243575	0.0461146	0.0491863	0.0469491	0.0469975	0.0583381	0.0606291	0.0649708	0.0635501	0.0697016	0.156055	0.0565377	0.0519139	0.15337	0.127298	0.116413
																								0.0661447	0.0517619	0.0339218	0.0167747	0.0169988	-0.0085441	0.00621815	0.0116458	0.0244942	0.0260226	0.0296852	0.0443949	0.0472855	0.0472474	0.056777	0.0615115	0.0656826	0.0677701	0.0604033	0.0678448	0.0586176	0.0526223	0.0522888	0.0567121	0.0561366	0.0280615
																							0.0729153	0.0695237	0.0567342	0.0421909	0.0231032	0.0230642	0.0243059	0.0184686	0.0137143	0.0209663	0.0316598	0.0314911	0.0442687	0.0443036	0.04066	0.0473021	0.0645016	0.0687476	0.0683726	0.0553053	0.0656339	0.0657518	0.0533969	0.0497331	0.050942	0.0505753	0.0270621
																							0.0716526	0.0684917	0.0679587	0.058409	0.0301704	0.0196261	0.0166472	0.014875	0.0217028	0.0314091	0.0283882	0.0289243	0.035684	0.0377826	0.0307017	0.0437202	0.0569667	0.0609349	0.0603541	0.0473385	0.0606837	0.0609964	0.0606903	0.0474866	0.0478428	0.048564	0.0295463
																						0.0722415	0.0851048	0.0849826	0.0820679	0.0748429	0.063347	0.0397391	0.0111012	0.00463047	0.00758181	0.0375949	-0.0045403	-0.00514416	0.0241464	0.0251768	0.0231352	0.0366398	0.0316338	0.0232173	0.0269987	0.0293592	0.0660493	0.0609542	0.0635333	0.0455964	0.0342684	0.0343004	0.0245471
																							0.101525	0.114106	0.104588	0.124644	0.112191	0.099225	0.0793357	0.033889	0.0213161	0.038702	0.0270454	0.0245806	0.0421371	0.0354288	0.0274412	0.0295885	0.0253325	0.0195095	0.0261762	0.0259259	0.0660938	0.064609	0.0633442	0.0469824	0.0447533	0.0394181	0.0185618
																							0.114864	0.109222	0.101278	0.117353	0.126356	0.117928	0.100844	0.0895599	0.0655691	0.0496141	0.0347199	0.0301076	0.0400528	0.0332874	0.0292498	0.0311966	0.017935	0.0147861	0.0233625	0.0236881	0.0660669	0.0646908	0.0637608	0.063704	0.04893	0.0352861	0.0314961
																					0.093158	0.0997054	0.107464	0.105303	0.0970826	0.116028	0.106562	0.105572	0.0960663	0.0940968	0.0625218	0.0646582	0.0500517	0.0333297	0.0247076	0.0249884	0.0188802	0.0184569	0.0135127	0.013346	0.023328	0.0191882	0.0651846	0.0633756	0.0630318	0.0616879	0.029429	0.0280405	0.0169386
																				0.106007	0.0956162	0.0999165	0.0320622	0.0358246	0.0248239	0.0415194	0.0577674	0.0623072	0.0552471	0.0662505	0.00270605	0.00853702	0.00423782	0.00351337	0.0310743	0.01848	-0.00450491	-0.0100774	-0.0258925	-0.0234756	-0.0206606	-0.0152635	0.0217464	0.0227823	0.0265742	0.0288896	0.0430628	0.0199492	0.0184306
																				0.111923	0.101583	0.0983228	0.0294942	0.0225855	0.0133498	0.0256935	0.0142806	0.0136218	0.00171511	0.0283461	-0.0315827	-0.0124378	-0.0196018	-0.0208216	0.0170834	0.0090872	-0.00885056	-0.027961	-0.0328935	-0.0364271	-0.0349143	-0.0290069	0.00672654	0.0147252	0.0157891	0.0241694	0.0307194	0.0328591	0.0102652
																				0.140379	0.124416	0.100117	0.00649719	0.00958058	0.00963264	0.0330362	-0.00701858	-0.0054105	-0.0244922	-0.0201077	-0.0506401	-0.0410447	-0.0445809	-0.040961	0.013938	0.00290073	-0.00637634	-0.0278096	-0.0437753	-0.0337635	-0.0349115	-0.036352	0.00359352	0.00282	0.0145669	0.0224228	0.0265627	0.0303461	0.0193747
														0.158103	0.179517	0.183695	0.143693	0.154823	0.147889	0.133953	0.108385	0.0905453	-0.0153764	-0.00426442	0.0048474	-0.0134371	-0.0494872	-0.0486933	-0.0853743	-0.0679029	-0.0960131	-0.0864742	-0.0591211	-0.0612336	-0.00679151	-0.0158242	-0.0257746	-0.0260415	-0.0311718	-0.0353215	-0.0349419	-0.0335372	-0.00237399	-0.00115187	0.00335259	0.0210879	0.0242166	0.0352901	0.0327245
												0.167202	0.177826	0.190204	0.178645	0.138583	0.0995708	0.104894	0.0803322	0.0456231	-0.00512409	-0.0311339	-0.111076	-0.104534	-0.170025	-0.176093	-0.261006	-0.256742	-0.228848	-0.2117	-0.209366	-0.213365	-0.219149	-0.225503	-0.15814	-0.154471	-0.146691	-0.142321	-0.0890839	-0.0777201	-0.087955	-0.0822914	-0.100897	-0.110377	-0.0888579	-0.0735636	-0.0758637	-0.0790829	-0.0876956
												0.159948	0.168996	0.175161	0.16111	0.114832	0.087578	0.0524635	0.0279421	-0.00326846	-0.089232	-0.147639	-0.181574	-0.226684	-0.249678	-0.246437	-0.238682	-0.228665						-0.193407	-0.177991	-0.176232	-0.179454	-0.174595	-0.130913	-0.113253	-0.107494	-0.11901	-0.13693	-0.136419	-0.107432	-0.0977561	-0.0962214	-0.0963641	-0.112022
												0.141619	0.163502	0.15292	0.143737	0.0972916	0.0488932	0.0342421	-0.0698256	-0.10142	-0.180529	-0.229381	-0.243097	-0.262689	-0.270292		-0.215403	-0.204246	-0.190284							-0.181683	-0.191782	-0.184532	-0.151387	-0.140265	-0.123606	-0.117346	-0.142484	-0.147811	-0.119497	-0.11482	-0.104598	-0.110601	-0.116338
										0.179728	0.119549	0.111541	0.129652	0.125337	0.0665923	0.0275958	-0.0130677	-0.03183	-0.186464	-0.275121	-0.279579	-0.277137	-0.262172																				-0.134773	-0.14382	-0.136749	-0.132054	-0.125011	-0.126435	-0.13979
								0.145744	0.189126	0.160097	0.0984503	0.0786856	0.0787435	-0.00397301	-0.124196	-0.200085	-0.221943	-0.213683	-0.289951	-0.278599	-0.266218	-0.250559																							-0.133265	-0.145721	-0.149436	-0.162764	-0.174494
						0.141437	0.142984	0.140323	0.179885	0.155978	0.0453295	-0.0065209	-0.0276693																																				-0.164838
								0.125388	0.159834	0.1324	0.0190857	-0.0382509	-0.147409
							0.179892	0.146662	0.142667	0.106772	-0.0109763	-0.112907
							0.18242	0.165358	0.121437	0.0806869	-0.0633444	-0.249621
							0.233121	0.227471	0.198222	0.077888	-0.11616	-0.308237
							0.25925	0.259847	0.213351	0.0861304	-0.16561
		0.322026	0.322656	0.317219	0.300756	0.300805	0.250319	0.252564	0.186951	0.0689562
			0.324121	0.31364	0.308664	0.301829	0.22931	0.170653
		0.329353	0.325697	0.319096	0.305421	0.27937
			0.301361	0.291657	0.275107
				0.25743
[truncated: 76 more columns]

## Sheet: Pr_JJA
																																																0.771745	0.669967
																																														0.728287	0.736907	0.728905	0.780465
																																													0.689564	0.693457	0.794944	0.756781	0.774986
																																												0.757611	0.761907	0.73591	0.740753	0.679292	0.650731
																																									0.99084	1.02025	0.937836	0.775437	0.645481	0.602673	0.576086	0.592411	0.539365
																																							1.24467	1.08211	1.01865	0.918592	0.910958	0.644227	0.509728	0.529279	0.466472	0.434076	0.569813
																																						1.22106	1.18289	1.0537	1.02936	1.01824	0.879663	0.596752	0.478553	0.449659	0.373558	0.318096	0.418694
																																1.38444				1.17191	1.14806	1.11181	1.05447	1.10204	1.04613	0.921022	0.79616	0.734366	0.475254	0.413365	0.330928	0.295215	0.347304
																														1.03374	1.07922	1.36245	1.15982	1.33452	1.26764	1.17039	1.06742	1.14225	1.08971	0.993019	0.865841	0.747506	0.668	0.549881	0.393615	0.393363	0.3565	0.368633	0.358578
																											0.946641	1.03025	1.05726	1.06099	0.962506	0.931187	1.25246	1.04471	0.919112	1.26238	1.2064	1.08961	0.965054	0.841961	0.751514	0.657273	0.564113	0.482611	0.344248	0.311387	0.325157	0.382034	0.401366
																								0.89113		0.924191	0.994089	1.00146	0.983476	1.01457	0.963295	0.935319	1.31932	1.06873	0.898471	0.841036	0.768902	0.737464	0.647453	0.850252	0.809762	0.636722	0.534884	0.378833	0.293911	0.300816	0.312614	0.348816	0.374599
																							0.841795	0.844561	0.810508	0.795252	0.83764	0.875943	1.02585	0.940825	0.895446	0.847651	1.2064	1.05331	1.02085	0.903693	0.833592	0.77112	0.567962	0.569303	0.534778	0.504126	0.375263	0.260471	0.288005	0.247744	0.319111	0.320622	0.315885
																							0.833103	0.78326	0.748232	0.716934	0.773988	0.886941	0.971558	0.968614	0.891758	0.766833	1.16168	1.05903	0.997848	0.836831	0.745228	0.643494	0.558668	0.548632	0.518966	0.416452	0.329149	0.271311	0.268903	0.255171	0.245445	0.301072	0.299828
																						0.796124	0.808276	0.72773	0.707141	0.719522	0.86618	0.917522	0.976279	0.871759	0.843697	0.805468	0.846917	1.04648	0.941526	0.90328	0.745896	0.648912	0.591405	0.543064	0.53529	0.473806	0.417188	0.300869	0.31743	0.282072	0.29915	0.23969	0.228662
																						0.780658	0.890824	0.877837	0.849493	0.910154	0.867372	0.8232	0.785572	0.771964	0.720831	0.750553	0.731062	0.683202	0.878275	0.888728	0.817763	0.657439	0.576001	0.507297	0.484278	0.507384	0.520753	0.458498	0.393153	0.29432	0.31577	0.261951	0.262775
																						0.985247	0.908641	0.982504	0.961752	0.894059	0.912276	0.844566	0.800561	0.734808	0.738042	0.691444	0.640499	0.6132	0.45447	0.807179	0.713054	0.708013	0.6819	0.567221	0.478249	0.513098	0.547578	0.461254	0.331592	0.277041	0.330103	0.293751	0.243909
																						0.97449		0.876253	0.851213	0.90551	0.883562	0.958291	0.791794	0.702377	0.708271	0.650214	0.60753	0.508276	0.406795	0.685147	0.683683	0.652802	0.598961	0.550018	0.521987	0.529272	0.494898	0.399741	0.289136	0.27368	0.195764	0.273726	0.244839
																									0.931864	0.908179	0.804241	0.837676	0.803379	0.750749	0.715585	0.643218	0.56979	0.511906	0.370979	0.684965	0.684552	0.62739	0.657601	0.707995	0.537088	0.545813	0.412279	0.370494	0.290748	0.265867	0.240437	0.271624	0.273584
																								0.950142	0.913189	0.865366	0.859057	0.885184	0.872952	0.786694	0.792734	0.744357	0.614253	0.533872	0.756192	0.747874	0.681499	0.637854	0.729283	0.724374	0.703788	0.625348	0.731423	0.61612	0.469783	0.462336	0.214541	0.253291	0.201897
																								0.920881	0.978535	0.981139	0.86141	0.832826	0.84601	0.847605	0.866898	0.828275	0.958619	0.98953	0.894497	0.849651	0.782718	0.756281	0.738817	0.741476	0.786363	0.731958	0.797017	0.734067	0.649255	0.630863	0.429273	0.348267	0.285781
																							0.931915	0.937911	0.981223	0.981743	1.00066	0.991971	0.942196	0.918635	1.01561	1.28891	1.21234	1.1376	1.02681	0.944416	0.830644	0.891081	0.823996	0.849316	0.823542	0.776507	0.77045	0.829178	0.620083	0.651862	0.56468	0.408546	0.338188
																							1.06014	1.08618	1.21687	1.5602	1.41468	1.3609	1.38702	1.31722	1.95718	1.87776	1.69858	1.57081	1.30899	1.19277	1.01071	1.02642	1.00062	0.948055	0.922584	0.819555	0.811635	0.841713	0.792125	0.613271	0.506264	0.383099	0.328796
																						0.171804	-0.584047	-0.698876	-0.814959	-1.18761	-1.06041	-0.760806	-0.670514	-0.224668	0.462967	0.736679	0.401522	0.358537	2.87354	2.60186	1.54128	1.29506	1.06675	0.995593	0.959454	0.812014	0.738347	0.781667	0.670827	0.594966	0.584027	0.536084	0.372732
																							-0.573393	-1.32287	-1.6315	-1.79288	-1.65014	-1.47458	-1.34362	-1.28106	-0.0617354	0.436137	0.60336	0.631024	0.811543	3.83301	3.27331	2.24723	1.59778	1.20432	1.07746	1.01122	0.89988	0.941295	0.646892	0.600569	0.58816	0.510912	0.397159
																							-1.57064	-1.72715	-1.74842	-1.75602	-1.72714	-1.70862	-1.62903	-1.35243	-0.943874	0.334155	0.600616	0.880237	0.726737	0.61452	1.06898	4.33746	2.85345	1.68809	1.45893	1.33099	1.02887	1.10653	0.742204	0.71749	0.620343	0.501912	0.466454
																					-0.967461	-1.79171	-1.74149	-1.71209	-1.69802	-1.6949	-1.74497	-1.57474	-1.70676	-1.6241	-1.73258	-1.29623	0.269842	1.01448	0.870784	1.33808	0.887725	0.944695	4.49549	3.02242	1.78394	1.6713	1.08746	1.1335	0.744554	0.742722	0.593362	0.577858	0.519141
																				-1.42377	-1.72131	-1.77565	-1.74212	-1.70172	-1.70259	-1.69332	-1.52696	-1.54044	-1.75311	-0.730111	-1.00273	-0.857117	-0.375609	0.190406	0.339868	1.51918	1.2967	0.890556	2.25606	4.58763	4.0228	3.71583	1.5967	1.55067	1.06299	0.894357	0.790159	0.72854	0.705799
																				-0.90522	-1.03469	-0.880108	-1.7112	-1.69061	-1.68797	-1.73207	-1.34873	-0.78206	-0.929833	-0.785612	-0.969102	-0.847698	-0.805825	-0.847057	-0.448918	-0.34992	1.34508	1.14186	0.956845	1.62159	2.30172	4.56415	2.47346	1.80987	1.21125	1.22512	0.926389	0.912663	0.736026
																				-1.46114	-1.42954	-1.36822	-0.951025	-1.17682	-0.735899	-0.575302	-0.478682	-0.510858	-0.870641	-0.741783	-1.09779	-0.980235	-0.953441	-0.845476	-0.492552	-0.516865	-0.172606	0.603381	1.63879	1.23401	1.31219	2.0467	4.19821	3.12216	1.45907	1.43567	1.13892	1.10102	0.887037
														0.513452	0.393049	-0.226445	-0.708432	-1.3794	-1.3229	-1.3718	-1.28173	-1.5016	-1.42122	-0.943968	-0.639957	-1.05411	-0.695264	-0.768404	-1.02221	-0.768987	-0.837874	-0.640858	-0.609068	-1.02372	-0.795552	-0.660829	-0.813585	-0.403116	0.349002	1.83609	1.61459	1.10906	1.46883	4.82161	2.93062	2.68899	2.75725	2.81325	2.10295
												0.750144	0.862672	-0.130796	-0.381908	-0.182305	-0.39055	-0.709286	-0.714552	-0.683047	-0.582006	-1.36555	-1.5231	-1.16831	-0.993984	-1.38424	-0.95466	-0.929025	1.02807	2.43414	3.47861	3.69974	3.51783	0.868712	-0.90632	-1.03976	-0.785405	-0.804546	-0.514428	0.122093	1.67458	1.415	1.17169	0.950964	0.35643	0.358131	0.112396	-0.0455077	5.04111
												0.637612	0.681338	-0.598016	-0.361946	-0.158267	-0.167157	-0.574473	-0.518457	-0.574508	-0.625389	-1.85321	-2.05781	-2.23666	-1.63153	-1.73602	-1.396	0.166522						2.66518	3.19225	3.64172	4.29133	4.61208	4.67637	4.46536	2.85113	1.40766	1.39006	1.05827	0.658418	0.505906	0.2392	0.191948	0.122638
												0.586762	-0.341114	-0.640164	-0.685601	0.0191459	-0.282997	-0.674539	-0.639965	-0.735015	-0.735449	-2.25971	-2.21175	-1.72909	-0.191018		0.336191	0.48502	0.525312							2.25549	2.31553	2.3734	2.27972	2.49554	2.76401	3.29877	0.934487	0.809044	0.926614	1.11786	0.95718	0.470952	0.231536
										1.01384	0.854985	0.2556	-0.206155	-0.828645	-1.27401	-0.199137	-0.347205	-0.577745	-0.57047	-0.779361	-1.77539	-2.09854	-1.62348																				2.19769	3.00691	3.65326	4.25386	1.78569	0.744035	0.53292
								0.372137	0.707204	0.64473	0.83443	0.317714	-0.00182981	-1.01975	-0.591714	-0.811002	-0.7919	-1.06491	-0.939731	-0.222782	-0.0776459	-0.0835636																							1.6956	2.11567	1.63268	1.87628	4.11899
						0.393061	0.235802	0.345399	0.675497	0.898316	0.83844	0.335792	-0.312217																																				1.77192
								0.339782	0.648065	0.793079	0.585553	0.142944	-0.313365
							0.132411	0.354946	0.909631	0.903419	0.653347	0.227208
							0.646414	0.474183	0.605443	1.07227	0.731539	0.112739
							0.579242	0.659879	0.798983	0.955815	0.658674	0.498586
							0.608831	0.619184	0.676707	0.45362	1.04856
		0.121316	0.00569981	0.1363	0.307958	0.289932	0.330395	0.732708	0.41936	0.0300704
			-0.001281	0.130145	0.13717	0.246419	0.947674	1.33807
		0.160119	0.592644	1.04171	1.00577	1.27928
			1.78284	1.72901	1.56443
				1.43776
[truncated: 76 more columns]

## Sheet: Wind_Annual
																																																-0.114754	-0.102172
																																														0.0415333	0.0320358	-0.0646903	-0.0770683
																																													0.0554005	0.0283597	-0.00260967	-0.0812594	-0.101351
																																												0.0332366	0.0208212	0.000175167	-0.0302655	-0.0736663	-0.104325
																																									0.0990298	0.0584948	0.040949	0.0308107	0.0377305	-0.00437367	-0.00907833	-0.0123173	-0.0541651
																																							0.109858	0.079653	0.0375858	0.0242776	0.0322228	0.036612	0.0335107	0.0169933	0.0182975	0.00791908	-0.0350632
																																						0.188105	0.189256	0.161211	0.137439	0.130859	0.133931	0.127881	0.136826	0.116901	0.11232	0.103342	0.0583717
																																0.104753				0.255099	0.241852	0.225257	0.225994	0.206325	0.198188	0.188629	0.194602	0.183135	0.181012	0.133187	0.139659	0.131361	0.0993979
																														0.134909	0.146244	0.180116	0.214898	0.300035	0.348561	0.341504	0.3512	0.342853	0.350052	0.340937	0.326441	0.3236	0.290111	0.247095	0.198214	0.17981	0.16166	0.136113	0.0955938
																											0.0664033	0.114971	0.120223	0.156914	0.177412	0.199538	0.240667	0.356573	0.398677	0.435276	0.424055	0.43675	0.415885	0.387964	0.370439	0.344436	0.285242	0.238488	0.217505	0.186592	0.161414	0.128998	0.0862382
																								0.0388058		0.0840587	0.0736058	0.103955	0.120229	0.166735	0.200837	0.236558	0.299715	0.392516	0.417403	0.425972	0.427471	0.428728	0.393779	0.351822	0.331854	0.277229	0.22098	0.182709	0.15754	0.155551	0.133736	0.0989203	0.0801903
																							0.0508173	0.0550182	0.0633755	0.0615468	0.0655502	0.110321	0.136318	0.200453	0.243375	0.291895	0.324196	0.390656	0.402372	0.374613	0.362956	0.349489	0.31392	0.306165	0.271175	0.21389	0.154605	0.127629	0.128409	0.134956	0.130382	0.114496	0.0775747
																							0.0479432	0.0448631	0.0531692	0.0511796	0.0659044	0.131459	0.169239	0.225678	0.25799	0.285619	0.30801	0.34703	0.347349	0.337512	0.299262	0.294445	0.279312	0.264387	0.263958	0.181697	0.141125	0.123317	0.125578	0.152059	0.154562	0.143804	0.125443
																						0.0527234	0.0620077	0.0571569	0.0768748	0.103506	0.15217	0.219152	0.255377	0.299833	0.32451	0.344713	0.365417	0.328403	0.327002	0.323181	0.325091	0.296428	0.277027	0.277299	0.228804	0.188193	0.152855	0.126369	0.116007	0.126571	0.118364	0.121573	0.128184
																						0.0907042	0.0942612	0.0936194	0.105931	0.140612	0.173923	0.22383	0.239464	0.266781	0.282594	0.299089	0.325925	0.288948	0.259071	0.271146	0.291213	0.316694	0.282478	0.265249	0.226823	0.162272	0.141164	0.128686	0.118396	0.104812	0.0905941	0.0962603	0.108894
																						0.162148	0.180384	0.173079	0.186075	0.202827	0.198135	0.233471	0.254653	0.260742	0.255767	0.272719	0.288202	0.262091	0.253776	0.248483	0.227487	0.231252	0.244722	0.206074	0.158697	0.115264	0.100951	0.103211	0.122154	0.0938488	0.0777376	0.098238	0.109478
																						0.225205		0.245033	0.245841	0.243324	0.233539	0.258137	0.282814	0.292154	0.301804	0.311573	0.307638	0.272524	0.264244	0.251352	0.227786	0.190977	0.184869	0.179419	0.145695	0.0974451	0.0943944	0.112069	0.138044	0.137147	0.119013	0.114048	0.111354
																									0.230367	0.229786	0.229156	0.266032	0.281638	0.315935	0.322555	0.316187	0.300782	0.271616	0.257689	0.248443	0.233672	0.212811	0.195819	0.189429	0.184717	0.17556	0.142386	0.146213	0.168804	0.181459	0.178827	0.158695	0.134098
																								0.251186	0.250378	0.253526	0.261147	0.289718	0.276504	0.291767	0.305214	0.305245	0.292755	0.273579	0.274548	0.274972	0.252406	0.229811	0.215202	0.212888	0.204517	0.177169	0.163651	0.164996	0.194623	0.21465	0.197887	0.210887	0.208286
																								0.275088	0.272126	0.279632	0.260703	0.282155	0.274308	0.297458	0.308559	0.326578	0.330634	0.310611	0.318811	0.326695	0.306205	0.272137	0.255226	0.255563	0.2405	0.224802	0.207662	0.195925	0.201085	0.217952	0.240727	0.258223	0.234921
																							0.30623	0.296991	0.296289	0.303366	0.290671	0.293414	0.29026	0.326364	0.335381	0.364052	0.380243	0.37568	0.387574	0.406236	0.37435	0.321285	0.288858	0.285266	0.263249	0.24338	0.222747	0.225887	0.198352	0.21288	0.221077	0.239885	0.207903
																							0.373496	0.369442	0.374819	0.360879	0.351892	0.348437	0.357102	0.397583	0.426778	0.403847	0.416293	0.403009	0.420424	0.429594	0.413332	0.338076	0.312441	0.304618	0.281758	0.278072	0.254654	0.253947	0.249848	0.220091	0.222856	0.232546	0.218687
																						0.423132	0.444915	0.456141	0.469205	0.468288	0.476464	0.448745	0.44438	0.462749	0.480308	0.421552	0.447506	0.439462	0.448737	0.449045	0.426685	0.362986	0.331289	0.316488	0.302559	0.311129	0.298405	0.29776	0.279497	0.240353	0.239602	0.220954	0.245594
																							0.514336	0.530722	0.532959	0.515759	0.521188	0.50335	0.500167	0.535536	0.54056	0.475052	0.469393	0.441042	0.440612	0.425707	0.40844	0.365858	0.344235	0.330223	0.298105	0.292488	0.290881	0.302562	0.308376	0.268808	0.261135	0.253124	0.262785
																							0.549954	0.564366	0.570117	0.554458	0.557363	0.52112	0.526662	0.533861	0.544402	0.495435	0.484915	0.446254	0.444119	0.439653	0.430589	0.414762	0.392289	0.372809	0.322558	0.315732	0.322848	0.333099	0.337843	0.339124	0.311178	0.283737	0.308353
																					0.553424	0.571311	0.585306	0.561995	0.551678	0.534677	0.541923	0.51469	0.531554	0.533202	0.542885	0.544423	0.540079	0.508587	0.433671	0.456703	0.446257	0.422266	0.4	0.396511	0.356252	0.350929	0.351443	0.36223	0.360635	0.364944	0.321611	0.321317	0.337242
																				0.579083	0.600874	0.619347	0.594239	0.558692	0.535391	0.521576	0.531525	0.524169	0.556171	0.580562	0.590664	0.564081	0.551651	0.513666	0.527971	0.546983	0.435955	0.404047	0.373851	0.39318	0.380866	0.374599	0.374593	0.367042	0.358413	0.371967	0.368711	0.324211	0.341085
																				0.607708	0.628682	0.627012	0.588499	0.554603	0.529689	0.529214	0.554575	0.568604	0.621462	0.650872	0.652339	0.639555	0.611624	0.556174	0.545221	0.532052	0.489873	0.433302	0.39488	0.379141	0.369941	0.355122	0.346669	0.3372	0.330646	0.330387	0.334213	0.337945	0.321092
																				0.553718	0.583564	0.573902	0.547615	0.516035	0.515464	0.518717	0.55365	0.554288	0.589471	0.595514	0.589271	0.559952	0.532503	0.506173	0.50285	0.496858	0.476674	0.419947	0.376374	0.35965	0.338112	0.335011	0.323891	0.328175	0.320905	0.320245	0.333076	0.330886	0.325647
														0.497409	0.55946	0.593064	0.587572	0.585195	0.547891	0.560109	0.590353	0.613714	0.578386	0.568383	0.569009	0.555077	0.567406	0.527125	0.518428	0.498864	0.482875	0.470447	0.466146	0.459342	0.463541	0.477735	0.479746	0.451938	0.427874	0.383179	0.377618	0.3641	0.354426	0.350094	0.348961	0.354058	0.360278	0.360522	0.416797
												0.399908	0.453026	0.511197	0.558076	0.59189	0.582293	0.569809	0.54032	0.541485	0.57455	0.592744	0.557901	0.55043	0.529774	0.464419	0.445857	0.380057	0.34597	0.316436	0.304162	0.296937	0.318073	0.352681	0.37534	0.406582	0.424736	0.420099	0.407184	0.423258	0.383301	0.382757	0.375058	0.368332	0.363528	0.350679	0.349866	0.349017	0.403951
												0.399515	0.42497	0.444756	0.493513	0.519525	0.550652	0.514324	0.473894	0.463556	0.472154	0.467421	0.397308	0.384614	0.339277	0.268544	0.240918	0.198138						0.139209	0.188897	0.249648	0.290271	0.300223	0.289175	0.304681	0.327795	0.294973	0.299537	0.32625	0.305772	0.299001	0.307487	0.335934	0.371302
												0.365185	0.389679	0.361684	0.385786	0.415644	0.429331	0.386524	0.333686	0.294433	0.294317	0.266073	0.219867	0.183387	0.151824		0.0969931	0.0721895	0.0583909							0.0749574	0.0965323	0.109192	0.121393	0.143172	0.171217	0.189597	0.213037	0.220191	0.229826	0.239956	0.257373	0.258918	0.305853
										0.304921	0.315632	0.317401	0.355389	0.315623	0.315007	0.335885	0.33773	0.318609	0.263479	0.215023	0.204017	0.184983	0.143774																				0.129051	0.144337	0.179324	0.206675	0.231455	0.245775	0.27012
								0.284307	0.291611	0.279406	0.28351	0.281991	0.290809	0.241711	0.224985	0.220472	0.20677	0.205799	0.160709	0.125209	0.117558	0.111112																							0.0931858	0.117113	0.130985	0.147213	0.206438
						0.285748	0.283929	0.268792	0.267507	0.262343	0.242016	0.22578	0.218111																																				0.0902761
								0.244557	0.248449	0.242672	0.199996	0.166106	0.146542
							0.245973	0.227562	0.244065	0.22051	0.185763	0.156685
							0.231178	0.204011	0.20427	0.205547	0.170531	0.137093
							0.209598	0.178121	0.165351	0.206069	0.168603	0.136305
							0.199561	0.165871	0.142929	0.11582	0.1194
		0.242853	0.21954	0.212794	0.210462	0.206935	0.173629	0.122726	0.0903777	0.07043
			0.228551	0.207947	0.18185	0.145513	0.130806	0.0968738
		0.170885	0.178707	0.164606	0.141072	0.0955227
			0.14534	0.128112	0.0998708
				0.0708418
[truncated: 76 more columns]

[truncated: 2 more sheets: Wind_DJF, Wind_JJA]
