# Supplementary material for: Dataset of trend-preserving bias-corrected daily temperature, precipitation and wind from NEX-GDDP and CMIP5 over the Qinghai-Tibet Plateau
Source: Data Brief. 2020 May 21;31:105733. doi: 10.1016/j.dib.2020.105733 (PMC7262410; doi:10.1016/j.dib.2020.105733)
Supplement: Supplementary file 2 [file mmc2.zip › Data of figures/Data of figures/Figure_3_a.xls]

## Sheet: Tmax_Annual
8.04245	7.89857	7.84515	7.75428	7.9765	8.0494	7.99806	8.06668	8.31321	7.98681	8.22906	8.03414	8.28023	8.04729	8.20419	8.34903	8.35883	8.37154	8.73206	8.77641	8.71671	8.67169	8.77803	8.6132	8.53862	8.77032	8.79383	8.80343	8.97425	9.07633	9.24318	9.01484	9.22675	9.12293	9.36275	9.38245	9.24581	9.37469	9.50671	9.52492	9.69989	9.44986	9.73492	9.5625	9.62832	9.50664	9.67728	9.86843	9.63152	10.1042
7.69299	7.6064	7.53811	7.49409	7.60048	7.56551	7.66657	7.81109	7.96416	7.92116	7.91896	7.86838	7.85443	7.79392	7.94444	7.99066	8.11524	7.8809	8.12668	8.19841	8.32153	8.49698	8.29984	8.2981	8.31496	8.48448	8.33374	8.50361	8.52821	8.58214	8.72676	8.71225	8.79809	8.83691	8.86164	8.89704	8.93776	9.03508	9.09933	9.08028	9.1865	8.96706	9.12728	9.20005	9.19407	9.21471	9.18631	9.37179	9.33175	9.46957
7.31434	7.39671	7.39658	7.21943	7.27547	7.13702	7.47703	7.36841	7.57655	7.7378	7.56461	7.76514	7.62091	7.38107	7.61553	7.60679	7.78649	7.46823	7.74237	7.54803	7.91646	8.26167	7.9506	7.84589	7.9029	8.16095	7.72736	8.24636	8.20122	8.171	8.30505	8.09887	8.24062	8.70541	8.24599	8.42573	8.32494	8.52516	8.80949	8.66078	8.73288	8.33789	8.47595	8.81314	8.68185	8.85712	8.76656	9.057	8.98563	8.75727
6.84671	6.79964	6.7048	6.8028	6.91327	6.855	6.89959	7.10156	7.27658	7.00226	7.05308	6.99175	7.05365	6.92628	7.062	7.25459	7.17017	7.28288	7.57759	7.6372	7.49766	7.55996	7.60898	7.4308	7.42751	7.50612	7.62765	7.73141	7.91802	7.96553	8.14225	7.91199	8.18694	7.96506	8.24297	8.22082	8.11411	8.34727	8.28655	8.40533	8.47021	8.34186	8.6217	8.43576	8.6099	8.2488	8.65123	8.6804	8.60241	9.01752
6.61434	6.52541	6.45918	6.41437	6.52157	6.48656	6.58793	6.73469	6.88375	6.84127	6.84034	6.78961	6.77567	6.71331	6.86557	6.91244	7.03648	6.80221	7.04659	7.1193	7.24154	7.4176	7.22166	7.2197	7.23576	7.40552	7.25391	7.42446	7.44744	7.50236	7.64841	7.63144	7.7194	7.75815	7.78378	7.81813	7.86037	7.95372	8.02168	8.00337	8.10571	7.88849	8.04725	8.12114	8.11682	8.13596	8.10656	8.2932	8.25424	8.3918
6.37104	6.42817	6.26661	6.13645	6.13177	6.1984	6.42616	6.32332	6.59006	6.68436	6.50522	6.6579	6.58515	6.3361	6.52377	6.60534	6.68784	6.45111	6.70857	6.61563	6.92468	7.3706	6.80021	6.77038	6.80052	7.20851	6.66144	7.05565	7.01808	7.24871	7.19912	7.10779	7.22254	7.55832	7.31639	7.24063	7.41743	7.42743	7.67925	7.57685	7.5595	7.40129	7.54734	7.63846	7.537	7.72437	7.7971	7.85272	7.77691	7.74195
[truncated: 40 more columns]

## Sheet: Tmax_DJF
-0.98577	-0.777021	-1.29384	-1.25211	-1.4081	-0.967913	-0.879314	-0.663024	-0.483421	-0.635406	-0.964487	-0.824921	-0.993832	-0.197143	-0.623733	-0.681357	-0.820168	-0.869047	-0.267805	-0.868791	0.105708	-0.0548759	-0.159358	-0.607978	0.120247	-0.310161	-0.501075	0.133283	0.127103	-0.0756694	0.172757	0.202377	0.339249	0.342822	0.739843	0.27262	0.443944	0.490703	0.980045	0.784576	0.922391	0.726076	1.31028	0.639502	0.600006	0.311942	0.988447	0.946911	1.16215	0.878975
-1.46303	-1.36102	-1.76266	-1.72545	-1.68685	-1.60639	-1.45596	-1.12152	-1.06346	-1.11506	-1.23504	-1.2227	-1.30334	-1.09998	-1.16733	-1.08153	-1.28223	-1.40602	-1.13548	-1.0468	-0.721214	-0.692692	-0.964969	-0.931711	-0.725806	-0.659122	-0.836753	-0.619074	-0.592373	-0.524196	-0.490495	-0.46715	-0.410708	-0.29772	-0.236427	-0.439102	-0.215326	0.0267614	0.151553	0.136861	0.0845528	-0.154698	0.290069	0.0926954	-0.131965	-0.042413	0.459771	0.339515	0.352895	0.495125
-2.21539	-1.99269	-2.56484	-2.45245	-1.95234	-2.1086	-1.88703	-1.46963	-1.6308	-1.47274	-1.77606	-1.83114	-2.01044	-1.75858	-1.66569	-1.62885	-1.5794	-2.15917	-1.97872	-1.43199	-1.43207	-1.15605	-1.85537	-1.36255	-1.4166	-1.26141	-1.34712	-1.35886	-1.33793	-1.37109	-1.19041	-1.0467	-1.24679	-1.10079	-0.978253	-1.23514	-0.849124	-0.569306	-0.493975	-0.440538	-0.833433	-0.912313	-0.758106	-0.635598	-0.858572	-0.518652	-0.358793	-0.451582	-0.505627	-0.269558
-2.2062	-1.89547	-2.21431	-2.02531	-2.28744	-2.07268	-1.95675	-1.84087	-1.49822	-1.64115	-1.95377	-1.69968	-1.87837	-1.47978	-1.76364	-1.74016	-1.76244	-1.89792	-1.27874	-1.54485	-0.959444	-1.23545	-1.37498	-1.47022	-1.03378	-1.16365	-1.61272	-1.01164	-1.07622	-1.10154	-0.782564	-0.866016	-0.758231	-0.696416	-0.356622	-0.639784	-0.650549	-0.651276	-0.10938	-0.303083	-0.220943	-0.399749	0.302494	-0.503847	-0.631759	-0.579982	-0.106078	0.0134732	0.17491	-0.0641829
-2.47604	-2.37335	-2.77309	-2.74153	-2.69938	-2.61324	-2.46689	-2.13258	-2.07548	-2.12972	-2.24763	-2.23284	-2.31414	-2.11448	-2.17761	-2.09098	-2.29657	-2.41862	-2.14608	-2.06046	-1.73258	-1.69992	-1.97921	-1.94509	-1.73701	-1.6743	-1.85392	-1.63146	-1.60574	-1.53758	-1.50183	-1.47759	-1.42245	-1.31347	-1.24676	-1.44716	-1.22576	-0.981004	-0.856944	-0.876452	-0.929542	-1.16744	-0.725247	-0.915851	-1.14643	-1.05918	-0.554594	-0.673943	-0.651942	-0.51606
-3.06771	-3.0324	-3.64672	-3.27091	-2.99733	-3.04554	-2.97991	-2.50899	-2.70691	-2.48632	-2.54076	-2.72416	-2.92046	-2.76061	-2.73029	-2.57125	-2.48319	-3.24062	-2.65694	-2.48995	-2.50609	-2.13288	-2.85616	-2.3389	-2.38458	-2.29653	-2.16101	-2.4539	-2.41695	-2.0934	-2.08549	-2.00363	-2.11022	-1.81791	-1.86403	-2.18703	-1.86244	-1.352	-1.3855	-1.51764	-1.64854	-1.82183	-1.79188	-1.66013	-1.88698	-1.74737	-1.50195	-1.52714	-1.50736	-1.37588
[truncated: 40 more columns]

## Sheet: Tmax_JJA
16.4012	16.5257	16.5288	16.5283	16.5585	16.5121	16.7392	16.9047	16.8338	16.7097	16.6346	16.7413	16.8936	16.7033	16.6251	16.9135	17.0588	17.1115	17.1231	17.2148	17.148	17.2385	17.2843	17.2425	17.5596	17.5133	17.4435	17.3784	17.4329	17.858	17.612	17.9266	18.0341	17.5828	17.8329	17.716	17.8683	17.9504	17.8834	17.6546	17.9118	17.88	18.0675	17.9446	18.0071	18.203	18.0518	18.2331	17.9126	18.3842
16.14	16.1632	16.1859	16.2431	16.1844	16.1674	16.3136	16.4705	16.4676	16.4204	16.3198	16.4739	16.5474	16.4193	16.4035	16.5824	16.7966	16.6427	16.8388	16.8735	16.9325	16.969	16.9664	16.9767	17.0067	16.9909	16.9376	17.0355	17.0526	17.2367	17.2468	17.2511	17.2161	17.3237	17.4208	17.4985	17.4768	17.5514	17.6366	17.4445	17.6212	17.5624	17.6631	17.6077	17.7054	17.8394	17.5858	17.8316	17.7791	17.9824
15.7744	15.7351	16.0404	16.0895	15.7831	15.6662	15.9478	16.1887	15.9808	16.1306	16.1661	16.2963	16.1863	16.091	16.1324	16.2561	16.4567	16.1422	16.4972	16.3294	16.4889	16.7133	16.5491	16.632	16.5154	16.4052	16.3283	16.5887	16.6231	16.7852	16.804	16.5927	16.5611	17.0249	16.7799	17.0297	16.9051	17.1226	17.3226	17.049	17.1835	17.048	17.0698	16.9601	17.2812	17.2971	16.9467	17.3379	17.0858	17.3845
15.143	15.2821	15.234	15.3285	15.2685	15.3027	15.4736	15.5571	15.5225	15.4156	15.3758	15.5619	15.5927	15.3812	15.4889	15.7322	15.8347	15.8462	15.9823	15.8408	15.8131	16.0784	16.1265	15.8519	16.2096	16.2779	16.1765	15.8921	16.1363	16.4892	16.25	16.5328	16.7117	16.373	16.6145	16.3973	16.6354	16.735	16.5754	16.458	16.6987	16.715	16.8004	16.5946	16.8487	17.1508	16.8663	16.9845	16.7608	17.1567
14.9052	14.9289	14.9495	15.0069	14.9476	14.9312	15.0809	15.2382	15.2315	15.1848	15.085	15.2408	15.3118	15.1833	15.1702	15.3481	15.5619	15.4085	15.6032	15.6362	15.6967	15.7338	15.7324	15.7406	15.7718	15.7573	15.7013	15.8016	15.8179	15.9993	16.0133	16.0145	15.9824	16.0903	16.1895	16.265	16.2434	16.3171	16.4041	16.2099	16.3882	16.329	16.4275	16.3754	16.4721	16.6075	16.3529	16.5999	16.5454	16.7476
14.653	14.5787	14.6574	14.7807	14.6992	14.3548	14.6637	14.9198	14.8292	14.9384	14.9134	14.9917	15.0464	14.8268	14.8756	14.9681	15.1586	15.0312	15.2274	15.1261	15.2254	15.3883	15.2731	15.3696	15.2936	15.2598	15.1486	15.5096	15.3767	15.6868	15.5991	15.3927	15.3808	15.8044	15.6384	15.8891	15.7941	15.7485	16.1089	15.7424	15.8912	15.7705	15.9245	15.7822	15.839	16.092	15.8505	16.1372	15.997	16.2188
[truncated: 40 more columns]

## Sheet: Tmin_Annual
-6.25456	-6.45306	-6.52783	-6.63404	-6.42729	-6.32935	-6.27993	-6.32723	-6.16815	-6.17068	-6.18863	-6.1328	-5.96741	-6.33642	-6.1858	-5.97892	-5.86439	-6.02136	-5.69784	-5.71857	-5.66113	-5.5293	-5.49517	-5.58672	-5.62136	-5.5103	-5.52884	-5.4467	-5.44972	-5.30463	-5.14095	-5.16561	-5.01753	-5.23654	-4.90188	-4.86496	-4.92492	-5.17806	-4.83152	-4.90199	-4.63273	-4.87387	-4.7303	-4.29926	-4.42384	-4.52114	-4.63295	-4.22176	-4.39786	-4.1201
-6.63813	-6.70151	-6.76952	-6.88131	-6.74048	-6.72521	-6.61212	-6.56253	-6.38777	-6.41373	-6.4015	-6.44262	-6.47118	-6.49492	-6.3603	-6.33994	-6.18174	-6.36924	-6.18977	-6.14435	-6.01619	-5.83518	-5.99987	-5.99886	-5.93637	-5.84979	-5.9599	-5.79921	-5.79021	-5.78145	-5.68743	-5.59722	-5.4742	-5.53276	-5.50313	-5.4179	-5.40423	-5.36247	-5.25057	-5.29777	-5.20738	-5.36619	-5.19229	-5.08031	-5.11122	-5.06516	-5.11016	-4.92116	-5.01556	-4.87045
-6.94981	-6.9058	-6.94491	-7.11347	-7.04524	-7.09209	-6.82918	-6.76454	-6.6884	-6.69569	-6.59921	-6.50538	-6.79074	-6.83347	-6.61848	-6.77249	-6.55917	-6.59076	-6.59925	-6.63495	-6.3037	-6.0932	-6.53139	-6.4973	-6.31891	-6.13686	-6.45229	-6.1476	-6.16499	-6.06938	-6.10683	-6.06113	-6.10121	-5.98891	-6.12995	-5.87503	-6.03453	-5.68672	-5.86227	-5.84378	-5.83639	-5.81543	-5.77206	-5.75132	-5.79031	-5.43029	-5.58473	-5.46921	-5.51781	-5.5529
-6.54711	-6.70717	-6.76228	-6.77843	-6.60403	-6.64739	-6.54393	-6.60022	-6.41425	-6.38739	-6.43179	-6.4767	-6.31885	-6.51436	-6.3973	-6.23856	-6.16196	-6.31625	-5.96573	-5.91423	-5.98855	-5.89355	-5.83192	-5.82213	-5.97823	-5.84322	-5.78552	-5.69801	-5.59664	-5.59529	-5.41281	-5.40403	-5.2035	-5.37847	-5.12954	-5.01431	-5.1928	-5.27901	-5.05987	-5.10523	-4.90133	-5.17816	-4.90913	-4.65618	-4.65315	-4.89954	-4.75528	-4.55593	-4.69477	-4.38073
-6.87415	-6.94003	-7.00696	-7.11704	-6.97662	-6.95989	-6.84865	-6.79842	-6.62299	-6.65134	-6.63984	-6.67969	-6.70729	-6.73369	-6.59624	-6.57652	-6.41823	-6.60417	-6.42779	-6.3823	-6.25296	-6.07164	-6.23665	-6.23439	-6.17293	-6.08646	-6.19712	-6.03748	-6.02831	-6.01859	-5.92439	-5.83556	-5.71248	-5.76933	-5.73987	-5.65574	-5.63969	-5.60324	-5.48792	-5.53316	-5.44566	-5.60285	-5.43007	-5.31933	-5.34913	-5.301	-5.34791	-5.15684	-5.25337	-5.10747
-7.09804	-7.19012	-7.27414	-7.46643	-7.2014	-7.27367	-7.04273	-7.00634	-6.81755	-6.92352	-6.83509	-6.82025	-6.92986	-7.00693	-6.89579	-6.89261	-6.77766	-6.79619	-6.8024	-6.85016	-6.45561	-6.30106	-6.68244	-6.75708	-6.46607	-6.4297	-6.62179	-6.31444	-6.34319	-6.27237	-6.40604	-6.3723	-6.16891	-6.17781	-6.25703	-6.05416	-6.17497	-6.03652	-6.03865	-6.06739	-6.02127	-5.93024	-5.84939	-5.94441	-5.94672	-5.66952	-5.69616	-5.67097	-5.76167	-5.87658
[truncated: 40 more columns]

## Sheet: Tmin_DJF
-16.6238	-16.6632	-16.9354	-17.2469	-16.9299	-16.7863	-16.9705	-16.5657	-16.5573	-16.8772	-16.6882	-16.6051	-17.0458	-16.3023	-16.6901	-16.7244	-16.4666	-16.5608	-16.208	-16.6357	-15.8598	-15.9652	-15.6387	-16.4737	-15.8536	-16.0057	-16.2235	-15.8711	-15.689	-16.2423	-15.8326	-15.5022	-15.4522	-15.8005	-15.5016	-15.7716	-15.5527	-15.1291	-14.8792	-15.0917	-15.1774	-15.3506	-14.5534	-14.9739	-15.2636	-15.2225	-14.6002	-14.8303	-14.7879	-14.8356
-17.3319	-17.2926	-17.5246	-17.7883	-17.4885	-17.509	-17.4274	-17.1059	-17.0661	-17.0866	-17.2015	-17.15	-17.2094	-17.0302	-17.0707	-17.1361	-16.9725	-17.286	-17.0553	-16.9313	-16.7319	-16.6785	-16.6907	-16.7667	-16.5074	-16.4257	-16.6796	-16.5398	-16.4926	-16.7122	-16.2583	-16.3491	-16.2132	-16.2799	-16.2041	-16.2067	-16.2438	-15.7914	-15.75	-15.8684	-15.9577	-16.0505	-15.4792	-15.719	-15.9333	-15.7341	-15.4481	-15.4656	-15.5331	-15.3934
-18.1407	-17.9598	-18.2791	-18.1812	-17.9612	-18.1683	-17.625	-17.4881	-17.5596	-17.5497	-17.685	-17.5936	-17.9103	-17.8027	-17.6812	-17.5645	-17.2859	-18.1732	-17.534	-17.5274	-17.6108	-17.2407	-17.6398	-17.101	-17.1783	-16.8182	-16.9994	-17.0941	-17.0479	-17.5163	-16.8113	-17.1158	-17.092	-16.6669	-16.9923	-16.7774	-16.9103	-16.1653	-16.4283	-16.6292	-16.9439	-16.7275	-16.435	-16.8164	-16.542	-16.41	-16.1295	-16.4172	-16.2742	-16.1281
-17.1049	-16.9669	-17.0517	-17.3807	-17.4879	-17.1249	-17.5013	-16.9556	-16.9682	-17.0278	-16.9063	-16.7642	-17.3473	-16.9279	-16.9023	-17.0941	-16.8237	-16.8102	-16.7338	-16.8006	-16.068	-16.397	-15.9581	-16.8503	-16.3858	-16.2835	-16.8419	-16.045	-16.0603	-16.6282	-16.131	-15.9183	-15.7612	-16.4148	-15.9107	-16.1606	-15.9142	-15.678	-15.2136	-15.5135	-15.5954	-15.7343	-14.9311	-15.2849	-15.5472	-15.4988	-14.8345	-14.9553	-15.0618	-15.1547
-17.6665	-17.6274	-17.8581	-18.1203	-17.8192	-17.8391	-17.7592	-17.4369	-17.4	-17.4201	-17.5345	-17.4813	-17.5439	-17.3649	-17.4036	-17.4695	-17.3073	-17.6212	-17.3846	-17.2665	-17.0663	-17.0089	-17.0246	-17.1016	-16.841	-16.7627	-17.0163	-16.8742	-16.8269	-17.0458	-16.5918	-16.68	-16.546	-16.6121	-16.5371	-16.5369	-16.5763	-16.1246	-16.0848	-16.2026	-16.2907	-16.3842	-15.8169	-16.0503	-16.2681	-16.0716	-15.7816	-15.7991	-15.8665	-15.7293
-18.3393	-18.4045	-18.6267	-18.4414	-18.2488	-18.3203	-17.991	-17.7671	-17.867	-17.8984	-18.1166	-17.8101	-18.0565	-18.151	-18.1362	-18.0822	-17.576	-18.4525	-17.771	-18.0033	-17.9974	-17.5553	-17.8288	-17.4522	-17.306	-17.1963	-17.2586	-17.4427	-17.3663	-17.7548	-17.1137	-17.2455	-17.3914	-16.8084	-17.212	-17.0623	-17.0001	-16.7103	-16.6717	-17.0097	-17.3349	-17.1621	-16.7291	-17.1169	-16.7473	-16.7538	-16.5261	-16.7258	-16.5119	-16.7112
[truncated: 40 more columns]

## Sheet: Tmin_JJA
3.85981	3.92668	3.8797	3.82951	4.05116	3.87797	4.18602	4.17975	4.28154	4.11383	4.00673	4.29676	4.30243	4.34756	4.20719	4.44926	4.61326	4.50231	4.24068	4.69021	4.46569	4.77619	4.60353	4.77614	4.95019	4.81181	4.89915	5.12984	4.94276	5.10058	5.0919	5.22604	5.35387	4.99821	5.4508	5.21806	5.41613	5.31056	5.33178	5.27986	5.33229	5.4676	5.63477	5.77114	5.50732	5.49727	5.64581	5.71523	5.53502	5.85985
3.65705	3.60901	3.61725	3.5923	3.68515	3.59094	3.82537	3.85608	3.87787	3.84533	3.81083	3.96887	3.94305	3.92591	3.96024	4.05447	4.30365	4.14303	4.18084	4.27107	4.32035	4.43474	4.34386	4.35798	4.52064	4.35721	4.4115	4.55761	4.41048	4.64728	4.61118	4.61136	4.71313	4.73945	4.8838	4.89482	4.82859	4.84564	4.99024	4.81893	5.02297	4.92461	5.10568	5.10113	5.0917	5.19195	5.09395	5.23349	5.16088	5.3331
3.36437	3.31349	3.43006	3.36854	3.41282	3.24886	3.57262	3.62127	3.54707	3.59655	3.68027	3.68897	3.63508	3.67961	3.66849	3.74397	3.99813	3.9001	3.81485	3.88444	3.95148	3.98645	3.88074	3.90719	4.16705	3.9675	3.9942	4.14889	3.90171	4.09222	4.12813	3.92798	4.19302	4.26256	4.36589	4.43077	4.2934	4.32648	4.59395	4.45989	4.70542	4.57647	4.53205	4.39081	4.76634	4.78892	4.59753	4.77891	4.58962	4.73152
3.53633	3.61341	3.55465	3.50508	3.59565	3.47573	3.70087	3.80264	3.83436	3.75998	3.6413	3.95448	3.86409	3.91972	3.8639	4.13404	4.11358	4.0932	3.90579	4.3921	4.06519	4.46312	4.30952	4.22609	4.52269	4.33903	4.36335	4.59387	4.45204	4.82971	4.68182	4.74098	5.02387	4.66848	4.95628	4.95831	5.02556	4.95916	5.04866	4.97373	4.95129	5.20834	5.14306	5.30916	5.24524	5.11813	5.30973	5.38539	5.19388	5.32558
3.32562	3.27695	3.2824	3.2602	3.35467	3.25985	3.49381	3.52367	3.54558	3.51255	3.47951	3.63509	3.61098	3.59363	3.63077	3.72333	3.97159	3.81112	3.84772	3.9367	3.98892	4.10521	4.01167	4.02603	4.18842	4.02701	4.07949	4.22582	4.07917	4.31413	4.27743	4.2777	4.38124	4.40482	4.55112	4.56243	4.49822	4.51125	4.65784	4.48818	4.69138	4.5917	4.77245	4.77006	4.75784	4.86016	4.76249	4.90424	4.82899	5.00207
3.08729	2.98884	3.06786	3.01903	3.12542	2.9494	3.22908	3.32361	3.26109	3.24536	3.30025	3.30377	3.35325	3.26968	3.40214	3.4269	3.67618	3.6284	3.46836	3.55762	3.65647	3.75073	3.52916	3.59995	3.77304	3.64094	3.62418	3.90405	3.61731	3.84717	3.79395	3.64086	3.92719	3.98475	4.11973	4.15066	3.94298	4.00436	4.28545	4.14815	4.39684	4.32275	4.31455	4.14	4.42472	4.50773	4.32355	4.41512	4.26588	4.45783
[truncated: 40 more columns]

## Sheet: Pr_Annual
416.2	420.558	421.107	409.133	411.52	418.961	404.551	401.001	427.216	395.161	406.765	428.018	402.935	424.672	426.421	419.219	429.835	439.2	428.583	433.612	416.861	448.839	429.775	430.67	433.128	423.744	450.752	465.232	434.657	459.402	458.932	440.865	469.75	459.05	464.219	448.937	445.133	436.083	482.832	462.12	454.411	466.681	478.839	480.632	458.552	447.059	468.257	461.985	463.133	489.09
392.074	393.396	391.15	391.983	387.856	394.153	391.342	381.496	388.653	382.678	399.705	403.944	385.135	399.89	411.584	399.787	410.981	411.993	401.091	404.609	394.082	414.993	400.933	417.689	419.763	402.684	410.215	428.227	411.117	429.532	425.841	405.979	441.348	417.535	430.434	427.583	416.945	410.599	424.257	437.657	421.645	453.296	429.335	449.799	438.825	446.598	435.403	452.994	463.547	446.586
360.796	371.587	368.447	364.649	365.553	368.69	376.748	353.539	356.412	359.185	381.586	378.962	366.853	374.112	387.052	370.788	388.129	379.588	385.496	379.761	368.514	392.718	363.94	394.246	396.756	384.128	374.831	401.714	379.791	389.066	394.85	372.776	403.624	386.433	372.317	406.294	384.35	366.093	390.692	399.659	384.649	429.228	383.222	410.838	419.32	418.349	398.894	423.01	424.52	387.975
432.613	427.599	441.578	414.407	426.576	440.674	428.495	425.074	428.564	419.873	423.614	439.286	419.561	437.723	445.065	436.514	449.292	444.383	445.468	430.822	432.869	453.26	453.695	426.322	440.4	436.622	460.243	481.439	449.542	472.012	462.611	474.021	482.287	470.073	493.727	467.283	454.673	442.901	468.499	475.377	446.644	477.416	486.834	496.092	461.232	468.293	476.382	487.218	481.275	491.587
408.126	406.744	411.862	400.546	405.755	407.394	416.572	399.305	400.855	407.458	421.023	413.151	402.055	418.649	432.419	408.159	424.642	424.497	413.106	414.901	408.644	429.771	424.09	428.77	434.722	419.069	431.746	441.162	422.39	444.808	441.945	430.379	452.831	433.811	455.903	442.044	437.172	426.473	445.892	453.393	436.897	464.18	450.847	474.265	455.509	467.615	458.837	465.887	481.62	460.665
382.199	374.528	385.82	381.192	384.833	375.842	402.436	372.306	365.583	381.674	398.218	386.628	380.138	393.774	404.274	388.961	398.629	401.694	390	390.975	382.202	391.017	395.265	404.736	407.111	393.026	416.664	404.231	391.405	405.357	417.461	380.031	410.995	384.277	417.637	419.495	389.78	379.614	402.693	426.537	416.877	428.807	396.12	448.559	430.713	435.004	415.154	431.844	423.818	406.587
[truncated: 40 more columns]

## Sheet: Pr_DJF
12.9679	14.0976	18.0018	12.2828	15.7416	16.3101	13.3582	12.935	13.9448	14.4825	13.4111	12.2034	14.1395	12.5588	13.1639	14.0769	13.845	13.8529	16.6664	13.2729	15.2192	11.977	14.2312	17.215	14.9319	17.6138	17.3479	13.8082	12.9861	14.0325	16.1928	14.0975	14.4569	11.1561	14.198	15.4328	14.3682	14.6405	16.0844	13.5062	17.3186	15.1035	19.0163	13.467	15.817	17.4434	17.9622	16.6116	11.8398	14.2919
9.83211	10.9757	13.6355	10.2353	12.8945	12.1711	10.9904	10.8918	10.3557	11.4453	11.9606	9.4725	11.1646	11.1316	11.3728	10.5399	12.103	12.6177	13.2431	12.5245	10.0987	9.38304	10.5938	12.1847	11.6945	14.144	14.7688	10.8147	11.3474	11.2325	12.6311	11.0524	11.3165	10.1043	11.1191	12.1113	11.8332	11.1948	12.1938	11.4908	13.8175	11.9705	14.0767	11.59	12.2877	13.4055	14.5915	12.4757	10.5823	11.7654
6.24927	7.76396	8.78518	8.11842	9.24651	7.87457	8.1365	8.34142	7.58998	7.40976	8.91651	4.97842	7.83229	8.82425	9.3403	7.15401	7.04022	9.57696	10.553	10.9697	5.86005	5.42769	7.64711	7.21417	7.61409	8.79525	10.6944	7.79587	8.50282	8.37743	10.5858	6.87257	7.10081	6.32596	7.41831	7.46763	9.31236	8.02339	6.74427	9.02197	10.0349	8.28943	8.55428	7.37451	8.86081	10.0627	8.35906	7.09009	8.33792	9.2073
9.32494	10.7078	12.7081	10.0149	13.7211	11.4433	10.2508	10.2862	9.85714	12.6188	10.5192	9.8147	10.0045	9.15524	11.5761	9.76684	10.0668	10.9463	12.7668	10.569	10.5553	10.6295	11.2971	9.59249	12.1928	13.1219	13.493	9.70473	12.3709	11.0696	13.127	11.5421	11.6998	9.79256	10.4669	9.01881	10.3719	11.5723	12.2738	11.0377	12.1955	11.2778	14.8809	10.8419	13.3303	12.54	14.0535	10.5154	10.5184	13.265
7.7054	8.28822	10.8785	8.79641	10.6389	9.38649	8.24445	8.34427	7.80107	9.56182	9.687	7.92213	8.80013	8.0678	9.10666	8.42048	9.51136	10.0187	10.5129	9.06456	8.16043	8.02961	9.11498	9.00495	9.51349	11.0754	11.7247	7.97043	10.1584	8.83149	10.4072	8.96153	8.87977	8.28877	8.79919	8.32536	9.56798	8.94868	9.16916	8.70334	11.1593	9.25366	11.4247	9.31294	10.4241	10.0614	11.854	9.19057	8.78407	10.5114
6.04009	5.57582	7.7062	6.03797	8.16642	6.4663	5.65033	6.49523	5.79354	5.98509	6.92573	4.35271	6.78574	5.22756	6.42367	5.76004	6.7397	8.02696	8.34188	6.94113	5.66718	5.30816	6.9968	7.06848	6.58072	7.34724	9.44019	5.43908	7.65366	6.2603	7.71127	6.79542	6.27636	6.19209	6.88165	6.96977	8.24435	4.76333	5.61601	6.09901	8.52852	7.45637	6.42455	7.37467	7.85571	8.06275	7.096	7.11528	6.44384	7.41892
[truncated: 40 more columns]

## Sheet: Pr_JJA
267.145	276.03	246.278	249.721	253.91	266.887	258.192	237.974	251.438	247.286	271.95	288.623	249.045	267.566	266.269	256.685	274.986	284.021	269.5	276.543	262.226	276.925	262.739	280.217	268.685	261.843	276.205	272.57	276.272	288.31	288.05	280.233	299.191	287.455	286.868	273.781	280.887	263.391	282.82	301.356	284.366	278.376	297.373	299.475	289.862	274.645	288.837	298.912	287.132	317.01
248.502	249.425	235.452	241.788	243.39	242.002	240.098	229.02	236.109	231.384	249.526	254.68	233.242	246.353	257.507	245.621	255.418	252.359	248.772	253.136	248.499	265.537	244.476	261.159	261.712	252.698	254.212	261.359	246.051	271.623	266.071	249.406	278.478	258.972	265.259	260.197	255.522	256.892	265.364	265.792	262.496	274.11	270.017	281.551	274.197	270.72	265.851	281.975	282.541	277.238
225.469	227.728	225.048	231.366	234.511	218.533	226.854	217.94	221.184	218.647	235.387	225.186	222.293	229.691	236.978	224.864	229.915	224.522	234.276	231.46	229.197	252.533	221.415	225.082	246.14	241.406	230.875	244.936	212.637	244.961	246.477	220.531	251.821	226.561	240.879	249.289	221.555	238.694	242.198	234.664	231.893	242.811	249.036	253.835	253.281	254.178	247.139	253.564	253.507	230.15
266.84	269.79	255.571	250.05	259.876	264.583	258.23	243.271	255.59	253.862	277.014	273.311	248.765	265.097	272.878	269.585	284.969	278.06	277.501	281.616	279.393	278.921	272.494	269.572	268.397	264.366	268.044	280.449	270.152	278.836	276.04	280.108	299.482	285.26	298.11	275.424	295.506	270.166	285.828	285.126	283.675	283.045	296.474	312.048	283.785	278.139	289.99	294.739	276.97	300.331
253.13	249.243	240.993	239.441	251.507	244.627	248.194	234.717	237.181	244.359	254.827	253.825	235.428	252.146	263.079	245.145	256.499	254.872	248.816	252.725	252.818	268.181	250.647	260.793	264.864	256.776	258.465	265.263	245.415	271.216	266.501	257.856	279.191	263.165	273.932	261.19	262.731	261.347	268.886	267.18	261.776	274.695	272.214	288.618	275.794	275.757	274.845	281.371	285.964	279.842
226.858	224.371	224.371	228.186	239.656	219.425	240.748	221.945	221.425	225.106	235.442	225.275	228.003	234.667	243.41	224.9	233.467	230.228	221.199	233.155	227.462	244.769	231.623	238.054	246.025	243.802	249.014	243.851	223.813	245.529	249.272	233.285	252.359	228.652	244.199	238.59	224.439	235.817	239.87	252.743	236.198	247.444	241.96	266.357	255.384	251.326	258.268	250.088	261.726	247.782
[truncated: 40 more columns]

## Sheet: Wind_Annual
5.3863	5.29067	5.21553	5.38467	5.27581	5.36668	5.2859	5.25084	5.42204	5.17209	5.25468	5.32123	5.21428	5.16846	5.32545	5.21508	5.20646	5.19599	5.3466	5.3238	5.22607	5.32875	5.2953	5.26366	5.43694	5.17196	5.42798	5.45605	5.2767	5.16788	5.26464	5.27958	5.18656	5.17755	5.10985	5.32482	5.42383	5.10839	5.29468	5.41064	5.33129	5.42511	5.1703	5.13332	5.22863	5.2834	5.23453	5.24505	5.15353	5.20646
3.77259	3.7845	3.75156	3.74866	3.71428	3.78948	3.75857	3.73599	3.75629	3.75166	3.7368	3.74483	3.70955	3.68949	3.77104	3.7277	3.73287	3.73216	3.75474	3.72443	3.7486	3.73752	3.74805	3.76474	3.75136	3.74646	3.76138	3.74718	3.70674	3.71327	3.67554	3.68084	3.71872	3.75419	3.6768	3.74955	3.7558	3.71364	3.75376	3.74228	3.72016	3.73692	3.7022	3.68236	3.73293	3.67745	3.6639	3.70098	3.70239	3.71894
2.61825	2.63982	2.62094	2.57975	2.60588	2.71325	2.60328	2.55973	2.67083	2.6441	2.63223	2.57402	2.65268	2.58966	2.61021	2.65952	2.59821	2.61252	2.58311	2.55886	2.68418	2.60365	2.60276	2.6355	2.66355	2.6772	2.50639	2.61953	2.60611	2.60896	2.56682	2.64316	2.63378	2.63426	2.59781	2.59301	2.59046	2.61002	2.59845	2.55189	2.5892	2.58554	2.63036	2.61905	2.59178	2.58552	2.59806	2.6307	2.55606	2.70142
3.95411	3.95459	3.9475	3.92077	3.89214	4.00369	3.94542	3.89604	3.98194	3.91324	3.89234	3.91453	3.8708	3.89525	3.95957	3.90938	3.90106	3.86135	3.92484	3.86228	3.9547	3.91318	3.91903	3.92741	3.94619	3.96592	3.96299	3.92454	3.92266	3.92664	3.84855	3.88474	3.91776	3.89489	3.89505	3.92851	3.95134	3.88341	3.90298	3.88398	3.94009	3.91152	3.95095	3.91731	3.90162	3.88071	3.85308	3.88855	3.87954	3.94009
3.87403	3.90365	3.86359	3.86147	3.82997	3.91509	3.85983	3.83466	3.86811	3.87116	3.84296	3.84683	3.82435	3.81386	3.8827	3.8447	3.84894	3.82191	3.86586	3.83157	3.87102	3.85948	3.87461	3.88276	3.86882	3.86612	3.86305	3.84201	3.83423	3.84723	3.78738	3.79751	3.83534	3.8627	3.81178	3.85085	3.86556	3.83588	3.86319	3.82951	3.85033	3.83573	3.84224	3.81591	3.83429	3.7986	3.77898	3.8248	3.8284	3.84438
3.82452	3.84785	3.76328	3.82832	3.77164	3.78876	3.7839	3.75828	3.76166	3.81865	3.80583	3.78282	3.78002	3.73834	3.79715	3.80963	3.76063	3.73856	3.80096	3.77875	3.82847	3.80056	3.8301	3.84249	3.82188	3.79704	3.8054	3.77003	3.77184	3.74443	3.76084	3.7433	3.73706	3.79561	3.74312	3.80113	3.81442	3.78819	3.8028	3.76892	3.76328	3.76098	3.80722	3.78632	3.76143	3.72279	3.72015	3.81942	3.80564	3.77465
[truncated: 40 more columns]

[truncated: 2 more sheets: Wind_DJF, Wind_JJA]
