# Supplementary material for: Dataset of trend-preserving bias-corrected daily temperature, precipitation and wind from NEX-GDDP and CMIP5 over the Qinghai-Tibet Plateau
Source: Data Brief. 2020 May 21;31:105733. doi: 10.1016/j.dib.2020.105733 (PMC7262410; doi:10.1016/j.dib.2020.105733)
Supplement: Supplementary file 2 [file mmc2.zip › Data of figures/Data of figures/Figure_3_b.xls]

## Sheet: Tmax_Annual
																																																0.0322858	0.0328789
																																														0.0320697	0.0326518	0.033205	0.0337729
																																													0.0325044	0.0330377	0.0335263	0.0339685	0.0344228
																																												0.032972	0.0333702	0.0337693	0.034133	0.0344591	0.0347947
																																									0.0331129	0.0332562	0.0335033	0.0337488	0.0339908	0.0342332	0.0344534	0.0346497	0.0348498
																																							0.0343409	0.0342462	0.0341664	0.034213	0.0343806	0.034543	0.0346305	0.0347185	0.0347961	0.034863	0.0349295
																																						0.0358501	0.035572	0.0353551	0.035153	0.0350969	0.0351793	0.0352534	0.0352003	0.0351478	0.0350973	0.0350485	0.0349945
																																0.0391456				0.0376382	0.0371789	0.0367169	0.0363152	0.0359652	0.0356293	0.0354602	0.0354454	0.0354199	0.0353258	0.0352325	0.0351537	0.0350892	0.0350152
																														0.038616	0.0400295	0.0406357	0.0403476	0.0397949	0.0392298	0.038657	0.0380952	0.0375456	0.0370396	0.0365743	0.036123	0.0358584	0.0357648	0.035657	0.0355399	0.035424	0.0353192	0.0352264	0.0351188
																											0.0352884	0.0368733	0.0384733	0.0399947	0.0415199	0.0421096	0.041684	0.0410388	0.0403812	0.0397035	0.039045	0.0384051	0.0377945	0.0372131	0.0366452	0.0362828	0.0361101	0.0359215	0.0357801	0.0356399	0.0355048	0.0353747	0.0352262
																								0.0314399		0.034485	0.0360615	0.0377167	0.0393826	0.0410006	0.0426224	0.043194	0.0426512	0.0419364	0.0412053	0.0404487	0.0397059	0.0389779	0.0382605	0.0375631	0.0368772	0.0364211	0.0361801	0.0359244	0.0357616	0.0355991	0.0354353	0.0352701	0.0350925
																							0.0300394	0.0316238	0.0332108	0.0347992	0.0364271	0.0381094	0.0398015	0.0414537	0.0431096	0.0436442	0.0430106	0.0422485	0.0414709	0.0406593	0.0398672	0.0390933	0.0383165	0.037546	0.0367866	0.0362805	0.0360145	0.0357343	0.0355729	0.0354116	0.0352425	0.0350663	0.0348831
																							0.0304037	0.0318725	0.0333427	0.0348143	0.0363117	0.0378383	0.0393708	0.0408578	0.0423453	0.0428027	0.0422005	0.0415045	0.04079	0.0400359	0.0393154	0.0386276	0.0379274	0.0372287	0.0365371	0.0360725	0.0358195	0.0355527	0.0353997	0.035247	0.0350801	0.0348996	0.034718
																						0.0293852	0.0307507	0.032118	0.0334871	0.0348562	0.0362363	0.037618	0.0390014	0.0403311	0.0416598	0.0420539	0.0414877	0.0408444	0.0401839	0.0394764	0.0388119	0.0381894	0.0375565	0.0369233	0.0362973	0.0358685	0.0356239	0.0353671	0.0352035	0.0350401	0.0348623	0.0346696	0.0344822
																						0.0298223	0.0310772	0.0323321	0.0335877	0.0348447	0.0361098	0.0373477	0.0385837	0.0397574	0.0409279	0.0412556	0.0407242	0.0401349	0.0395241	0.0388707	0.0382669	0.0377135	0.0371518	0.0365886	0.0360301	0.0356417	0.0354102	0.0351652	0.0349961	0.0348266	0.0346442	0.0344479	0.0342583
																						0.0300201	0.0311598	0.0323013	0.0334426	0.0345851	0.035743	0.0368477	0.0379468	0.038975	0.0399968	0.0402661	0.039776	0.039238	0.0386808	0.0380884	0.0375537	0.0370763	0.0365933	0.0361082	0.0356267	0.0352865	0.035075	0.0348513	0.0346815	0.0345118	0.0343295	0.0341352	0.0339464
																						0.030263		0.0322814	0.0332915	0.0343024	0.0353384	0.036298	0.0372477	0.0381422	0.039026	0.039249	0.0388112	0.0383364	0.0378441	0.0373284	0.0368671	0.03646	0.0360488	0.0356366	0.0352248	0.0349264	0.0347295	0.034522	0.034352	0.0341826	0.0340014	0.0338096	0.0336229
																									0.0332979	0.0341842	0.0351052	0.0359249	0.0367317	0.037477	0.0382071	0.0383684	0.0379675	0.0375392	0.0370962	0.0366407	0.0362368	0.0358847	0.0355298	0.035174	0.034818	0.0345461	0.034349	0.0341399	0.0339755	0.0338097	0.0336335	0.0334471	0.0332658
																								0.0325466	0.0332707	0.0339951	0.0347618	0.0354308	0.0360871	0.0366722	0.0372403	0.0373569	0.037031	0.0366747	0.0363068	0.0359341	0.0356106	0.0353362	0.0350659	0.034796	0.0345259	0.0343023	0.0341131	0.0339156	0.0337681	0.0336213	0.0334655	0.0332995	0.0331382
																								0.0327479	0.0332896	0.0338317	0.0344143	0.0349069	0.0353882	0.0357892	0.0361762	0.0362591	0.0360421	0.0357898	0.0355274	0.0352581	0.035032	0.0348489	0.0346775	0.034512	0.0343459	0.034178	0.0339995	0.033811	0.0336847	0.0335569	0.0334212	0.0332772	0.0331377
																							0.0325989	0.0330653	0.0335328	0.0340008	0.0345059	0.0349306	0.035345	0.0356697	0.035983	0.0360339	0.0358202	0.035566	0.0353037	0.0350317	0.034797	0.0345992	0.0344201	0.0342522	0.0340849	0.0339199	0.0337486	0.0335693	0.0334611	0.033353	0.0332363	0.0331123	0.0329907
																							0.0329604	0.0333524	0.0337454	0.034139	0.0345678	0.0349247	0.0352719	0.0355237	0.0357671	0.0357894	0.0355822	0.0353294	0.0350704	0.0347988	0.0345579	0.0343466	0.0341615	0.0339934	0.0338259	0.0336654	0.0335043	0.033336	0.0332517	0.0331675	0.0330753	0.0329761	0.03288
																						0.0329733	0.0332905	0.0336085	0.0339274	0.0342471	0.0345988	0.0348883	0.0351693	0.0353512	0.0355281	0.0355237	0.0353285	0.0350804	0.0348281	0.034559	0.0343132	0.0340908	0.0339015	0.0337347	0.0335695	0.0334153	0.0332662	0.03311	0.0330556	0.0330014	0.0329396	0.0328701	0.0328045
																							0.0335987	0.0338446	0.0340912	0.0343387	0.0346149	0.0348342	0.0350459	0.0351565	0.0352623	0.0352248	0.0350321	0.0347872	0.0345386	0.034276	0.0340313	0.0338055	0.0336171	0.0334547	0.0332936	0.0331486	0.0330122	0.0328718	0.0328468	0.0328201	0.0327871	0.0327482	0.0327104
																							0.0338074	0.0339688	0.0341314	0.0342952	0.0344823	0.0346167	0.0347449	0.0347858	0.0348225	0.0347562	0.0345732	0.0343497	0.0341236	0.0338896	0.0336684	0.03346	0.03329	0.0331446	0.0330015	0.0328784	0.0327708	0.0326605	0.0326592	0.0326575	0.0326516	0.03264	0.0326295
																					0.0339158	0.0339797	0.0340425	0.034105	0.0341683	0.0342318	0.0343139	0.0343494	0.0343786	0.0343563	0.0343302	0.0342376	0.0340706	0.0338735	0.0336751	0.0334745	0.0332821	0.0330986	0.032952	0.0328302	0.0327098	0.0326143	0.0325402	0.0324634	0.0324885	0.0325137	0.0325335	0.0325512	0.0325679
																				0.0341017	0.034137	0.0341552	0.034155	0.034154	0.0341539	0.0341545	0.0341681	0.0341394	0.0341063	0.0340525	0.0339956	0.0338867	0.0337227	0.0335375	0.0333525	0.0331699	0.0329923	0.0328186	0.0326817	0.0325668	0.0324563	0.0323789	0.0323338	0.0322872	0.0323296	0.0323732	0.032413	0.0324503	0.0324861
																				0.0341627	0.0341468	0.034124	0.034095	0.0340649	0.0340353	0.0340066	0.0339865	0.0339276	0.0338653	0.0338094	0.0337497	0.0336325	0.0334578	0.0332693	0.0330823	0.0329014	0.0327214	0.0325423	0.0323978	0.0322768	0.0321588	0.0320891	0.0320667	0.0320441	0.0320993	0.0321548	0.0322098	0.0322626	0.0323126
																				0.0339144	0.033823	0.0337456	0.0336772	0.033611	0.0335456	0.0334812	0.0334287	0.0333465	0.0332613	0.0332094	0.0331532	0.0330464	0.0328923	0.0327329	0.0325747	0.0324198	0.0322616	0.0320986	0.0319709	0.0318678	0.0317672	0.0317237	0.0317375	0.0317504	0.0318335	0.0319173	0.0319993	0.0320778	0.0321542
														0.0347334	0.0345235	0.0343179	0.0341546	0.0339724	0.033792	0.0336127	0.0334337	0.0332934	0.0331914	0.0330898	0.0329874	0.0328874	0.0328068	0.0327103	0.0326118	0.0325735	0.0325301	0.0324448	0.0323216	0.032196	0.0320737	0.0319486	0.031816	0.0316776	0.0315705	0.0314863	0.0314039	0.0313862	0.031434	0.0314813	0.031592	0.0317028	0.0318085	0.0319095	0.0320066
												0.0353408	0.0351557	0.0349694	0.0346783	0.0343916	0.0341375	0.0338631	0.0335901	0.0333205	0.0330512	0.0328491	0.032715	0.0325809	0.0324475	0.0323149	0.0322098	0.0321023	0.0319944	0.0319724	0.0319457	0.0318848	0.0317939	0.031703	0.0316148	0.0315197	0.0314151	0.0313012	0.0312118	0.0311412	0.0310755	0.031081	0.0311589	0.0312379	0.0313713	0.0315051	0.0316308	0.0317484	0.0318616
												0.035668	0.0354244	0.035178	0.0348261	0.0344779	0.034152	0.0338046	0.0334596	0.033118	0.0327769	0.0325256	0.0323641	0.0322031	0.032042	0.0318819	0.0317581	0.0316441						0.0313097	0.0312451	0.0311706	0.0310856	0.0309901	0.0309136	0.0308523	0.0307954	0.0308195	0.0309237	0.0310292	0.0311752	0.031322	0.0314576	0.0315816	0.0317008
												0.0359209	0.0355766	0.0352325	0.0348294	0.0344292	0.0340427	0.0336376	0.0332362	0.0328393	0.0324417	0.0321663	0.0320119	0.0318583	0.0317048		0.0314387	0.0313496	0.031261							0.0309441	0.0308724	0.0307904	0.0307218	0.030665	0.0306118	0.0306464	0.0307699	0.030897	0.0310446	0.031192	0.0313247	0.0314441	0.0315589
										0.0367697	0.0365439	0.0361914	0.0357478	0.0353086	0.0348584	0.0344096	0.0339647	0.0335087	0.0330568	0.0326089	0.0321613	0.0318659	0.0317233																				0.0306302	0.0307714	0.0309124	0.0310549	0.0311813	0.0312915	0.0313991
								0.037617	0.0373452	0.0370739	0.0366847	0.0362097	0.0356966	0.0351923	0.0347236	0.0342556	0.0337831	0.0333076	0.0328347	0.032367	0.0318989	0.0316032																							0.0306869	0.0308068	0.0309127	0.0310043	0.0310962
						0.0388028	0.0383524	0.0379252	0.0374696	0.0370151	0.0364389	0.0358537	0.0353079																																				0.0306502
								0.0375681	0.037059	0.0365512	0.0359196	0.0353089	0.0347698
							0.0374615	0.0369656	0.0364463	0.035928	0.0352962	0.0347086
							0.0368636	0.0363458	0.0358157	0.0352868	0.0346562	0.034096
							0.0361589	0.0356337	0.0351082	0.0345836	0.0339665	0.0334457
							0.0353931	0.0348692	0.0343565	0.0338445	0.0332518
		0.0372908	0.0367948	0.0362765	0.0357496	0.0352307	0.0347021	0.0341643	0.033631	0.0330988
			0.0359106	0.0354112	0.0349096	0.0344209	0.0339162	0.033396
		0.0351501	0.0347295	0.0342953	0.0338656	0.0334537
			0.0339063	0.0335241	0.033153
				0.0328617
[truncated: 76 more columns]

## Sheet: Tmax_DJF
																																																0.0333144	0.0336937
																																														0.0336265	0.0339497	0.0342838	0.0346453
																																													0.034476	0.0347232	0.0349799	0.0352462	0.0355328
																																												0.0354276	0.035587	0.0357472	0.0359194	0.0361003	0.0362984
																																									0.0361205	0.0361375	0.0362719	0.036412	0.0364627	0.0365123	0.036576	0.036652	0.0367371
																																							0.0373745	0.0372536	0.0371342	0.037126	0.0372326	0.0373447	0.0372928	0.0372416	0.0372043	0.0371817	0.0371651
																																						0.0385481	0.0383738	0.0382085	0.0380422	0.0379849	0.0380414	0.0381021	0.0379659	0.0378306	0.0377109	0.0376081	0.0375082
																																0.0406052				0.0397482	0.0394826	0.0391936	0.0389293	0.0386773	0.0384225	0.0382762	0.038239	0.0382055	0.0380745	0.0379431	0.0378303	0.0377362	0.0376415
																														0.039766	0.0411366	0.0417364	0.0415222	0.0412091	0.0408956	0.0405738	0.0402235	0.0398472	0.0395016	0.0391716	0.0388378	0.0386098	0.0384897	0.0383717	0.0382529	0.0381355	0.0380288	0.0379332	0.0378352
																											0.0365001	0.0378923	0.0392828	0.0407854	0.0422967	0.0429237	0.0426375	0.0422701	0.0419059	0.0415199	0.0410928	0.0406236	0.0401959	0.039787	0.0393729	0.0390622	0.038857	0.0386532	0.038539	0.0384262	0.0383153	0.0382059	0.0380908
																								0.0326996		0.0355212	0.0369876	0.038449	0.0399101	0.0415438	0.0431805	0.0438351	0.0434873	0.0430788	0.0426715	0.0422483	0.0417563	0.0411959	0.0406833	0.0401982	0.0397104	0.0393318	0.0390627	0.0387919	0.0386794	0.0385666	0.0384467	0.0383178	0.0381866
																							0.0312136	0.0327023	0.0341917	0.0356805	0.0372175	0.0387436	0.0402648	0.0419576	0.0436454	0.0442817	0.0438577	0.0433953	0.0429322	0.0424602	0.0419201	0.0413112	0.0407621	0.0402467	0.0397313	0.0393345	0.0390539	0.0387714	0.0386707	0.0385692	0.0384506	0.0383154	0.03818
																							0.0315528	0.0329543	0.0343555	0.0357567	0.0371996	0.0386292	0.0400521	0.0415671	0.0430739	0.0436157	0.0431881	0.042734	0.0422844	0.0418281	0.0413362	0.040805	0.0403309	0.0398948	0.039459	0.0391231	0.0388829	0.0386371	0.0385458	0.0384521	0.0383331	0.0381873	0.0380428
																						0.030448	0.0317846	0.033122	0.0344598	0.0357969	0.0371589	0.0385043	0.039842	0.0411944	0.0425326	0.0429884	0.0425685	0.0421325	0.041697	0.0412648	0.0408207	0.0403599	0.0399415	0.0395526	0.0391693	0.0388653	0.0386349	0.0383996	0.0382724	0.0381449	0.0379916	0.0378131	0.0376405
																						0.0306812	0.0319538	0.0332223	0.034492	0.0357629	0.03705	0.0383124	0.0395675	0.0407589	0.0419369	0.0423217	0.0419191	0.0415095	0.0411015	0.0406948	0.0402941	0.0399015	0.0395371	0.0391924	0.0388521	0.0385744	0.0383484	0.0381135	0.0379516	0.0377889	0.0376052	0.0374022	0.0372028
																						0.03075	0.0319533	0.0331604	0.0343634	0.0355688	0.0367914	0.037983	0.0391663	0.040209	0.0412421	0.0415706	0.0412009	0.04082	0.0404385	0.040054	0.0396985	0.039369	0.039055	0.0387515	0.0384514	0.0381943	0.0379678	0.0377306	0.0375375	0.0373449	0.0371341	0.0369096	0.036687
																						0.0309309		0.033163	0.034277	0.0353918	0.0365255	0.0376277	0.0387189	0.0396318	0.0405374	0.0408281	0.0405079	0.0401755	0.0398402	0.0394964	0.0391879	0.0389164	0.0386434	0.0383739	0.0381048	0.03786	0.037625	0.037381	0.037151	0.036922	0.036683	0.0364316	0.0361814
																									0.0343504	0.0353579	0.036388	0.0373784	0.0383608	0.0391472	0.0399273	0.0401848	0.0399175	0.0396341	0.0393487	0.0390482	0.0387812	0.0385473	0.0382998	0.0380446	0.037792	0.03754	0.0372813	0.0370089	0.0367482	0.0364849	0.0362154	0.0359413	0.0356657
																								0.0335336	0.0344032	0.0352746	0.036166	0.0370124	0.0378515	0.0384742	0.0390944	0.0393047	0.0391017	0.0388804	0.0386551	0.0384094	0.0381977	0.0380198	0.0378316	0.0376382	0.0374447	0.03723	0.0369793	0.0367169	0.0364598	0.0362025	0.0359437	0.0356805	0.035415
																								0.0338211	0.0345236	0.0352254	0.0359505	0.0366232	0.0372873	0.0377162	0.0381427	0.0382946	0.0381644	0.0380156	0.0378609	0.0376845	0.0375428	0.0374346	0.0373265	0.0372164	0.0371074	0.036943	0.0367138	0.0364711	0.0362334	0.0359957	0.0357561	0.035515	0.0352733
																							0.0334104	0.0340509	0.0346917	0.0353321	0.0359915	0.0365933	0.0371923	0.0375318	0.0378713	0.037976	0.0378375	0.0376786	0.0375117	0.0373226	0.0371693	0.0370515	0.0369404	0.0368337	0.0367269	0.0365775	0.0363721	0.0361534	0.0359376	0.0357225	0.0355065	0.0352907	0.0350734
																							0.0337113	0.0342772	0.0348432	0.0354088	0.0359918	0.0365127	0.0370249	0.0372834	0.0375432	0.037611	0.0374709	0.0373092	0.0371406	0.03695	0.0367893	0.036658	0.0365421	0.0364355	0.0363274	0.0361899	0.0360069	0.0358097	0.0356335	0.0354573	0.0352814	0.035106	0.0349304
																						0.0335431	0.0340203	0.0344996	0.0349778	0.035456	0.0359497	0.0363749	0.0367917	0.0369769	0.0371638	0.0371993	0.037067	0.0369098	0.0367488	0.0365659	0.0364006	0.0362538	0.0361294	0.0360199	0.0359093	0.0357794	0.0356168	0.0354404	0.0353197	0.0351989	0.0350804	0.0349634	0.0348463
																							0.0343383	0.0347203	0.0351032	0.0354843	0.0358834	0.0362159	0.0365381	0.0366516	0.0367653	0.0367623	0.0366313	0.0364763	0.0363185	0.0361465	0.0359821	0.0358232	0.0356961	0.0355864	0.0354749	0.0353562	0.0352163	0.035063	0.0349925	0.0349221	0.0348532	0.0347863	0.0347208
																							0.0345593	0.0348173	0.0350766	0.0353353	0.035614	0.0358435	0.0360656	0.0361151	0.036162	0.0361297	0.0360084	0.0358659	0.0357216	0.035575	0.0354267	0.0352773	0.0351633	0.0350671	0.0349705	0.0348764	0.0347727	0.0346574	0.0346353	0.0346133	0.0345918	0.0345698	0.03455
																					0.0345136	0.0346766	0.0347979	0.0349195	0.03504	0.0351604	0.0353038	0.0354165	0.0355228	0.0355121	0.0354955	0.0354362	0.0353279	0.0352001	0.0350723	0.0349543	0.0348285	0.0346951	0.0346013	0.0345275	0.0344498	0.0343901	0.0343304	0.0342612	0.0342884	0.0343155	0.0343395	0.0343653	0.0343933
																				0.0344983	0.0346542	0.0347465	0.034776	0.0348047	0.0348334	0.0348616	0.034915	0.0349547	0.0349919	0.034963	0.0349262	0.0348572	0.0347629	0.0346474	0.0345337	0.0344387	0.034329	0.0342025	0.0341214	0.0340627	0.0340016	0.0339662	0.0339501	0.0339246	0.0339858	0.0340481	0.0341047	0.0341635	0.0342252
																				0.034363	0.0344195	0.0344365	0.0344161	0.0343945	0.0343731	0.0343511	0.0343562	0.0343646	0.0343728	0.0343638	0.0343442	0.0342878	0.0342001	0.034096	0.033992	0.0339141	0.0338118	0.0336823	0.0336038	0.0335482	0.0334884	0.0334753	0.0334996	0.0335185	0.0336051	0.0336896	0.0337744	0.0338571	0.033943
																				0.0338344	0.0337766	0.0337162	0.0336471	0.0335811	0.0335141	0.0334466	0.0334066	0.0333917	0.0333769	0.033395	0.0334053	0.0333888	0.0333466	0.0332837	0.0332231	0.0331849	0.0331053	0.0329901	0.0329258	0.0328925	0.0328576	0.0328803	0.032956	0.0330228	0.033142	0.0332589	0.0333759	0.0334858	0.0336013
														0.0340173	0.0339192	0.0338172	0.0336907	0.0335361	0.0333846	0.033233	0.0330811	0.0329579	0.032863	0.0327675	0.0326717	0.0325765	0.0325114	0.0324803	0.0324509	0.0325019	0.0325493	0.0325812	0.0325903	0.0325778	0.032568	0.032572	0.0325193	0.0324129	0.0323577	0.0323377	0.032312	0.0323581	0.0324692	0.0325724	0.0327151	0.0328555	0.0329953	0.0331324	0.0332665
												0.0339982	0.0339801	0.0339591	0.0337546	0.0335517	0.0333458	0.033111	0.0328771	0.0326462	0.0324146	0.0322409	0.0321292	0.0320165	0.0319038	0.0317908	0.031713	0.0316675	0.0316224	0.0317063	0.0317914	0.0318696	0.0319316	0.0319688	0.0320075	0.0320548	0.0320292	0.0319322	0.0318796	0.0318576	0.0318391	0.0318999	0.0320363	0.0321683	0.032329	0.0324891	0.032646	0.0328005	0.0329496
												0.0339763	0.0338772	0.0337821	0.0335243	0.0332708	0.0330332	0.0327694	0.0325061	0.0322449	0.0319818	0.0317901	0.0316696	0.0315501	0.0314284	0.0313079	0.0312266	0.0311764						0.0315144	0.0315682	0.0316223	0.0316012	0.0315043	0.0314453	0.0314146	0.0313899	0.0314557	0.0316105	0.0317623	0.0319318	0.0321024	0.03227	0.0324314	0.0325894
												0.0337693	0.033546	0.0333347	0.0330642	0.0328019	0.0325814	0.032332	0.0320841	0.0318363	0.0315888	0.0314161	0.0313171	0.0312193	0.0311205		0.0309739	0.0309559	0.0309356							0.0312265	0.0311816	0.0310676	0.0309851	0.0309285	0.0308795	0.0309309	0.0310853	0.0312434	0.0314209	0.0316004	0.031776	0.031946	0.0321137
										0.0339463	0.0338088	0.0335627	0.033219	0.0328969	0.0326222	0.0323576	0.0321547	0.0319269	0.0316979	0.0314668	0.0312369	0.0310828	0.0310086																				0.0305063	0.0306565	0.0308458	0.0310377	0.0312192	0.0313962	0.0315687
								0.034436	0.0341072	0.0337795	0.033462	0.0330772	0.032648	0.0322512	0.0320044	0.0317728	0.0316209	0.031448	0.0312679	0.0310845	0.0308994	0.0307845																							0.0301936	0.0303806	0.0305572	0.0307262	0.0308988
						0.0354037	0.0349747	0.0345162	0.0340024	0.0334889	0.0329909	0.0325003	0.0320392																																				0.0302425
								0.034077	0.0335177	0.0329594	0.0324218	0.0319167	0.0314752
							0.0339891	0.0334992	0.0329677	0.0324363	0.0319415	0.0315009
							0.0334286	0.0329467	0.0324404	0.0319362	0.0314838	0.0311097
							0.0327603	0.0323039	0.0318435	0.0313822	0.0309893	0.0306923
							0.0320087	0.0315887	0.0311805	0.0307724	0.0304398
		0.0338686	0.0334022	0.032878	0.0323414	0.0318365	0.0313673	0.0309373	0.0305258	0.0301151
			0.0326065	0.0321049	0.0315875	0.0310978	0.0306276	0.0301768
		0.0318799	0.031489	0.031042	0.0305761	0.0301351
			0.0304974	0.0300985	0.02968
				0.0292127
[truncated: 76 more columns]

## Sheet: Tmax_JJA
																																																0.0287374	0.0296224
																																														0.0277512	0.0287025	0.0295736	0.030448
																																													0.0275942	0.0285579	0.0294155	0.0301646	0.0309183
																																												0.0276217	0.0284036	0.029188	0.0298866	0.0304959	0.0311102
																																									0.0275041	0.0277504	0.0282744	0.0288091	0.029352	0.0298979	0.0303837	0.0308081	0.0312333
																																							0.0296902	0.0294261	0.0291631	0.0292199	0.0295916	0.0299579	0.030274	0.0305912	0.0308728	0.031119	0.0313631
																																						0.0323838	0.0317978	0.0312912	0.0307898	0.0306585	0.0308787	0.0310787	0.0311745	0.0312715	0.0313579	0.0314329	0.0314995
																																0.0392181				0.0363272	0.0354572	0.0345536	0.0337253	0.0329513	0.032184	0.0318398	0.0318812	0.0318874	0.0318311	0.0317761	0.0317355	0.0317078	0.0316671
																														0.0389219	0.0412161	0.0421484	0.0416299	0.0406944	0.0397166	0.038714	0.0376811	0.0366206	0.0355859	0.0345773	0.0335797	0.0330541	0.0329481	0.0327935	0.0326186	0.0324442	0.0322833	0.0321354	0.0319658
																											0.0340167	0.0364344	0.0388651	0.041482	0.044059	0.0450623	0.044386	0.0433104	0.0421906	0.0410084	0.0398045	0.0385826	0.0373419	0.0360988	0.0348678	0.0341583	0.0339123	0.0336101	0.0333292	0.033049	0.0327746	0.0325057	0.0322123
																								0.0285554		0.0330605	0.0355465	0.0381448	0.0407506	0.0435439	0.04631	0.0473254	0.0464821	0.0452605	0.0439868	0.0426355	0.0412772	0.0399128	0.0384798	0.0370208	0.0355725	0.0346979	0.0343449	0.0339405	0.0335785	0.0332191	0.032857	0.0324938	0.0321156
																							0.0265514	0.0289757	0.0314056	0.0338409	0.0364435	0.0391219	0.0418087	0.0446675	0.0475093	0.0485106	0.0475639	0.0462466	0.044885	0.0434174	0.0419656	0.0405247	0.0389675	0.0373527	0.0357548	0.0347744	0.0343652	0.0339077	0.0335217	0.0331381	0.0327445	0.0323437	0.0319375
																							0.0270466	0.0293521	0.0316627	0.0339786	0.0363978	0.0388545	0.0413175	0.0439421	0.0465551	0.0474767	0.0466187	0.0454108	0.0441432	0.0427607	0.0414098	0.0400971	0.0386487	0.0371315	0.0356292	0.0346944	0.0342754	0.0338115	0.0334406	0.0330737	0.0326888	0.0322891	0.0318946
																						0.0255632	0.0277161	0.0298731	0.0320352	0.0342001	0.0364153	0.0386402	0.0408674	0.04324	0.0456077	0.046454	0.0456701	0.0445336	0.0433535	0.0420309	0.0407499	0.0395161	0.0381712	0.0367723	0.0353881	0.0345108	0.0341009	0.0336535	0.0333022	0.0329511	0.0325881	0.0322075	0.0318405
																						0.0263987	0.0283677	0.0303391	0.0323135	0.034292	0.0363038	0.0382999	0.0402965	0.042421	0.0445389	0.0452851	0.0445613	0.043507	0.0423895	0.0411547	0.0399731	0.0388387	0.0376149	0.0363461	0.0350897	0.0342862	0.0338977	0.033471	0.0331493	0.0328204	0.0324851	0.0321319	0.0317985
																						0.0271835	0.0289045	0.030625	0.0323505	0.0340781	0.0358524	0.0375941	0.0393324	0.0411832	0.0430182	0.043626	0.0429345	0.0419538	0.0409223	0.0398034	0.0387377	0.0377394	0.0366658	0.0355563	0.0344516	0.0337463	0.0334014	0.0330222	0.0327274	0.0324386	0.0321368	0.031819	0.0315213
																						0.0280634		0.0309471	0.0323941	0.0338431	0.0353601	0.0368327	0.0383006	0.0398741	0.0414215	0.0418887	0.0412235	0.040313	0.0393575	0.0383584	0.0374253	0.0365506	0.0356324	0.0346794	0.0337317	0.0331207	0.0328214	0.0324899	0.0322265	0.0319633	0.0316952	0.0314176	0.0311542
																									0.0325108	0.0336866	0.034951	0.0361614	0.0373629	0.0386572	0.039916	0.0402396	0.0395993	0.0387563	0.037875	0.036994	0.0361748	0.0354184	0.0346316	0.0338193	0.0330047	0.0324766	0.0322005	0.0318982	0.0316591	0.0314206	0.0311743	0.0309287	0.0306939
																								0.0316324	0.0325232	0.0334104	0.0343963	0.0353386	0.0362725	0.0372839	0.0382547	0.0384734	0.037928	0.0371993	0.0364409	0.035715	0.0350534	0.034457	0.0338462	0.0332172	0.0325783	0.0321465	0.0318965	0.0316181	0.0314126	0.0312083	0.0309952	0.0307774	0.0305772
																								0.0319746	0.032582	0.0331934	0.033882	0.0345382	0.0351894	0.0359054	0.0365869	0.0367473	0.0363746	0.0358361	0.0352747	0.0347282	0.034243	0.0338186	0.0333936	0.0329611	0.0325208	0.0321882	0.0319385	0.0316703	0.0314846	0.0313009	0.0311114	0.0309163	0.0307407
																							0.0321554	0.032629	0.0331065	0.0335877	0.0341444	0.0346705	0.0351802	0.0357536	0.0362952	0.0363912	0.0360257	0.0355105	0.0349779	0.0344456	0.0339678	0.0335457	0.0331369	0.0327297	0.0323141	0.0319977	0.0317604	0.0314978	0.0313435	0.0311842	0.0310235	0.0308573	0.0307051
																							0.0328585	0.033208	0.0335616	0.0339178	0.0343424	0.0347425	0.0351416	0.035582	0.0359932	0.0360152	0.0356635	0.0351782	0.0346812	0.0341627	0.0336955	0.0332774	0.0328868	0.0325064	0.0321187	0.031819	0.0315901	0.03134	0.0312157	0.0310916	0.0309618	0.0308237	0.0307039
																						0.0332525	0.0334812	0.0337101	0.0339453	0.0341835	0.0344821	0.0347645	0.0350485	0.035358	0.0356457	0.0356198	0.0352869	0.0348394	0.0343813	0.0338813	0.0334248	0.0330124	0.0326417	0.0322914	0.0319329	0.0316526	0.031434	0.0312	0.0311099	0.0310152	0.0309196	0.0308209	0.0307353
																							0.034047	0.0341671	0.03429	0.0344197	0.0345956	0.0347649	0.0349391	0.0351195	0.0352862	0.0352111	0.0349035	0.0345025	0.0340919	0.0336416	0.0332193	0.0328244	0.0324827	0.0321674	0.0318428	0.0315873	0.0313836	0.0311667	0.0311032	0.0310335	0.0309713	0.0309139	0.0308627
																							0.0344533	0.0344623	0.0344738	0.0344923	0.0345449	0.0346004	0.0346604	0.0347339	0.0347916	0.0346753	0.034408	0.0340917	0.0337672	0.0334166	0.0330733	0.0327365	0.0324485	0.0321844	0.0319163	0.0317044	0.0315352	0.0313548	0.0313068	0.0312631	0.0312248	0.0312067	0.0311881
																					0.035088	0.0350685	0.0349499	0.0348329	0.0347181	0.0346092	0.0345229	0.0344492	0.034382	0.0343487	0.0343023	0.0341504	0.0339301	0.0337018	0.0334672	0.0332209	0.032961	0.0326892	0.0324645	0.0322622	0.032055	0.0318947	0.0317699	0.0316359	0.0316092	0.0315814	0.031573	0.0315972	0.0316175
																				0.0353334	0.0353849	0.0353291	0.0351554	0.0349823	0.0348122	0.034648	0.0344953	0.0343632	0.0342391	0.0341593	0.0340699	0.033921	0.0337094	0.0335209	0.0333271	0.033135	0.0329124	0.0326595	0.0324517	0.032268	0.0320788	0.0319345	0.031829	0.0317176	0.0316992	0.0316807	0.0316971	0.0317469	0.0317934
																				0.0355649	0.0355895	0.0355101	0.0353321	0.0351488	0.0349677	0.0347919	0.0346202	0.0344753	0.0343374	0.0342467	0.0341467	0.0339806	0.0337667	0.0335586	0.0333621	0.0331766	0.0329475	0.0326744	0.0324504	0.0322393	0.0320273	0.0318749	0.0317737	0.0316689	0.0316483	0.0316273	0.0316581	0.0317377	0.0317971
																				0.0353104	0.035267	0.035143	0.0349147	0.0347049	0.0344981	0.0342961	0.0341139	0.033961	0.0338183	0.0337212	0.0336139	0.0334462	0.0332433	0.0330788	0.032912	0.0327501	0.0325337	0.0322702	0.0320641	0.031877	0.0316904	0.0315685	0.0314952	0.0314243	0.031446	0.0314684	0.0315437	0.0316777	0.0317833
														0.0358378	0.035589	0.035349	0.03523	0.0350956	0.0349559	0.0348096	0.0346639	0.0344775	0.0342513	0.034025	0.0337886	0.0335797	0.0333852	0.0332335	0.0330896	0.0329935	0.0328848	0.0327235	0.0325373	0.0323881	0.032232	0.03208	0.0318997	0.0316943	0.0315122	0.0313418	0.0311904	0.0311065	0.0310832	0.0310522	0.0311291	0.0312053	0.0313249	0.0314883	0.0316348
												0.036883	0.0364488	0.0360011	0.0356365	0.0352832	0.0350447	0.034791	0.0345285	0.0342668	0.0340037	0.0337549	0.0335206	0.0332868	0.0330542	0.0328259	0.0326507	0.0325045	0.0323594	0.0322701	0.0321652	0.0320162	0.0318468	0.0317183	0.0315743	0.0314331	0.0312678	0.0310837	0.0309251	0.0307905	0.0306557	0.0305997	0.0306058	0.0306037	0.0307273	0.0308507	0.0310091	0.0312004	0.0313762
												0.0373636	0.0368208	0.0362551	0.0357706	0.0352958	0.0349301	0.0345507	0.0341631	0.0337748	0.0333875	0.0330702	0.0328235	0.0325776	0.0323328	0.0320918	0.0319205	0.0317749						0.0310624	0.0309442	0.0308084	0.0306676	0.030521	0.0303933	0.0302858	0.0301919	0.030165	0.0302083	0.0302439	0.0304033	0.0305636	0.0307489	0.0309593	0.0311525
												0.0378649	0.0372036	0.0365258	0.0358973	0.0352776	0.0347621	0.0342543	0.0337429	0.0332308	0.032718	0.0323565	0.0321451	0.031935	0.0317263		0.0313675	0.0312419	0.0311231							0.0304169	0.0303091	0.0302084	0.0301167	0.0300404	0.0299741	0.0299845	0.0300619	0.0301271	0.0302898	0.0304525	0.0306299	0.0308258	0.0310057
										0.0398285	0.0391364	0.0383911	0.0376222	0.036852	0.0360988	0.0353514	0.0346926	0.0340644	0.0334333	0.0328019	0.0321717	0.0317686	0.0315939																				0.0299938	0.0300888	0.0302398	0.0303888	0.0305495	0.0307183	0.0308776
								0.041937	0.0411805	0.0404262	0.0395223	0.0386273	0.0378046	0.0369932	0.0361666	0.0353442	0.0345864	0.0338589	0.0331335	0.0324098	0.0316863	0.031256																							0.030117	0.0302414	0.0303685	0.030496	0.0306164
						0.0441398	0.0431391	0.0422447	0.0412795	0.0403172	0.0391924	0.0381883	0.0373828																																				0.0302486
								0.0415606	0.0405839	0.039609	0.0384646	0.0374708	0.0367236
							0.0413289	0.0404474	0.0395267	0.038609	0.0375282	0.0366218
							0.0402306	0.0393526	0.038476	0.0376024	0.0365763	0.0357503
							0.0391717	0.038276	0.0374248	0.0365741	0.0355828	0.0348206
							0.0381439	0.0372261	0.0363956	0.0355671	0.0346146
		0.0418619	0.0410306	0.0401695	0.0392327	0.0382306	0.0372723	0.0363591	0.0355172	0.034677
			0.0397641	0.0389642	0.0381062	0.0372004	0.0363325	0.0355023
		0.0386662	0.0380246	0.0373663	0.0366683	0.0359405
			0.0369217	0.0363623	0.0357801
				0.0355886
[truncated: 76 more columns]

## Sheet: Tmin_Annual
																																																0.0337886	0.0341305
																																														0.0347666	0.035084	0.0353113	0.0355711
																																													0.0358029	0.0361603	0.036389	0.0364877	0.0366132
																																												0.0363596	0.0365788	0.0367971	0.0369131	0.0369257	0.036961
																																									0.0356475	0.036152	0.0365055	0.0368479	0.036896	0.0369441	0.0369243	0.0368375	0.0367692
																																							0.0355255	0.0360145	0.0365116	0.0368796	0.0371052	0.0373165	0.0372016	0.0370865	0.0369395	0.0367607	0.0365955
																																						0.0362933	0.0365628	0.0368939	0.0372364	0.0374611	0.0375522	0.0376259	0.0373652	0.0371046	0.0368474	0.0365939	0.0363488
																																0.0367538				0.0369544	0.0369596	0.0369764	0.0370602	0.0371999	0.0373542	0.0374026	0.0373258	0.0372296	0.036905	0.0365808	0.0362955	0.0360497	0.0358059
																														0.0367189	0.0376001	0.0381076	0.038171	0.0380544	0.0379328	0.037789	0.0376607	0.0375464	0.0374827	0.0374683	0.0374734	0.0373833	0.0371766	0.0369481	0.0365978	0.0362481	0.0359412	0.0356763	0.0354077
																											0.0349262	0.0360232	0.0371348	0.0380284	0.03894	0.0393976	0.0393305	0.0391163	0.0388949	0.0386361	0.0383911	0.0381608	0.0379636	0.0378087	0.0376751	0.0374585	0.0371356	0.0367902	0.0364083	0.0360271	0.0356838	0.0353789	0.035065
																								0.0326372		0.0346891	0.0357205	0.0368107	0.0379094	0.038837	0.0397798	0.0401895	0.0400089	0.0397137	0.0394094	0.0390754	0.0387417	0.0384074	0.0380905	0.0377989	0.0375218	0.037202	0.0368187	0.036414	0.0360188	0.0356235	0.0352621	0.034935	0.0345997
																							0.0319328	0.0329736	0.0340132	0.0350507	0.0360815	0.0371286	0.0381802	0.0390985	0.0400301	0.0403696	0.0400763	0.0396994	0.039312	0.0389029	0.0384857	0.0380603	0.0376346	0.0372181	0.0368095	0.0364267	0.0360498	0.0356541	0.0353073	0.0349596	0.0346421	0.0343542	0.034059
																							0.0321073	0.0330903	0.0340724	0.0350529	0.0360139	0.0369471	0.0378786	0.0387109	0.039552	0.0398029	0.0394332	0.0390024	0.0385568	0.0380983	0.0376299	0.0371523	0.0366668	0.0361778	0.0356906	0.0352882	0.0349532	0.0346015	0.0343227	0.0340434	0.0337891	0.0335606	0.0333259
																						0.0314256	0.0323608	0.0332952	0.0342288	0.0351612	0.0360628	0.0368893	0.0377091	0.0384624	0.0392216	0.0393923	0.0389494	0.038449	0.0379326	0.0374101	0.0368676	0.0363062	0.0357404	0.0351669	0.0345872	0.0341525	0.0338457	0.033523	0.0332866	0.03305	0.0328382	0.0326515	0.0324608
																						0.0317452	0.0326282	0.0335106	0.0343923	0.0352732	0.0361178	0.0368415	0.0375527	0.0382308	0.0389118	0.0390068	0.0384943	0.0379278	0.0373442	0.0367512	0.0361259	0.0354673	0.0348087	0.0341435	0.033473	0.0330054	0.0327276	0.032436	0.0322394	0.0320432	0.0318734	0.0317299	0.0315837
																						0.0318689	0.0326966	0.0335235	0.0343499	0.0351759	0.0359669	0.0365947	0.0372043	0.0378139	0.0384238	0.0384509	0.037876	0.0372479	0.0366011	0.035941	0.0352352	0.0344828	0.0337336	0.0329831	0.0322314	0.0317421	0.031503	0.0312512	0.0310964	0.0309402	0.0308115	0.0307117	0.0306105
																						0.0320199		0.0335451	0.0343068	0.0350681	0.0358002	0.0363295	0.0368344	0.0373806	0.0379244	0.0378874	0.0372549	0.0365692	0.035868	0.0351489	0.0343747	0.0335455	0.0327225	0.0319045	0.0310876	0.030593	0.0304091	0.0302138	0.030088	0.0299619	0.0298632	0.0297942	0.0297276
																									0.0345041	0.0352264	0.0359249	0.036383	0.0368096	0.0372458	0.0376769	0.0375301	0.0367933	0.0360049	0.035202	0.0343788	0.0335136	0.0326055	0.031708	0.0308211	0.0299392	0.0294385	0.0293099	0.0291696	0.0290707	0.0289712	0.0289023	0.0288616	0.0288273
																								0.0338466	0.0344779	0.0351076	0.0357193	0.036102	0.0364548	0.0367795	0.0370973	0.0368887	0.0361417	0.0353384	0.0345216	0.033683	0.0328219	0.0319383	0.0310745	0.0302287	0.0293902	0.0289465	0.0288871	0.0288187	0.0287669	0.0287146	0.028692	0.0286976	0.0287098
																								0.0338528	0.0343611	0.0348697	0.0353611	0.0356466	0.0359051	0.0360978	0.0362842	0.0360473	0.0353722	0.0346328	0.0338827	0.0331178	0.0323526	0.0315876	0.0308525	0.030139	0.0294301	0.029081	0.0290844	0.029078	0.029071	0.0290625	0.0290807	0.0291258	0.0291761
																							0.0335922	0.0340134	0.034434	0.0348542	0.035261	0.0354834	0.0356813	0.0357762	0.0358648	0.0356177	0.0350155	0.0343427	0.033661	0.0329713	0.0323033	0.031658	0.0310534	0.0304741	0.0298968	0.0296289	0.0296611	0.0296868	0.0296909	0.0296966	0.0297243	0.0297765	0.0298332
																							0.0337986	0.0341258	0.0344522	0.0347783	0.0350936	0.0352455	0.0353769	0.0353825	0.0353841	0.0351366	0.0346167	0.0340198	0.0334154	0.0328082	0.0322361	0.031698	0.0312109	0.0307537	0.0302961	0.030096	0.0301465	0.0301924	0.0302269	0.0302613	0.0303172	0.0303961	0.0304776
																						0.0337352	0.0339628	0.034189	0.0344151	0.0346409	0.0348581	0.0349335	0.0349908	0.0349178	0.0348411	0.0346019	0.0341745	0.0336635	0.0331449	0.0326293	0.0321496	0.0317069	0.0313256	0.0309775	0.0306268	0.0304831	0.0305406	0.0305939	0.0306767	0.0307614	0.0308631	0.0309834	0.0311086
																							0.034082	0.0342152	0.0343484	0.0344805	0.0346047	0.0346056	0.0345905	0.0344399	0.034287	0.034058	0.0337257	0.0333094	0.0328866	0.0324677	0.0320842	0.0317368	0.031457	0.0312145	0.0309692	0.0308796	0.0309405	0.0310001	0.0311246	0.0312495	0.0313888	0.0315446	0.0317049
																							0.0339692	0.0340153	0.0340608	0.0341054	0.0341414	0.0340662	0.0339778	0.033762	0.0335441	0.0333371	0.0331203	0.0328396	0.0325536	0.0322703	0.0320189	0.0317983	0.0316421	0.0315207	0.0313968	0.0313773	0.0314591	0.031543	0.0316945	0.0318455	0.0320141	0.0321928	0.0323786
																					0.0338678	0.0338923	0.0338466	0.0338004	0.0337536	0.0337059	0.0336488	0.033493	0.0333262	0.033055	0.0327833	0.0326079	0.0325155	0.0323812	0.0322419	0.0321038	0.0319923	0.031907	0.0318811	0.0318882	0.0318912	0.0319487	0.0320599	0.0321721	0.0323535	0.032535	0.0327289	0.0329351	0.0331452
																				0.0336671	0.0337135	0.0336848	0.0335817	0.0334783	0.0333749	0.0332707	0.0331551	0.0329542	0.032744	0.0324575	0.0321707	0.0320241	0.0320106	0.031975	0.0319347	0.031895	0.0318725	0.0318674	0.0319178	0.0319977	0.032076	0.0321752	0.0323008	0.0324296	0.0326142	0.0327996	0.0329931	0.0332005	0.0334108
																				0.0333378	0.0333124	0.0332362	0.0331097	0.0329832	0.0328562	0.032729	0.0325888	0.0323756	0.0321566	0.0318912	0.0316273	0.0315051	0.0315236	0.031539	0.0315507	0.0315625	0.0315773	0.0315956	0.031665	0.0317626	0.0318557	0.0319623	0.0320855	0.0322132	0.0323748	0.0325358	0.0327061	0.0328837	0.0330695
																				0.0328282	0.032727	0.0326007	0.0324516	0.0323016	0.0321507	0.0319998	0.0318352	0.0316142	0.0313896	0.0311499	0.0309127	0.0308146	0.0308583	0.0309186	0.0309751	0.0310283	0.0310736	0.0311112	0.0311957	0.0313033	0.0314055	0.031522	0.0316599	0.0318018	0.0319543	0.032106	0.0322642	0.0324249	0.0325955
														0.0333607	0.0331424	0.0329265	0.0327306	0.0325377	0.0323513	0.0321703	0.0319891	0.031816	0.0316503	0.0314851	0.0313213	0.0311546	0.0309792	0.0307634	0.0305458	0.0303446	0.0301473	0.0300852	0.0301609	0.0302555	0.0303477	0.0304333	0.0305001	0.03055	0.0306422	0.0307558	0.0308578	0.0309788	0.0311245	0.0312765	0.0314229	0.0315687	0.0317183	0.0318718	0.0320279
												0.0335624	0.0333721	0.0331896	0.0328767	0.032565	0.0322833	0.0320155	0.0317526	0.0314925	0.0312325	0.0310167	0.0308449	0.030674	0.0305031	0.0303325	0.0301522	0.0299493	0.029746	0.0295888	0.0294376	0.0294184	0.0295289	0.0296518	0.029773	0.0298828	0.0299671	0.0300249	0.0301187	0.030226	0.0303254	0.030444	0.0305917	0.0307476	0.0308864	0.0310243	0.0311643	0.0313059	0.0314489
												0.0334684	0.0332097	0.0329624	0.0325799	0.0321987	0.0318564	0.0315389	0.0312245	0.0309114	0.0305981	0.0303575	0.0301887	0.0300205	0.0298529	0.0296861	0.0295109	0.0293283						0.0291359	0.0292626	0.0293759	0.0294639	0.0295253	0.0296197	0.0297199	0.0298082	0.0299245	0.0300716	0.030228	0.0303615	0.0304934	0.0306253	0.0307566	0.030887
												0.033304	0.0329364	0.0325783	0.0321584	0.0317429	0.0313745	0.0310366	0.0307011	0.0303651	0.0300295	0.0297809	0.0296198	0.0294588	0.0292983		0.0289752	0.0288193	0.0286662							0.0288106	0.0288917	0.0289566	0.0290495	0.0291465	0.0292317	0.0293466	0.0294991	0.029665	0.0298098	0.0299532	0.0300949	0.0302341	0.0303713
										0.0339448	0.0336053	0.0331975	0.0327368	0.0322821	0.0318406	0.0314035	0.0310162	0.0306577	0.0302993	0.0299384	0.0295772	0.0293198	0.0291666																				0.0289931	0.0291484	0.0292894	0.0294324	0.0295735	0.029714	0.0298491
								0.0345364	0.0341538	0.0337686	0.0333208	0.0328443	0.032351	0.0318615	0.031459	0.0310615	0.0307079	0.0303766	0.0300393	0.0296956	0.0293518	0.0291106																							0.0288835	0.0289929	0.0291101	0.0292345	0.029354
						0.035176	0.0346858	0.034201	0.0337249	0.0332472	0.0327115	0.0322158	0.0317657																																				0.0288392
								0.0335302	0.0330613	0.0325906	0.0320661	0.0316227	0.0312558
							0.0331566	0.0327132	0.032282	0.0318496	0.031378	0.0310243
							0.0323582	0.0319329	0.0315243	0.0311146	0.0306814	0.0304043
							0.0316369	0.0312183	0.0308192	0.0304195	0.0300089	0.0297878
							0.03094	0.0305336	0.0301499	0.0297656	0.0293777
		0.0327444	0.0322594	0.0317538	0.0312618	0.0307806	0.0303293	0.0299075	0.0295071	0.0291058
			0.0317127	0.0312397	0.0307802	0.0303342	0.0299027	0.0294864
		0.0314353	0.0310561	0.0306596	0.0302772	0.0299111
			0.0306183	0.0302718	0.0299401
				0.0299833
[truncated: 76 more columns]

## Sheet: Tmin_DJF
																																																0.0378419	0.0377991
																																														0.0400881	0.03989	0.0396366	0.0394442
																																													0.0414817	0.0413081	0.0410518	0.0407112	0.0404227
																																												0.0420296	0.0417907	0.0415499	0.0412489	0.0408852	0.040567
																																									0.0403639	0.0410205	0.0413782	0.041748	0.0414476	0.0411468	0.0408127	0.0404458	0.0401179
																																							0.0389641	0.0397436	0.0405515	0.0410641	0.0412894	0.0415229	0.0411667	0.0408107	0.0404491	0.0400831	0.0397467
																																						0.0387693	0.0393292	0.0399527	0.0406057	0.0409779	0.0410746	0.0411767	0.0407807	0.0403852	0.0400109	0.0396604	0.0393304
																																0.0371199				0.0380935	0.038349	0.0386754	0.0390578	0.0395035	0.0399766	0.0401853	0.0401284	0.0400736	0.039709	0.0393433	0.0390283	0.0387646	0.0385103
																														0.0371566	0.0376817	0.0380272	0.0381556	0.0381859	0.0382295	0.038252	0.038356	0.0385394	0.038778	0.0390751	0.0394015	0.0394759	0.0392971	0.039118	0.0388151	0.0385114	0.0382582	0.0380551	0.0378524
																											0.0366542	0.0372256	0.0377945	0.0382646	0.0387489	0.0389935	0.0389558	0.0388481	0.0387556	0.0386561	0.0386397	0.0387071	0.0388228	0.0389963	0.0391952	0.0391581	0.0388814	0.038603	0.0383148	0.0380263	0.037781	0.0375809	0.0373709
																								0.0358352		0.0368732	0.0374334	0.0379694	0.0384998	0.0390039	0.0395223	0.039733	0.0396011	0.0394257	0.0392606	0.0390909	0.0389926	0.0389643	0.0389823	0.0390439	0.0391216	0.0390054	0.0386942	0.0383805	0.038055	0.0377294	0.0374409	0.03719	0.036932
																							0.0355019	0.0360434	0.036585	0.0371241	0.0377016	0.0382367	0.0387637	0.039286	0.0398252	0.0399929	0.0397668	0.039522	0.039284	0.0390447	0.0388638	0.038738	0.0386543	0.0386036	0.0385561	0.0383867	0.0380913	0.0377947	0.0375043	0.037212	0.0369518	0.0367228	0.0364865
																							0.0350648	0.0356179	0.0361708	0.0367223	0.037307	0.0378303	0.0383404	0.0388199	0.0393154	0.0394285	0.039144	0.0388614	0.0385795	0.0383015	0.0380639	0.0378706	0.037713	0.0375728	0.0374276	0.037222	0.0369555	0.0366894	0.036462	0.0362335	0.0360298	0.0358506	0.0356651
																						0.0339376	0.0345337	0.0351297	0.0357255	0.0363191	0.036938	0.0374612	0.0379679	0.0384155	0.0388788	0.0389502	0.0386162	0.0382916	0.037964	0.0376438	0.0373419	0.03706	0.0368078	0.0365576	0.0362908	0.0360287	0.0357693	0.0355087	0.0353153	0.0351237	0.0349513	0.0348021	0.034648
																						0.0333616	0.0340125	0.0346629	0.0353121	0.035961	0.0366215	0.0371517	0.0376612	0.038084	0.038517	0.0385403	0.0381492	0.0377734	0.0373916	0.0370161	0.0366365	0.0362509	0.0358844	0.035516	0.0351327	0.0348164	0.0345675	0.0343181	0.0341588	0.0340016	0.0338638	0.0337464	0.0336311
																						0.0325613	0.0332819	0.0340031	0.0347232	0.0354434	0.0361655	0.0367232	0.0372565	0.0376749	0.0380935	0.038084	0.037646	0.0372126	0.0367691	0.0363344	0.0358696	0.0353746	0.0348906	0.0344044	0.0339094	0.033546	0.0333121	0.0330772	0.0329479	0.0328198	0.0327092	0.0326202	0.0325372
																						0.0319391		0.0334796	0.0342502	0.0350185	0.0357819	0.0363512	0.0368896	0.0372981	0.0376976	0.0376484	0.0371573	0.0366599	0.0361509	0.0356532	0.0351298	0.0345792	0.0340318	0.0334828	0.0329314	0.0325744	0.0324087	0.0322378	0.0320983	0.0319593	0.0318392	0.031735	0.0316466
																									0.0342947	0.035091	0.0358726	0.036429	0.036951	0.0372892	0.0376099	0.0374625	0.036858	0.0362366	0.0356037	0.0349838	0.0343766	0.0337798	0.0331783	0.032575	0.0319752	0.0316341	0.0315446	0.0314491	0.0312852	0.0311228	0.0309776	0.0308471	0.0307373
																								0.0334408	0.0342048	0.0349666	0.0357108	0.0362352	0.0367281	0.0369802	0.0372076	0.0369955	0.0363605	0.0357008	0.0350276	0.0343693	0.0337639	0.0332106	0.0326631	0.0321258	0.0315956	0.031345	0.0313634	0.031372	0.0312173	0.0310637	0.030927	0.0308105	0.0307174
																								0.0334643	0.0341442	0.0348244	0.0354929	0.0359582	0.0363939	0.0365326	0.0366485	0.0364123	0.0358345	0.0352225	0.0345966	0.0339834	0.0334648	0.03304	0.0326376	0.0322497	0.0318651	0.0317362	0.0318496	0.031952	0.0318027	0.0316534	0.0315271	0.0314228	0.0313397
																							0.0331566	0.0337731	0.0343893	0.0350055	0.0356205	0.0360445	0.0364417	0.0364867	0.0365105	0.0362604	0.0357419	0.0351819	0.0346064	0.0340406	0.0336105	0.0333175	0.0330615	0.032826	0.0325895	0.0325695	0.03275	0.0329132	0.032741	0.0325663	0.0324194	0.0322975	0.0321952
																							0.0335436	0.0340708	0.0345968	0.0351225	0.035656	0.0360106	0.0363417	0.0363099	0.0362619	0.036016	0.0355747	0.0350842	0.0345796	0.0340821	0.0337337	0.033534	0.0333861	0.0332642	0.0331379	0.033188	0.0333983	0.0335918	0.0334483	0.033304	0.0331893	0.0331022	0.0330342
																						0.0335349	0.0339461	0.0343568	0.0347668	0.0351758	0.0356	0.0358571	0.036093	0.036003	0.0358997	0.0356771	0.0353312	0.0349298	0.0345157	0.0341088	0.0338322	0.0336866	0.0336098	0.033564	0.0335082	0.0335897	0.0337957	0.0339874	0.0339265	0.0338624	0.033833	0.0338378	0.0338559
																							0.0343124	0.0346054	0.0348982	0.0351879	0.0354926	0.0356509	0.0357874	0.0356359	0.0354759	0.0352792	0.0350319	0.034724	0.0344071	0.03409	0.0338878	0.033801	0.0337942	0.0338258	0.0338474	0.0339665	0.0341725	0.034367	0.0343908	0.0344114	0.0344619	0.0345396	0.0346285
																							0.034486	0.034663	0.0348398	0.0350134	0.0351988	0.0352646	0.0353146	0.0351105	0.034906	0.0347492	0.034617	0.0344296	0.034237	0.034032	0.0339321	0.0339365	0.0340178	0.0341361	0.0342473	0.0344167	0.0346356	0.0348441	0.0349478	0.0350537	0.0351688	0.0353021	0.0354417
																					0.0343968	0.0345357	0.034606	0.0346747	0.0347441	0.0348109	0.0348856	0.0348682	0.0348396	0.0345915	0.0343509	0.0342395	0.0342307	0.0341736	0.0341122	0.0340267	0.0340383	0.0341456	0.0343278	0.0345467	0.0347586	0.0349908	0.0352342	0.0354711	0.0356609	0.0358511	0.036039	0.0362344	0.0364358
																				0.0343507	0.034527	0.0346065	0.0345909	0.0345743	0.0345585	0.0345405	0.0345254	0.0344478	0.0343618	0.0341138	0.0338788	0.033825	0.0339265	0.0339876	0.034046	0.0340703	0.0341552	0.0343008	0.0345181	0.0347717	0.0350209	0.0352659	0.0355016	0.0357343	0.0359447	0.0361552	0.0363531	0.036542	0.0367374
																				0.0342002	0.034279	0.0342817	0.0342068	0.0341318	0.034057	0.0339811	0.0339031	0.0337935	0.0336795	0.033481	0.0333046	0.0333274	0.03352	0.0336914	0.0338581	0.0339799	0.0340946	0.0342024	0.0343797	0.0345922	0.0348017	0.0350002	0.0351877	0.0353778	0.0355425	0.0357051	0.0358481	0.035969	0.0360904
																				0.0337595	0.0337282	0.0336557	0.0335493	0.0334393	0.0333298	0.0332182	0.0330983	0.0329737	0.0328489	0.0327192	0.032613	0.0327094	0.0329793	0.033236	0.0334906	0.0336957	0.0338308	0.0338951	0.0340206	0.0341861	0.0343486	0.0344991	0.0346446	0.0347958	0.0349104	0.035024	0.0351091	0.0351649	0.0352238
														0.0339306	0.0338379	0.0337381	0.033584	0.0334241	0.0332818	0.0331544	0.0330288	0.0329057	0.0327848	0.032666	0.03255	0.0324262	0.0322902	0.0321649	0.0320416	0.0319905	0.031967	0.0321476	0.0325002	0.0328382	0.0331793	0.0334627	0.0336054	0.0336155	0.0336845	0.0337982	0.0338978	0.033988	0.0340808	0.0341847	0.0342432	0.0343009	0.034327	0.0343196	0.0343186
												0.0339684	0.033922	0.0338627	0.0336507	0.0334337	0.0331907	0.0329514	0.0327265	0.0325176	0.0323081	0.0321466	0.0320319	0.0319185	0.0318058	0.0316919	0.0315463	0.0314285	0.0313177	0.031352	0.0314189	0.0316902	0.03213	0.0325464	0.0329706	0.0333241	0.0334854	0.0334503	0.0334561	0.0334917	0.033532	0.0335544	0.0335832	0.0336322	0.03363	0.0336269	0.0335885	0.0335126	0.0334471
												0.0338649	0.0337778	0.0336822	0.0334132	0.0331436	0.0328768	0.0326217	0.0323794	0.0321526	0.0319247	0.031763	0.0316647	0.0315682	0.0314717	0.0313753	0.0312351	0.031134						0.0323128	0.0327347	0.0330879	0.0332353	0.033174	0.0331436	0.033131	0.033121	0.033105	0.0330961	0.0331133	0.0330723	0.0330306	0.0329491	0.0328271	0.0327185
												0.0336264	0.0334263	0.0332225	0.0329852	0.0327497	0.0325462	0.0323563	0.0321798	0.0320168	0.031856	0.0317245	0.0316235	0.0315225	0.0314222		0.031185	0.0310989	0.031021							0.0325372	0.0326645	0.0326367	0.0326266	0.0326273	0.0326295	0.0326201	0.0326306	0.0326794	0.0326485	0.0326182	0.0325439	0.0324267	0.0323157
										0.0337755	0.0335984	0.0333757	0.0330879	0.0328033	0.0326241	0.032449	0.0323324	0.0322277	0.0321299	0.0320385	0.0319483	0.0318499	0.0317459																				0.0322349	0.0322538	0.0321887	0.0321292	0.0320308	0.0318984	0.0317619
								0.0341888	0.0338286	0.0334683	0.0331659	0.0328693	0.0325502	0.0322405	0.0321744	0.0321174	0.0321364	0.0321685	0.0321894	0.0322024	0.0322144	0.0321764																							0.0317487	0.0315973	0.0314409	0.0312761	0.0311026
						0.0348727	0.0344625	0.0340076	0.0335557	0.0331048	0.0327133	0.0323915	0.0321059																																				0.0305223
								0.0336144	0.033179	0.0327447	0.0323707	0.0321068	0.031912
							0.0335776	0.0331852	0.0328009	0.0324172	0.0321203	0.031976
							0.0331672	0.0328058	0.0324591	0.0321137	0.0318843	0.0318528
							0.0328101	0.0324838	0.0321809	0.0318785	0.0317122	0.0317779
							0.0324661	0.0321817	0.0319268	0.0316728	0.031564
		0.0338374	0.0335558	0.0331915	0.0328137	0.0324585	0.0321336	0.0318388	0.0315718	0.0313047
			0.0333029	0.0329396	0.0325625	0.0322021	0.031861	0.0315392
		0.0331736	0.0329229	0.0325958	0.0322527	0.0319217
			0.0327171	0.0324253	0.0321169
				0.0323131
[truncated: 76 more columns]

## Sheet: Tmin_JJA
																																																0.0283502	0.0289088
																																														0.0284098	0.0290191	0.029512	0.0300618
																																													0.0287345	0.0294434	0.0299976	0.030394	0.0308395
																																												0.0289314	0.0294899	0.0300479	0.0304791	0.0307823	0.0311275
																																									0.0285722	0.0289751	0.0294493	0.0298993	0.0302297	0.0305593	0.0308005	0.0309539	0.0311395
																																							0.0298009	0.0298881	0.029996	0.0302225	0.0305377	0.0308226	0.0309279	0.0310342	0.0310896	0.0310954	0.0311269
																																						0.031852	0.0316129	0.0314885	0.0313834	0.0314224	0.0315669	0.0316736	0.0315596	0.0314453	0.0313198	0.0311825	0.0310651
																																0.036265				0.0348532	0.0343319	0.0337459	0.0332654	0.0328701	0.0324959	0.0322889	0.0322051	0.0320767	0.0317973	0.0315191	0.0312668	0.0310425	0.0308311
																														0.0359817	0.0376953	0.0385349	0.0384046	0.0379464	0.0374373	0.0368714	0.0362205	0.0354833	0.0348006	0.0341747	0.0335703	0.0331572	0.0328849	0.0325604	0.0321564	0.031753	0.0313837	0.0310489	0.030719
																											0.0322357	0.034076	0.0359352	0.0378507	0.0397725	0.0406875	0.0404798	0.0399541	0.039372	0.0386904	0.0379131	0.0370429	0.0361772	0.0353368	0.0345194	0.0339185	0.0334801	0.0329872	0.0324765	0.0319659	0.0314895	0.0310464	0.0306026
																								0.0281783		0.0314625	0.0332243	0.0351347	0.0370574	0.0390719	0.0410976	0.0420114	0.04169	0.0410607	0.0403763	0.0396007	0.0387287	0.0377604	0.0367471	0.0357281	0.0347292	0.0339933	0.0334727	0.0329009	0.0323443	0.0317883	0.0312648	0.0307758	0.0302843
																							0.0267529	0.0284846	0.0302147	0.031943	0.0337258	0.0356083	0.0375033	0.0395159	0.0415471	0.0424126	0.0419935	0.0412679	0.0404963	0.0396375	0.038693	0.0376609	0.0365332	0.0353677	0.0342221	0.0334078	0.0328784	0.0323037	0.0317719	0.0312414	0.0307427	0.0302784	0.0298089
																							0.0272564	0.0289071	0.0305572	0.032207	0.0338426	0.0355205	0.0372065	0.0390403	0.0408958	0.0416418	0.0411618	0.0403852	0.0395611	0.038662	0.0376953	0.0366642	0.0355188	0.0343207	0.0331399	0.0323348	0.0318622	0.0313487	0.030894	0.0304391	0.0300169	0.0296276	0.0292319
																						0.0265664	0.0281073	0.0296471	0.0311873	0.032728	0.0341894	0.0356261	0.0370651	0.0386802	0.0403216	0.0409151	0.0403361	0.0394621	0.0385488	0.0375638	0.0365333	0.0354604	0.0342939	0.0330858	0.0318917	0.0311178	0.0307241	0.030292	0.0299218	0.0295511	0.029213	0.0289074	0.0285963
																						0.0276393	0.0290356	0.0304333	0.0318313	0.03323	0.0345192	0.0357185	0.0369126	0.0383109	0.0397364	0.0401695	0.0394883	0.0385199	0.0375129	0.0364432	0.0353525	0.0342359	0.0330466	0.0318291	0.0306266	0.0298865	0.0295747	0.0292288	0.0289383	0.0286474	0.0283913	0.0281677	0.027938
																						0.0287626	0.0299545	0.0311454	0.0323387	0.0335323	0.0346153	0.0355579	0.0364888	0.0376519	0.0388413	0.0390916	0.0382935	0.0372408	0.0361554	0.0350124	0.0338666	0.0327215	0.0315223	0.0303072	0.029108	0.0284158	0.0281997	0.0279532	0.0277436	0.0275327	0.0273571	0.0272154	0.0270695
																						0.0299037		0.0318264	0.0327889	0.0337518	0.0346197	0.0353076	0.0359785	0.0369121	0.0378722	0.037947	0.0370378	0.0359065	0.0347469	0.0335373	0.0323417	0.0311599	0.0299472	0.0287299	0.027531	0.0268819	0.0267569	0.0266026	0.0264738	0.0263459	0.0262514	0.0261932	0.0261314
																									0.0332963	0.0340838	0.0347914	0.035283	0.0357483	0.0364463	0.0371682	0.0370584	0.0360311	0.034815	0.0335715	0.0322866	0.0310173	0.0297641	0.0285002	0.0272449	0.026008	0.0253661	0.0252938	0.0251974	0.0251415	0.0250872	0.0250692	0.0250861	0.0251012
																								0.0328438	0.0334296	0.034013	0.034526	0.0348463	0.0351426	0.0356327	0.0361481	0.03593	0.0349016	0.0337058	0.0324855	0.0312292	0.0299926	0.0287771	0.0275656	0.0263724	0.0251974	0.0246114	0.0245942	0.0245536	0.0245793	0.0246054	0.024666	0.0247637	0.0248603
																								0.0329735	0.0333607	0.0337494	0.0340669	0.0342267	0.034368	0.0346653	0.0349856	0.0347182	0.0337934	0.0327173	0.0316218	0.0304891	0.029375	0.02828	0.0272017	0.0261468	0.0251055	0.0245997	0.0246089	0.0245999	0.0246852	0.0247692	0.0248897	0.025046	0.0252023
																							0.0329282	0.0331898	0.0334509	0.0337115	0.0339094	0.0339794	0.0340324	0.0342078	0.0344031	0.0341193	0.0332927	0.0323315	0.0313557	0.0303429	0.0293434	0.0283593	0.0274069	0.0264825	0.0255674	0.0251124	0.0251013	0.0250757	0.0251708	0.0252692	0.0253997	0.0255675	0.0257367
																							0.0332021	0.0333437	0.0334843	0.0336255	0.033704	0.0336849	0.0336583	0.0337148	0.0337896	0.0334901	0.0327642	0.0319236	0.0310701	0.0301758	0.0292942	0.028423	0.0275985	0.0268064	0.0260194	0.0256173	0.0255883	0.0255472	0.0256561	0.0257663	0.0259107	0.0260915	0.0262754
																						0.0333791	0.0334075	0.0334341	0.0334609	0.033487	0.033451	0.0333455	0.0332353	0.0331776	0.0331355	0.0328288	0.0322084	0.0314914	0.030762	0.0299898	0.0292257	0.0284715	0.0277776	0.0271195	0.0264626	0.0261174	0.0260714	0.0260155	0.0261383	0.0262654	0.0264236	0.0266171	0.0268167
																							0.033557	0.0334791	0.0334003	0.0333224	0.0331868	0.0330102	0.0328332	0.0326724	0.0325275	0.0322239	0.0317232	0.0311513	0.0305656	0.0299449	0.0293117	0.0286693	0.0280965	0.0275657	0.0270352	0.026742	0.0266737	0.0265993	0.0267223	0.0268472	0.0270095	0.0272122	0.0274217
																							0.0334276	0.0332607	0.0330927	0.0329265	0.0327132	0.0324727	0.0322328	0.0319982	0.03177	0.0314828	0.0311309	0.0307545	0.0303649	0.0299523	0.0294957	0.0289945	0.0285643	0.0281743	0.0277868	0.0275614	0.027489	0.0274135	0.0275124	0.0276106	0.0277637	0.0279598	0.0281672
																					0.0338139	0.0337027	0.0334324	0.0331618	0.0328898	0.0326187	0.0323119	0.0319917	0.0316732	0.031363	0.0310545	0.0307924	0.030589	0.0304119	0.0302221	0.0300213	0.0297429	0.0293868	0.0290994	0.0288541	0.02861	0.0284551	0.028381	0.028302	0.028378	0.0284543	0.0285909	0.0287861	0.0289838
																				0.0335927	0.0335947	0.0334479	0.0331464	0.0328456	0.0325434	0.0322425	0.031916	0.0315901	0.0312683	0.0309517	0.0306324	0.0304143	0.0303092	0.0302575	0.0301948	0.0301328	0.0299653	0.0296927	0.0294887	0.0293276	0.0291687	0.0290465	0.028963	0.0288756	0.0289191	0.028963	0.0290739	0.0292596	0.0294441
																				0.0333007	0.0332728	0.0331165	0.032834	0.03255	0.0322646	0.03198	0.0316824	0.0313948	0.0311146	0.0308302	0.0305391	0.0303444	0.0302783	0.0302758	0.0302692	0.0302732	0.0301545	0.0299114	0.0297381	0.0296064	0.0294766	0.0293664	0.0292714	0.0291704	0.0291714	0.029172	0.0292524	0.0294089	0.0295739
																				0.0326754	0.032627	0.0324723	0.0321998	0.0319356	0.0316693	0.0314054	0.0311351	0.0308815	0.0306364	0.0303788	0.0301095	0.0299267	0.0298709	0.0299075	0.0299369	0.0299676	0.0298678	0.0296462	0.0294942	0.0293833	0.0292757	0.0291912	0.029124	0.0290469	0.029049	0.0290491	0.0291316	0.0292872	0.0294587
														0.0323176	0.032163	0.0320114	0.0319201	0.0318795	0.0318282	0.0317651	0.0317004	0.0315559	0.0313341	0.0311095	0.0308812	0.030663	0.0304353	0.0302188	0.0300106	0.029783	0.0295389	0.0293688	0.0293184	0.0293542	0.029382	0.0294061	0.0293161	0.029112	0.0289659	0.0288582	0.0287551	0.0286854	0.0286347	0.0285703	0.0285878	0.0286028	0.0286979	0.028872	0.0290493
												0.0325083	0.0320878	0.0316852	0.031434	0.0311866	0.0310362	0.0309827	0.0309159	0.0308382	0.0307584	0.0306341	0.0304663	0.030298	0.0301296	0.0299636	0.0297988	0.029627	0.0294587	0.0292653	0.0290511	0.0289002	0.0288544	0.0288775	0.0288921	0.0288968	0.0287932	0.0285843	0.0284282	0.028307	0.0281907	0.0281151	0.0280628	0.0279924	0.0280229	0.0280507	0.0281557	0.0283396	0.0285261
												0.0321931	0.0316457	0.0311153	0.0307608	0.0304117	0.0301946	0.0301211	0.0300334	0.0299333	0.0298316	0.0297236	0.0296095	0.0294947	0.0293812	0.0292696	0.0291614	0.0290279						0.0283855	0.0283899	0.0283689	0.0282549	0.0280484	0.0278859	0.0277533	0.0276259	0.0275486	0.0274963	0.0274225	0.0274645	0.0275064	0.027622	0.0278133	0.0280073
												0.0321862	0.0315509	0.0309174	0.0304149	0.0299244	0.0296025	0.0294471	0.0292795	0.0290975	0.0289138	0.0287891	0.0287239	0.0286592	0.0285945		0.0284552	0.0283384	0.028227							0.0276985	0.0275981	0.0274291	0.0272923	0.0271811	0.0270712	0.0270215	0.0269984	0.0269489	0.0270136	0.0270747	0.0272111	0.0274194	0.0276293
										0.0337509	0.0330582	0.0323988	0.0317204	0.0310222	0.0304137	0.0298177	0.0293986	0.0291311	0.0288524	0.0285597	0.0282633	0.0280978	0.0280606																				0.0266915	0.0266718	0.0267596	0.0268467	0.0269996	0.0272179	0.0274291
								0.0352822	0.0345395	0.0337959	0.0330733	0.032432	0.0318039	0.0311374	0.0305161	0.0299085	0.029452	0.0290941	0.028725	0.0283413	0.0279572	0.0277496																							0.0267696	0.0268666	0.0270158	0.0272168	0.0274099
						0.0365395	0.0355566	0.0346917	0.0339812	0.0332715	0.0325731	0.0320285	0.0315566																																				0.0274048
								0.0336335	0.0330595	0.0324855	0.0319128	0.0315216	0.0312172
							0.0330517	0.0324567	0.0320069	0.031558	0.0311067	0.0308561
							0.0318153	0.0313541	0.0310011	0.0306466	0.0302887	0.0301504
							0.0307858	0.0303958	0.0300734	0.0297515	0.0294232	0.0293335
							0.0298583	0.0295138	0.0292002	0.0288876	0.0285699
		0.0327783	0.0318861	0.0310885	0.0303933	0.0296888	0.0291649	0.0288185	0.0284814	0.0281448
			0.0312207	0.0304846	0.02985	0.0292162	0.0287464	0.0284413
		0.0310176	0.0303216	0.0297182	0.0292146	0.0287234
			0.0297547	0.029248	0.0288421
				0.0289464
[truncated: 76 more columns]

## Sheet: Pr_Annual
																																																1.68029	1.84509
																																														1.81742	1.82363	1.85953	1.93765
																																													1.8419	1.87524	1.91049	1.93102	1.95328
																																												1.77043	1.83385	1.87281	1.91179	1.96668	1.98747
																																									1.61685	1.6915	1.73893	1.79314	1.87789	1.94488	2.00886	2.08028	2.14274
																																							1.36225	1.46811	1.57054	1.65817	1.74664	1.883	2.01083	2.10431	2.18494	2.25958	2.30135
																																						1.23304	1.36982	1.47295	1.61189	1.75826	1.83907	1.98394	2.12573	2.23178	2.35953	2.38523	2.38329
																																0.66702				1.0492	1.19101	1.28626	1.43255	1.57071	1.74837	1.91855	2.01523	2.10337	2.18518	2.24344	2.32405	2.32553	2.27422
																														0.536822	0.598276	0.670058	0.759579	0.88396	0.990109	1.1249	1.25131	1.38312	1.56546	1.71872	1.9049	2.06656	2.10374	2.11218	2.13506	2.13681	2.17688	2.15496	2.11587
																											0.379161	0.436726	0.477517	0.534149	0.590809	0.670507	0.773143	0.907726	1.01683	1.17666	1.3258	1.46934	1.6489	1.78693	1.95692	2.0484	2.02854	2.00705	1.9988	2.01278	2.0482	2.01706	1.99332
																								0.244194		0.335516	0.377914	0.429179	0.493573	0.545351	0.603327	0.699605	0.808039	0.938427	1.09077	1.23353	1.35665	1.46969	1.57062	1.7076	1.83533	1.87732	1.84646	1.84627	1.85225	1.89326	1.91919	1.91183	1.89516
																							0.201802	0.254899	0.290404	0.324094	0.362772	0.419634	0.494205	0.578435	0.655354	0.757997	0.852818	0.964619	1.07519	1.17282	1.24771	1.31366	1.40963	1.54355	1.66716	1.68886	1.65297	1.67342	1.7147	1.77796	1.82931	1.83381	1.81264
																							0.203839	0.240518	0.272195	0.307888	0.362076	0.434583	0.519955	0.597618	0.676337	0.764131	0.845515	0.925525	1.01327	1.10241	1.17477	1.22195	1.3071	1.45437	1.55384	1.6042	1.57339	1.58008	1.64552	1.70174	1.77386	1.78272	1.77034
																						0.146274	0.214431	0.238482	0.275011	0.325843	0.378439	0.460584	0.54843	0.612366	0.664036	0.716665	0.781796	0.873295	0.949041	1.03638	1.12285	1.19032	1.2525	1.36838	1.46519	1.50707	1.49318	1.51001	1.55043	1.56749	1.64641	1.65445	1.65219
																						0.179618	0.20722	0.247184	0.278365	0.34205	0.433003	0.501591	0.566526	0.609019	0.637939	0.693753	0.759782	0.814986	0.902461	0.99046	1.08205	1.15319	1.23556	1.30263	1.36827	1.39301	1.37379	1.3841	1.41264	1.4224	1.49382	1.51155	1.51646
																						0.202034	0.237588	0.280736	0.3199	0.368149	0.437908	0.504323	0.575783	0.610006	0.646867	0.706755	0.761315	0.808594	0.846272	0.912284	1.02363	1.08996	1.16042	1.21114	1.2504	1.27327	1.24409	1.25624	1.29039	1.32388	1.38499	1.38775	1.37857
																						0.210041		0.292883	0.335899	0.369815	0.431911	0.502359	0.576975	0.643276	0.686756	0.738235	0.774736	0.804379	0.826517	0.864725	0.911429	1.00556	1.06747	1.12744	1.17006	1.17907	1.15177	1.17932	1.21533	1.25478	1.2912	1.3077	1.28651
																									0.338537	0.381219	0.460779	0.537544	0.609479	0.677654	0.722293	0.760089	0.778918	0.797417	0.818882	0.845636	0.859447	0.915259	0.95889	1.00498	1.1238	1.14708	1.12825	1.13559	1.17319	1.20143	1.21413	1.21546	1.20077
																								0.316565	0.372321	0.419777	0.480924	0.536783	0.591567	0.647825	0.696756	0.737864	0.766637	0.793986	0.827808	0.841347	0.876897	0.893751	0.950495	0.986084	1.0397	1.05991	1.01379	1.08	1.05905	1.07948	1.14767	1.1469	1.11581
																								0.339205	0.390203	0.434788	0.475119	0.519109	0.574329	0.623739	0.673925	0.731425	0.784558	0.825619	0.873861	0.912071	0.928114	0.923664	0.963047	1.015	1.04874	1.02501	0.966747	0.973188	1.00036	1.02409	1.05461	1.05156	1.02399
																							0.307044	0.35468	0.40551	0.44801	0.48514	0.528351	0.581779	0.64796	0.700157	0.780864	0.842748	0.885143	0.941621	0.987133	0.98851	0.970321	0.99482	1.03278	1.05174	1.02083	0.954504	0.942996	0.967138	0.992723	1.01872	1.03579	1.00712
																							0.339476	0.38865	0.445797	0.509755	0.555645	0.57191	0.627986	0.684503	0.786542	0.841952	0.895448	0.915089	0.99293	1.03493	1.01411	0.984622	0.991774	1.01516	1.0266	1.00814	0.959862	0.939304	0.938636	0.951601	0.971613	0.988307	0.974239
																						0.159192	0.157521	0.212803	0.268264	0.294169	0.295035	0.294017	0.341271	0.639788	0.7854	0.836731	0.848939	0.817987	0.82487	0.83218	0.854229	0.925084	0.888149	0.905425	0.920837	0.904552	0.97336	0.971235	0.957262	0.949864	0.92178	0.931372	0.944226
																							0.261846	0.287811	0.30626	0.391794	0.509892	0.473751	0.449297	0.437594	0.373842	0.387561	0.782367	0.77809	0.82313	1.27469	0.804687	0.818598	0.862591	0.87441	0.880917	0.859454	0.988168	1.00761	0.985745	0.977566	0.930159	0.944965	0.976855
																							0.243533	0.227896	0.238891	0.247359	0.336576	0.331326	0.414323	0.317013	0.39203	0.341863	0.369631	0.414823	0.459246	0.462234	0.832613	0.820556	0.845416	0.85407	0.84253	0.816357	0.790014	0.798538	1.0217	0.984345	0.854939	0.980824	1.00615
																					0.340946	0.341255	0.274159	0.269914	0.277202	0.276975	0.284347	0.280661	0.283814	0.276381	0.213054	0.475964	0.357549	0.40636	0.48637	0.482993	0.474391	0.674987	0.820558	0.816791	0.81974	0.79397	0.744235	0.757714	0.789253	1.05012	0.848821	0.896905	0.994853
																				0.456486	0.285056	0.330991	0.328299	0.324546	0.321797	0.331211	0.286033	0.295659	0.306394	0.317474	0.24515	0.245112	0.346434	0.308933	0.628246	0.59576	0.519549	0.501731	0.495646	0.852514	0.710477	0.728896	0.72874	0.734035	0.760428	0.940534	0.775818	0.900771	0.970828
																				0.2633	0.397522	0.422009	0.365873	0.366348	0.361938	0.363665	0.30834	0.323813	0.353347	0.38405	0.298813	0.310482	0.296784	0.284364	0.306587	0.599509	0.613207	0.583524	0.642733	0.70599	0.475754	0.823331	0.692819	0.703663	0.724547	0.748479	0.757154	0.797543	0.93968
																				0.383564	0.413989	0.438044	0.39932	0.403827	0.402158	0.40168	0.34104	0.35362	0.383035	0.414144	0.308454	0.302291	0.330296	0.327606	0.267903	0.253394	0.344099	0.587993	0.465377	0.607412	0.688944	0.657758	0.674562	0.685776	0.717447	0.742076	0.752377	0.795442	0.880698
														0.174144	0.228207	0.279597	0.124775	0.265673	0.358953	0.371213	0.407996	0.448697	0.44503	0.44538	0.44149	0.395021	0.337804	0.325564	0.330554	0.364348	0.328902	0.362202	0.370428	0.305745	0.275744	0.270023	0.279028	0.38401	0.245939	0.434837	0.541023	0.519233	0.642695	0.902976	0.666756	0.697418	0.770845	0.808462	0.888928
												0.231457	0.247793	0.224408	0.357934	0.40446	0.318939	0.271503	0.397939	0.418192	0.441003	0.475756	0.491632	0.491086	0.460651	0.379264	0.382201	0.570844	0.481867	0.505819	0.494273	0.550537	0.658502	0.654365	0.422974	0.364326	0.375293	0.365269	0.444204	0.563957	0.597556	0.498629	0.484143	0.510132	0.573866	0.618304	0.685018	0.758682	0.767965
												0.27405	0.287772	0.182183	0.283405	0.303854	0.343347	0.27127	0.342418	0.35492	0.362323	0.382083	0.410119	0.392781	0.365942	0.361705	0.410903	0.429507						0.388427	0.248554	0.290497	0.357023	0.544082	0.437628	0.659688	0.626136	0.456537	0.430384	0.404744	0.449695	0.479346	0.557747	0.591241	0.784693
												0.3272	0.336087	0.277437	0.345042	0.333614	0.376507	0.378881	0.371436	0.346596	0.283559	0.231077	0.279073	0.362075	0.320053		0.353644	0.362279	0.386176							0.325829	0.294879	0.317304	0.318006	0.286155	0.251979	0.489551	0.407794	0.332068	0.26228	0.538638	0.546962	0.541215	0.609357
										0.25829	0.327842	0.384963	0.390327	0.319624	0.39204	0.361244	0.312657	0.427401	0.269452	0.301487	0.288347	0.280637	0.225366																				0.336877	0.393522	0.436081	0.38659	0.543449	0.585047	0.668399
								0.265764	0.273781	0.270588	0.338704	0.336648	0.346477	0.342515	0.332956	0.270044	0.239953	0.197249	0.161736	0.136538	0.181554	0.108575																							0.24638	0.328015	0.378778	0.441851	0.702447
						0.229389	0.283159	0.286683	0.284122	0.283697	0.348724	0.34938	0.332164																																				0.326048
								0.284169	0.277366	0.278152	0.341859	0.334504	0.318058
							0.296759	0.278399	0.273029	0.277089	0.343678	0.335634
							0.323282	0.318218	0.302292	0.281458	0.268401	0.270264
							0.379241	0.372219	0.352622	0.313436	0.265668	0.175094
							0.415175	0.403336	0.358976	0.306386	0.180193
		0.277558	0.421206	0.398118	0.377737	0.380362	0.396495	0.36726	0.312877	0.273849
			0.419444	0.407426	0.390183	0.362906	0.316923	0.177362
		0.366644	0.423989	0.532191	0.396625	0.431103
			0.305019	0.172968	0.160249
				0.149442
[truncated: 76 more columns]

## Sheet: Pr_DJF
																																																-0.00299328	-0.0211084
																																														0.0611842	0.00252032	-0.00569886	-0.0173744
																																													0.0373959	0.0312593	0.047508	0.0421035	0.0364451
																																												0.0486975	0.045225	0.0394759	0.0510308	0.0477235	0.0379646
																																									0.0727139	0.0692792	0.0506764	0.0551517	0.0503305	0.0456859	0.051958	0.0477219	0.0416002
																																							0.0683642	0.0705582	0.0725432	0.0739748	0.0469593	0.0575781	0.0533728	0.048447	0.0510553	0.0461116	0.041961
																																						0.0288874	0.0596328	0.0629762	0.0710601	0.0791248	0.0702906	0.0693638	0.0630156	0.0559764	0.0712067	0.0606097	0.0540134
																																0.0152538				0.0203614	0.023099	0.0292055	0.0565703	0.0619993	0.0698381	0.0761249	0.0708935	0.0704174	0.0636273	0.0573089	0.0653012	0.0586321	0.0544407
																														0.0126059	0.0116538	0.0153353	0.0185744	0.0227943	0.0233955	0.0241942	0.0277044	0.0327915	0.0573832	0.0630565	0.0681045	0.0763356	0.069738	0.0701943	0.0642067	0.0585969	0.0619453	0.0592038	0.0546815
																											0.00333454	0.00744843	0.0111073	0.0134349	0.0121833	0.0155655	0.0186151	0.0234166	0.0217822	0.0234681	0.0269961	0.0321431	0.0591953	0.0641224	0.0685517	0.0721065	0.0666426	0.0682302	0.0633142	0.058587	0.0604831	0.057819	0.0544167
																								0.00316469		0.0108011	0.0171571	0.019754	0.0257895	0.0276669	0.025587	0.0282432	0.0306717	0.0338588	0.0319097	0.0338581	0.036623	0.0397149	0.0504516	0.0532163	0.0571243	0.0589205	0.070953	0.0765567	0.0732441	0.06856	0.0589676	0.0580909	0.0573966
																							0.00238024	0.00578068	0.0090227	0.0118095	0.0172514	0.018913	0.0231819	0.029197	0.0277264	0.0303751	0.0333313	0.0357854	0.0311325	0.0330405	0.0357414	0.0393238	0.04723	0.0509876	0.0538059	0.0558107	0.0684668	0.0729639	0.070719	0.0668451	0.0594544	0.0591319	0.0590901
																							0.00500527	0.00739826	0.0101897	0.013102	0.0177644	0.0213329	0.0249635	0.0263712	0.0248642	0.0337163	0.0364298	0.0391914	0.0332724	0.035499	0.0373443	0.0399998	0.0456094	0.0487214	0.0523843	0.0522097	0.0660173	0.0689459	0.0673615	0.0647255	0.0580647	0.0581638	0.0584795
																						0.00384378	0.0063514	0.00901395	0.0115748	0.015408	0.0187046	0.0234174	0.0273963	0.0289858	0.0261266	0.027392	0.0293757	0.0423257	0.0372777	0.0395238	0.0403821	0.0414301	0.044208	0.0473718	0.0495264	0.0513114	0.0636044	0.064299	0.0642625	0.0642205	0.0552697	0.0564324	0.0576194
																						0.00746746	0.00685953	0.00837951	0.00965625	0.0111886	0.0185036	0.0207478	0.0231077	0.022865	0.0287546	0.0301853	0.0319544	0.0326195	0.0574547	0.0596356	0.0619522	0.0616147	0.0653005	0.0673235	0.0704212	0.0721167	0.0607418	0.060506	0.0592672	0.0595152	0.0549375	0.0586603	0.0553951
																						0.0129223	0.0127656	0.0133173	0.0141634	0.015519	0.0210961	0.0235699	0.0267031	0.0265902	0.0321914	0.0334399	0.0338992	0.0353907	0.0381204	0.0383597	0.0646137	0.0660453	0.0679271	0.0691826	0.0687511	0.069578	0.0580206	0.0546251	0.0559204	0.0576658	0.0544579	0.0574729	0.0545171
																						0.017518		0.0179035	0.018248	0.0189076	0.0224504	0.0256304	0.0300862	0.031042	0.0360496	0.0371454	0.0372898	0.0371284	0.039649	0.0397545	0.039321	0.0696634	0.0707877	0.070691	0.0694827	0.0682771	0.0572521	0.0544401	0.0560268	0.0591795	0.0587835	0.0590879	0.0549766
																									0.0218184	0.0213752	0.024237	0.0274229	0.0316827	0.0333794	0.0383863	0.0389889	0.0392998	0.0390166	0.0423346	0.0422956	0.0416898	0.0405774	0.0380914	0.0364517	0.0712075	0.0699476	0.0605011	0.0583295	0.0608108	0.0629137	0.0644865	0.0652419	0.0586643
																								0.0236515	0.0249144	0.0248731	0.028816	0.0301834	0.0323303	0.03369	0.0394792	0.040793	0.041556	0.0431236	0.0385641	0.0391063	0.0393502	0.0392428	0.0395835	0.0384406	0.0374864	0.0363283	0.0320391	0.0683914	0.0296122	0.0299705	0.069863	0.0702668	0.0618485
																								0.0282105	0.0287111	0.0291094	0.0321163	0.0328081	0.0344696	0.0347123	0.039478	0.0408921	0.0417595	0.0419998	0.0411598	0.0419857	0.0420927	0.0407075	0.0415676	0.040273	0.0389102	0.0368854	0.0324092	0.0310089	0.0301628	0.0296548	0.0285507	0.0287676	0.024493
																							0.03255	0.0323451	0.0322499	0.032486	0.0359625	0.0362454	0.0367771	0.0375562	0.0412932	0.0427414	0.0437553	0.0443256	0.0443708	0.0453506	0.0454683	0.0434128	0.0440961	0.0424523	0.0407074	0.0383732	0.0334335	0.0319839	0.0315181	0.0310205	0.0315935	0.0305242	0.025349
																							0.0389144	0.0383718	0.0380697	0.037825	0.0405106	0.0400884	0.0407999	0.0419425	0.0462729	0.0454735	0.0471175	0.0481151	0.047691	0.0489609	0.0490246	0.0465858	0.0470099	0.0452934	0.0433681	0.0407682	0.036811	0.0350172	0.034004	0.0324866	0.0332725	0.0319471	0.0267222
																						0.0471925	0.0501074	0.0536208	0.0526096	0.0518638	0.0490404	0.0467348	0.0467532	0.0494286	0.0504809	0.040635	0.0508114	0.0515813	0.0501679	0.0501143	0.0494142	0.0473351	0.0448855	0.0434988	0.0424262	0.0403787	0.0386028	0.0368155	0.0353158	0.027305	0.0254539	0.0250182	0.0244743
																							0.0612555	0.0589542	0.0568324	0.0540276	0.0518339	0.0491453	0.0476203	0.0564518	0.056578	0.0477914	0.0471251	0.0463343	0.04367	0.0421195	0.0410623	0.0400647	0.0377953	0.036559	0.0346508	0.033673	0.0340571	0.0329632	0.0393507	0.0297081	0.0278271	0.0271658	0.0275879
																							0.0720471	0.0685406	0.065711	0.0622698	0.0616715	0.059402	0.0580512	0.0591856	0.0574883	0.0574877	0.0566823	0.0557033	0.0515964	0.0498529	0.0482443	0.0471524	0.0424088	0.0407719	0.0383257	0.0377455	0.0378083	0.0362676	0.0344408	0.0328004	0.0299951	0.0291867	0.0290998
																					0.077416	0.0764858	0.0810189	0.0765098	0.0734022	0.0698428	0.0718848	0.0697395	0.0691497	0.0702516	0.0680501	0.068239	0.0681952	0.0671319	0.0608436	0.0589153	0.0567234	0.0551785	0.0479295	0.0460068	0.0435737	0.0417792	0.0431516	0.0414714	0.0390327	0.0367626	0.0317967	0.0315572	0.0303888
																				0.0779476	0.0803228	0.0795482	0.0874408	0.0825452	0.0780694	0.074758	0.0617145	0.0616218	0.0619126	0.0648715	0.0804406	0.080595	0.0814609	0.0809529	0.0721822	0.0706559	0.0662529	0.0629394	0.0556692	0.0525462	0.0505412	0.0479947	0.0465838	0.0437975	0.0408765	0.038097	0.0414664	0.0405756	0.0398505
																				0.0810574	0.0835334	0.0815964	0.0901757	0.0860399	0.0836818	0.0811121	0.0659955	0.0676709	0.070219	0.0739158	0.0945774	0.0946367	0.0949844	0.0955845	0.0815503	0.0785562	0.0739247	0.0689833	0.0610486	0.0569398	0.0541242	0.0516553	0.0495375	0.0452665	0.0411756	0.0373464	0.0424904	0.0416473	0.0419959
																				0.0844659	0.0858938	0.0864916	0.0955412	0.0922316	0.0912733	0.0901684	0.0727268	0.0738783	0.0756656	0.079138	0.101316	0.102698	0.103417	0.103947	0.0872633	0.0850659	0.0813371	0.0753589	0.0658814	0.0614135	0.0568771	0.0532438	0.0511301	0.0463524	0.0417359	0.0388611	0.04448	0.0442161	0.0455225
														0.0756393	0.0852657	0.0913762	0.0962925	0.0967542	0.0857867	0.0869199	0.0909097	0.0924852	0.100916	0.0989862	0.0976803	0.094726	0.0735963	0.0703939	0.0713833	0.0753223	0.0934153	0.0963526	0.0998241	0.103883	0.0870043	0.0864873	0.0843411	0.0804207	0.0710011	0.0654449	0.0608335	0.0560635	0.0526342	0.0481255	0.0445905	0.0410829	0.0474702	0.0474856	0.0480542
												0.084559	0.087166	0.0910269	0.0867138	0.0859529	0.0840794	0.0826857	0.141476	0.134324	0.131083	0.129535	0.105674	0.103932	0.102366	0.0969932	0.0459457	0.0447852	0.0449658	0.048086	0.0454218	0.0291129	0.0371979	0.0458061	0.0611485	0.0598768	0.0583923	0.0548121	0.0689036	0.0603063	0.0536707	0.0483356	0.0595183	0.054319	0.0503483	0.0456795	0.0403259	0.0482961	0.048045
												0.0896437	0.090861	0.0947981	0.0867627	0.0837107	0.0836013	0.0811638	0.146974	0.133498	0.128343	0.127221	0.10045	0.0962184	0.0807567	0.0846925	0.0406384	0.0581575						0.0365007	0.0404617	0.0409946	0.0439973	0.0441534	0.0596919	0.0525289	0.0458012	0.0376876	0.0526738	0.0478777	0.042428	0.0373986	0.0426131	0.0446904	0.0540214
												0.0882494	0.090795	0.09403	0.0914358	0.0871166	0.0861972	0.0822042	0.152602	0.142814	0.137204	0.123418	0.0950106	0.0837856	0.110507		0.0625365	0.0548264	0.0296927							0.0355847	0.0347355	0.0257445	0.0454016	0.038664	0.0321601	0.0251095	0.045978	0.0432949	0.0382306	0.0339083	0.0476206	0.0588138	0.0661702
										0.0794651	0.0866435	0.0862168	0.0896976	0.0901998	0.085251	0.0828522	0.0864362	0.0847659	0.152653	0.144082	0.127705	0.120428	0.114855																				0.0391358	0.0385955	0.0382854	0.0399568	0.0615634	0.0739564	0.0853579
								0.0835767	0.0846928	0.086298	0.0953083	0.0932772	0.0939802	0.0899141	0.0800151	0.101743	0.0876491	0.0839396	0.172962	0.166058	0.178604	0.136076																							0.0472486	0.0945817	0.0856836	0.0897167	0.092741
						0.0839417	0.0826808	0.0828649	0.0826012	0.0843281	0.0881297	0.0852803	0.0843634																																				0.0933861
								0.0804803	0.0772518	0.0782155	0.0856989	0.0800886	0.0824836
							0.0773581	0.0751408	0.0731937	0.0735125	0.0829727	0.0764982
							0.070015	0.070905	0.0725843	0.0716317	0.0751962	0.0900418
							0.0716981	0.0741174	0.0772336	0.0786197	0.0743911	0.0723901
							0.0741659	0.076971	0.0780894	0.0753448	0.0569204
		0.0861593	0.0807832	0.0768337	0.0739941	0.0705824	0.0733466	0.0745573	0.0696985	0.0701954
			0.0736326	0.0704375	0.0679966	0.0641995	0.0653416	0.0610678
		0.0785982	0.0694934	0.0663909	0.0629965	0.0587792
			0.0625948	0.0592519	0.0551718
				0.052553
[truncated: 76 more columns]

## Sheet: Pr_JJA
																																																1.09335	1.23028
																																														1.21977	1.22888	1.26142	1.33444
																																													1.29545	1.32317	1.34188	1.36042	1.39406
																																												1.27254	1.31128	1.34055	1.37128	1.42407	1.45658
																																									1.20788	1.26097	1.28079	1.31753	1.3783	1.42519	1.47771	1.53694	1.59849
																																							1.04819	1.1189	1.19406	1.2577	1.31941	1.41167	1.50793	1.57653	1.63771	1.70122	1.73925
																																						1.00198	1.0753	1.14813	1.24051	1.34141	1.42461	1.52881	1.63484	1.71604	1.7751	1.7995	1.80847
																																0.568987				0.877124	0.985866	1.05403	1.1382	1.23939	1.37415	1.50071	1.5798	1.64054	1.70226	1.74693	1.77463	1.78138	1.74067
																														0.473158	0.51672	0.563865	0.638687	0.733841	0.838317	0.942858	1.03959	1.13691	1.25179	1.36982	1.51983	1.6358	1.66725	1.66191	1.67898	1.67383	1.68513	1.65881	1.62703
																											0.340082	0.387577	0.421758	0.468276	0.503155	0.555945	0.642549	0.748842	0.865352	0.997084	1.11153	1.22455	1.33685	1.44441	1.58316	1.63995	1.62367	1.59453	1.58441	1.58831	1.59077	1.56035	1.53801
																								0.20315		0.280011	0.322648	0.367462	0.418516	0.46058	0.513932	0.589238	0.672225	0.771435	0.893845	1.00366	1.10646	1.19252	1.26988	1.37899	1.48864	1.51476	1.48529	1.46283	1.46464	1.49316	1.51126	1.50194	1.47758
																							0.163357	0.205929	0.236223	0.266113	0.308705	0.358346	0.420854	0.487042	0.552529	0.630066	0.702917	0.792846	0.880006	0.961046	1.02075	1.0678	1.14557	1.25193	1.35183	1.36266	1.31937	1.32297	1.35108	1.39765	1.44157	1.43868	1.4119
																							0.157908	0.186911	0.213615	0.24422	0.303407	0.363882	0.434817	0.501285	0.56806	0.62635	0.684827	0.746286	0.824906	0.895427	0.956437	0.990108	1.05696	1.17833	1.25338	1.29318	1.24784	1.24355	1.29596	1.34146	1.3949	1.40097	1.37793
																						0.11982	0.160407	0.177645	0.208369	0.249724	0.311434	0.378118	0.450517	0.506224	0.549868	0.590958	0.641917	0.693591	0.757317	0.829965	0.90397	0.959716	1.01432	1.10383	1.18033	1.2066	1.17787	1.18855	1.21762	1.22663	1.29323	1.2913	1.28194
																						0.116758	0.159268	0.193158	0.217879	0.273463	0.350619	0.405998	0.45756	0.49332	0.510099	0.554988	0.606748	0.652152	0.696382	0.765308	0.84434	0.908789	0.981401	1.03738	1.08633	1.10155	1.08537	1.08879	1.10218	1.10598	1.1519	1.15679	1.15625
																						0.124187	0.171011	0.209133	0.24238	0.281987	0.340503	0.394228	0.451592	0.478814	0.502663	0.551303	0.595006	0.632834	0.669109	0.723121	0.783485	0.840764	0.901112	0.940685	0.981218	0.995097	0.975087	0.98246	1.00512	1.02362	1.06387	1.05544	1.03891
																						0.117585		0.206124	0.243096	0.270729	0.321239	0.377507	0.433099	0.488308	0.51633	0.557269	0.587785	0.615228	0.64201	0.676053	0.718314	0.756639	0.805021	0.861254	0.902387	0.907734	0.889477	0.915571	0.939685	0.964439	0.977171	0.987059	0.961977
																									0.234809	0.270606	0.337502	0.394015	0.445723	0.498962	0.526994	0.561154	0.577612	0.594735	0.622449	0.646887	0.658633	0.711677	0.750402	0.794482	0.850194	0.869077	0.861104	0.863556	0.89044	0.906722	0.902916	0.890906	0.879267
																								0.202238	0.242681	0.287025	0.342413	0.381387	0.417028	0.459772	0.489695	0.531202	0.555755	0.578565	0.605759	0.621247	0.655411	0.665543	0.725101	0.757032	0.806142	0.823726	0.797455	0.79927	0.833611	0.843834	0.845425	0.836126	0.813638
																								0.209729	0.248882	0.284354	0.329899	0.358996	0.392568	0.431378	0.46638	0.522257	0.561957	0.597617	0.636075	0.663877	0.678451	0.676833	0.730816	0.770532	0.79809	0.782787	0.753185	0.750628	0.773269	0.788393	0.813781	0.808574	0.786112
																							0.172627	0.210991	0.253833	0.291492	0.332206	0.360508	0.395876	0.446659	0.480997	0.541639	0.597433	0.63329	0.672691	0.712597	0.713609	0.705269	0.746703	0.781858	0.798679	0.771727	0.728768	0.719326	0.732822	0.749944	0.771339	0.784004	0.761222
																							0.182324	0.226636	0.278382	0.330308	0.374249	0.390926	0.425678	0.467992	0.486486	0.540826	0.596072	0.628633	0.664172	0.695931	0.700218	0.693381	0.724696	0.746755	0.762978	0.748952	0.707778	0.693189	0.697361	0.704566	0.724688	0.737867	0.726588
																						-0.0410165	0.0162119	0.0507278	0.0963225	0.10884	0.0848706	0.0943549	0.134999	0.460219	0.493577	0.555107	0.586277	0.586312	0.637141	0.647512	0.667513	0.663743	0.648311	0.664605	0.68453	0.685483	0.701451	0.698234	0.6947	0.697974	0.68592	0.692272	0.697808
																							0.0821875	0.100994	0.102788	0.180926	0.278763	0.224203	0.189958	0.214881	0.146432	0.18735	0.513133	0.54217	0.630967	1.08382	0.619264	0.634978	0.611222	0.624309	0.640513	0.640311	0.67112	0.683138	0.688994	0.695538	0.680406	0.69603	0.715377
																							0.0192486	0	0	0	0.0866569	0.0923426	0.177487	0.07539	0.219126	0.167306	0.173329	0.22331	0.246404	0.26098	0.636109	0.62802	0.571252	0.584382	0.586675	0.590194	0.636408	0.647246	0.665793	0.673107	0.67678	0.711434	0.736324
																					0.0184136	0	0	0	0	0	0	0	0	0	0	0.259116	0.142305	0.202599	0.241355	0.2566	0.25456	0.460534	0.606525	0.525369	0.541858	0.550389	0.587537	0.605155	0.635318	0.654824	0.671462	0.706848	0.734897
																				0.107042	-0.0951291	-0.059382	0	0	0	0	0	0	0	0	0	0	0.110181	0.0779914	0.378568	0.357581	0.313122	0.29633	0.288417	0.629801	0.490758	0.499617	0.563842	0.575692	0.59481	0.616532	0.627755	0.659361	0.687566
																				-0.103316	0	0	0	0	0	0	0	0	0	0	0	0	0	0	0.0229724	0.32555	0.352845	0.321306	0.391855	0.459404	0.243651	0.5927	0.522044	0.539121	0.557636	0.579338	0.601741	0.635603	0.673411
																				0	0	0	0	0	0	0	0	0	0	0	0	0	0	0	-0.039525	-0.0428441	0.0562058	0.310075	0.190191	0.342596	0.448263	0.430592	0.479635	0.501779	0.533896	0.561415	0.590094	0.629136	0.669739
														-0.0286899	-0.0286126	0.0122723	-0.134817	0	0	0	0	0	0	0	0	0	0	0	0	0.0122135	0.0196207	0.056818	0.0637625	-0.0100285	-0.0338926	-0.0322312	-0.022526	0.090713	-0.0571405	0.151179	0.278733	0.27692	0.430821	0.700565	0.478673	0.517446	0.596628	0.632093	0.676597
												0.035738	0.0347576	-0.00161509	0.113569	0.141293	0.054419	0	0	0	0	0	0	0	0	-0.055057	0.143652	0.337191	0.244027	0.305326	0.345854	0.349997	0.415371	0.395931	0.162076	0.117448	0.13761	0.146553	0.169111	0.297082	0.331287	0.24192	0.210811	0.244851	0.299452	0.349694	0.441844	0.494385	0.495747
												0.0559365	0.0576953	-0.0666734	0.0331089	0.0377998	0.074495	0	-0.0286795	0	0	0	0	0	0.056309	-0.00306275	0.217853	0.204616						0.248941	0.196323	0.248574	0.28369	0.330772	0.354983	0.416133	0.369151	0.209333	0.149646	0.13394	0.171833	0.207668	0.28057	0.307804	0.487286
												0.094473	0.0887596	0.0110931	0.069587	0.0466787	0.0865281	0.0871305	-0.0280445	-0.0270007	-0.025208	-0.0788299	-0.0162394	0.0837245	0.0799747		0.146764	0.172187	0.147664							0.122202	0.150087	0.171121	0.161521	0.182221	0.213072	0.272262	0.124734	0.0796595	-0.00519632	0.269717	0.257059	0.234154	0.288079
										0.0791402	0.0966738	0.134828	0.122866	0.0424686	0.117312	0.0773119	0.0113899	0.107862	-0.0576097	-0.00481179	-0.000891701	0.0103503	-0.00750717																				0.109976	0.138345	0.162574	0.130668	0.280881	0.298003	0.3511
								0.0681817	0.0765578	0.0710428	0.0980071	0.0757705	0.0639681	0.0380237	0.0693342	0.0755785	0.042553	0.0550605	-0.102317	-0.0795777	-0.0415907	-0.0456369																							0.112894	0.132985	0.241998	0.293032	0.426418
						0.0823464	0.0810367	0.0850436	0.0869486	0.0821316	0.103736	0.0890047	0.0581354																																				0.193313
								0.0839388	0.0839918	0.0791655	0.0941517	0.0761706	0.0545728
							0.0933522	0.0850914	0.0828605	0.0755537	0.0925533	0.0720792
							0.114373	0.107465	0.0907909	0.0701202	0.0604819	0.0380406
							0.138275	0.128024	0.106765	0.0761021	0.0576496	-0.03958
							0.157301	0.142119	0.106062	0.0720874	0.00729554
		-0.0372641	0.152425	0.152973	0.15101	0.149069	0.1421	0.119161	0.0878328	0.0560935
			0.135641	0.131474	0.122914	0.108525	-0.00959552	-0.0973774
		0.0164039	0.125894	0.237258	0.127564	0.187006
			0.0840362	-0.00874076	-0.0107208
				0.00154184
[truncated: 76 more columns]

## Sheet: Wind_Annual
																																																-0.00162854	-0.00148678
																																														-0.000628708	-0.000761714	-0.00152945	-0.00129848
																																													-0.00073469	-0.000748743	-0.000875418	-0.00159995	-0.00133355
																																												-0.0010203	-0.000985993	-0.00099921	-0.001061	-0.00177556	-0.00149772
																																									-0.000551725	-0.000332587	-0.00048632	-0.000501091	-0.000452716	-0.000473299	-0.000552845	-0.0012718	-0.00104454
																																							-0.000713327	-0.00066452	-0.000538996	-0.000349798	-0.000496145	-0.000507326	-0.000461987	-0.000486056	-0.000559339	-0.00133307	-0.00105918
																																						-0.000754614	-0.000639862	-0.000593944	-0.00065422	-0.000466027	-0.000614166	-0.000638011	-0.000586084	-0.000618216	-0.000698723	-0.00147636	-0.00152375
																																-0.000434446				-0.000713779	-0.00054612	-0.00100532	-0.000900222	-0.000979903	-0.0010575	-0.0008711	-0.00103634	-0.00106568	-0.00110943	-0.00113428	-0.00121019	-0.00205714	-0.00203248
																														-0.001392	-0.0013017	-0.00137034	-0.00144386	-0.00165482	-0.00177388	-0.00186122	-0.0016937	-0.000845336	-0.000736286	-0.000820062	-0.000887955	-0.000674652	-0.000653546	-0.000648442	-0.00068018	-0.000681002	-0.000633321	-0.00182207	-0.00182842
																											0.00113386	-0.00116399	-0.00103796	-0.00148865	-0.00139729	-0.00145417	-0.00153632	-0.00174495	-0.00186102	-0.00195517	-0.00180606	-0.000937601	-0.000787637	-0.000861423	-0.000910375	-0.000677386	-0.000633465	-0.00061615	-0.000620053	-0.000612276	-0.000558331	-0.00166974	-0.00168532
																								0.00128747		0.00113527	0.00112101	-0.00107884	-0.000964791	-0.00143535	-0.0013807	-0.00146843	-0.00154857	-0.00174452	-0.00182423	-0.0018874	-0.00153439	-0.000680598	-0.000535381	-0.000602061	-0.000644034	-0.000516226	-0.000473311	-0.000485224	-0.00048898	-0.000506255	-0.000448539	-0.00166837	-0.00167893
																							0.00119772	0.00127648	0.00102642	0.00106011	0.00105128	-0.00106604	-0.00098801	-0.00149239	-0.00144944	-0.00153571	-0.00158735	-0.00175725	-0.00180121	-0.00181756	-0.00146248	-0.000639839	-0.000505024	-0.000570463	-0.000617479	-0.000515622	-0.000475263	-0.000487705	-0.000493399	-0.000508054	-0.000463094	-0.00171819	-0.00175206
																							0.000905754	0.000946164	0.000953798	0.00102603	0.00106947	-0.00106802	-0.00113286	-0.00124906	-0.00117574	-0.00121886	-0.00125027	-0.0014599	-0.00149119	-0.00150015	-0.00116529	-0.000447796	-0.000299948	-0.000366395	-0.00041157	-0.000302063	-0.000303327	-0.000319172	-0.000364347	-0.000379309	-0.00038298	-0.00171096	-0.00176463
																						0.000877734	0.000864024	0.00100282	0.00103767	0.000849953	0.000901983	-0.00129059	-0.00134016	-0.00142684	-0.00131586	-0.00151028	-0.00153417	-0.00147847	-0.00150692	-0.00154544	-0.00125387	-0.000546202	-0.000398879	-0.000471851	-0.000465421	-0.000361953	-0.000352122	-0.000350728	-0.000406327	-0.000419223	-0.000415082	-0.00179173	-0.00182164
																						0.000916561	0.000892087	0.00104831	0.00107532	0.000880046	0.000918111	-0.00128726	-0.00130851	-0.00134799	-0.00123792	-0.00141937	-0.00145826	-0.00138258	-0.00140072	-0.00145721	-0.00120866	-0.000542157	-0.000396922	-0.000446789	-0.000448014	-0.000347274	-0.000357222	-0.000346316	-0.000386299	-0.000393604	-0.00039006	-0.0017087	-0.00175075
																						0.000638223	0.000623171	0.000789174	0.00109944	0.000864428	0.000884799	-0.00120457	-0.00119556	-0.00123226	-0.0010826	-0.00126418	-0.00128727	-0.0012013	-0.00119668	-0.00122281	-0.00143738	-0.00163845	-0.00153116	-0.00155956	-0.0015271	-0.00171399	-0.00170876	-0.00172063	-0.00178603	-0.00179789	-0.00183945	-0.00209679	-0.00214811
																						-0.000476166		-0.000366141	-3.49621e-05	-0.000281657	-0.000287663	-0.000444658	-0.000418991	-0.000461184	-0.000303176	-0.000464545	-0.000463191	-0.000376477	-0.000375174	-0.00037339	-0.000536113	-0.00139808	-0.00129394	-0.0013529	-0.00137889	-0.00161998	-0.00162198	-0.00166954	-0.00177382	-0.00184184	-0.00185937	-0.0026228	-0.00267622
																									-2.80933e-05	-0.000266131	-0.000277078	-0.000428925	-0.000412386	-0.000370838	-0.000208013	-0.000363461	-0.000355897	-0.000240804	-0.000236555	-0.000235749	-0.000388026	-0.00138761	-0.00129014	-0.00136236	-0.00141282	-0.00167873	-0.00166184	-0.0017136	-0.0018535	-0.00191798	-0.00197198	-0.00274812	-0.00279751
																								-0.00029581	-2.81519e-05	-0.0002757	-0.000283229	-0.000421566	-0.000399634	-0.000356209	-0.000199162	-0.000353541	-0.000351924	-0.000240691	-0.000243312	-0.000247187	-0.000406486	-0.00141072	-0.00131869	-0.00138914	-0.00143364	-0.00169755	-0.00168352	-0.00172865	-0.00185258	-0.00193705	-0.00200309	-0.00281158	-0.00285752
																								-0.000491014	-0.000204975	-0.000451289	-0.000451535	-0.000580835	-0.000560167	-0.00052089	-0.00037441	-0.000325296	-0.000330467	-0.000233406	-0.000242115	-0.000247003	-0.000424519	-0.0014677	-0.00136517	-0.00141354	-0.00144288	-0.00168068	-0.00164629	-0.00168183	-0.0018051	-0.00188161	-0.00196767	-0.00273607	-0.0027753
																							-0.000411489	-0.00049795	-0.00021012	-0.000447429	-0.000446913	-0.000380334	-0.000367902	-0.000331912	-0.00017377	-0.000120107	-0.00012563	-3.50313e-05	-3.88516e-05	-4.24432e-05	-0.000240219	-0.00134183	-0.00134111	-0.00138662	-0.00139455	-0.00163513	-0.00158361	-0.00160393	-0.00170581	-0.00177671	-0.00186946	-0.00264179	-0.00266804
																							-0.000222727	-0.000310196	-0.000205308	-0.000277338	-0.000277683	-0.000204105	-0.000192127	-0.000160173	-0.000430132	-0.000388206	-0.000398195	-0.000381525	-0.000392809	-0.000403308	-0.00062416	-0.00168849	-0.00168284	-0.00172655	-0.00177537	-0.00181021	-0.00179206	-0.0017909	-0.00186999	-0.00192802	-0.00196957	-0.00253996	-0.0024544
																						-0.000361216	-0.000303731	-0.000397846	-0.000289129	-0.000378118	-0.000381262	-0.000288961	-0.000275573	-0.000224632	-0.000506383	-0.000464001	-0.00046493	-0.000446795	-0.000459556	-0.000465117	-0.000682091	-0.00167681	-0.0016652	-0.00169272	-0.00175392	-0.00181364	-0.00183413	-0.0018541	-0.00180343	-0.00182282	-0.00183513	-0.00241309	-0.00236028
																							-0.000350269	-0.000447182	-0.000329471	-0.000436555	-0.000439214	-0.000525684	-0.00050953	-0.000450316	-0.000753342	-0.000707063	-0.000706357	-0.00068421	-0.000690838	-0.000692103	-0.000902857	-0.000762544	-0.000752372	-0.000770949	-0.000815905	-0.000869994	-0.000887999	-0.000910318	-0.000861871	-0.000878493	-0.000872673	-0.00146431	-0.00141541
																							-0.000633402	-0.000727251	-0.000609773	-0.000721098	-0.000723141	-0.000916875	-0.000905875	-0.000859086	-0.00117479	-0.00112397	-0.00111889	-0.00109591	-0.00110144	-0.00110773	-0.00133901	-0.00134362	-0.00133432	-0.00135562	-0.00138687	-0.00143608	-0.00146438	-0.00150404	-0.00147994	-0.00149853	-0.00152476	-0.00167578	-0.00162492
																					-0.00082399	-0.000844711	-0.000775842	-0.000685302	-0.000561999	-0.000670636	-0.000672602	-0.000869595	-0.000871632	-0.000818126	-0.00113875	-0.00114568	-0.00113682	-0.00111859	-0.00114931	-0.00116728	-0.00139785	-0.00139027	-0.00137358	-0.00137788	-0.00141891	-0.00146765	-0.00149538	-0.00152909	-0.00150666	-0.00153326	-0.00157393	-0.00167738	-0.00161143
																				-0.00073573	-0.000756034	-0.000767711	-0.000695659	-0.000597109	-0.000541877	-0.000647715	-0.000652834	-0.000861649	-0.000921867	-0.000883008	-0.001222	-0.00121863	-0.00120376	-0.00116903	-0.00118034	-0.00118716	-0.00141621	-0.00127493	-0.00125744	-0.00125464	-0.00130935	-0.00136352	-0.00144687	-0.0014668	-0.0014427	-0.00146782	-0.00159279	-0.00170206	-0.00163946
																				-0.000821422	-0.000842533	-0.000843786	-0.00095732	-0.000852365	-0.0010258	-0.00114581	-0.00117947	-0.00145035	-0.00155519	-0.00166601	-0.0017958	-0.00176832	-0.00173558	-0.00169325	-0.00167437	-0.00165301	-0.00178306	-0.00157489	-0.00154709	-0.00154785	-0.0015953	-0.00154722	-0.00162411	-0.00163738	-0.00166764	-0.00171793	-0.00184149	-0.00194375	-0.00191432
																				-0.000747462	-0.000760105	-0.000757196	-0.000883532	-0.000791526	-0.000993852	-0.0010914	-0.00113146	-0.00140503	-0.0014802	-0.00155549	-0.00165918	-0.00162613	-0.00159822	-0.00148527	-0.00146571	-0.00145328	-0.00159923	-0.00140436	-0.00136785	-0.00136	-0.00150034	-0.00144636	-0.00152212	-0.00153761	-0.00156574	-0.00160884	-0.00172728	-0.00183397	-0.0021867
														-0.000942779	-0.00110558	-0.00111353	-0.000969444	-0.000636038	-0.000696644	-0.000745455	-0.000761168	-0.000770362	-0.000898308	-0.00082186	-0.00104142	-0.00111562	-0.0011316	-0.00135554	-0.00137845	-0.00141958	-0.00149908	-0.00147981	-0.00147625	-0.00139056	-0.00139168	-0.00140894	-0.00157892	-0.00140063	-0.00138806	-0.00140229	-0.00155437	-0.00149926	-0.00157433	-0.0015909	-0.00161341	-0.00165148	-0.00176763	-0.00187314	-0.00222427
												-0.000890256	-0.000918161	-0.00089326	-0.00103358	-0.00108627	-0.000937683	-0.000612063	-0.000674249	-0.000767625	-0.000782483	-0.000791484	-0.000914837	-0.000841599	-0.00100372	-0.00104124	-0.00101053	-0.00117093	-0.00104153	-0.00104786	-0.00107776	-0.00109573	-0.00112866	-0.00119775	-0.00125229	-0.00131095	-0.00151449	-0.00141379	-0.00142696	-0.00145991	-0.0016529	-0.00160433	-0.00158297	-0.00159508	-0.00160421	-0.00163664	-0.00164366	-0.0017394	-0.00206968
												-0.00117667	-0.00119455	-0.0011899	-0.0013212	-0.00128494	-0.00116267	-0.000520082	-0.000580863	-0.000663717	-0.000664205	-0.000657734	-0.000745003	-0.000724711	-0.000844744	-0.000850636	-0.000821241	-0.000819504						-0.000790174	-0.000892316	-0.000982447	-0.00120025	-0.00127327	-0.00129125	-0.00137035	-0.0015847	-0.00156905	-0.00156729	-0.00159294	-0.00163114	-0.00164555	-0.00165265	-0.00204925	-0.00237956
												-0.00189776	-0.00195059	-0.00215925	-0.00221903	-0.00217952	-0.00226219	-0.000629603	-0.000688492	-0.000714436	-0.000714046	-0.000697452	-0.000616578	-0.000583566	-0.000456775		-0.000493283	-0.000615853	-0.00051298							-0.000435196	-0.000391002	-0.00010729	-0.000136348	-0.000164585	-0.000296736	-0.000637547	-0.000643909	-0.000667856	-0.000750507	-0.00077064	-0.000766813	-0.00190527	-0.00223463
										-0.00187582	-0.00179485	-0.00181208	-0.00185584	-0.00200125	-0.00201052	-0.00195163	-0.00203611	-0.000603002	-0.000649051	-0.000674503	-0.000668891	-0.000655675	-0.000589414																				-0.000536043	-0.000608865	-0.000686776	-0.000716569	-0.000734227	-0.00184877	-0.00221983
								-0.00186617	-0.00182925	-0.00178007	-0.00169623	-0.00167893	-0.00165091	-0.00173346	-0.00166653	-0.0016374	-0.00162548	-0.000539509	-0.000579126	-0.000617297	-0.000611256	-0.000616659																							-0.000551636	-0.000610636	-0.000651424	-0.00161303	-0.00204698
						-0.00103199	-0.00102877	-0.00184659	-0.00175898	-0.00171072	-0.00162403	-0.00157393	-0.00148773																																				-0.00157872
								-0.00162217	-0.00153636	-0.00149681	-0.00152662	-0.00142104	-0.00131552
							-0.00083029	-0.0016182	-0.00151182	-0.00144644	-0.00145821	-0.00131143
							-0.000963794	-0.00172503	-0.00165594	-0.00147927	-0.00143025	-0.00125799
							-0.00144975	-0.00179102	-0.00172018	-0.00148434	-0.00148655	-0.00128591
							-0.00176493	-0.00105595	-0.000995254	-0.000894058	-0.000979038
		-0.00164534	-0.00163276	-0.00170826	-0.00171432	-0.00178612	-0.00173977	-0.00098439	-0.000896414	-0.00079612
			-0.00168442	-0.00176178	-0.00174814	-0.00174925	-0.00162789	-0.000779064
		-0.00204849	-0.00198481	-0.00198581	-0.00195222	-0.00192994
			-0.00188968	-0.00186967	-0.00181479
				-0.00171718
[truncated: 76 more columns]

[truncated: 2 more sheets: Wind_DJF, Wind_JJA]
