# Supplementary material for: Dataset of trend-preserving bias-corrected daily temperature, precipitation and wind from NEX-GDDP and CMIP5 over the Qinghai-Tibet Plateau
Source: Data Brief. 2020 May 21;31:105733. doi: 10.1016/j.dib.2020.105733 (PMC7262410; doi:10.1016/j.dib.2020.105733)
Supplement: Supplementary file 2 [file mmc2.zip › Data of figures/Data of figures/Figure_3_c.xls]

## Sheet: Tmax_Annual
																																																4.13802	1.49795
																																														3.17952	2.87912	0.31828	-1.83089
																																													-1.62699	-0.272894	-0.930366	-1.22389	-1.87183
																																												-2.46166	-2.46564	-2.2139	-1.915	-1.80641	-1.59927
																																									-2.61443	-1.98077	-3.71201	-2.63922	-0.706766	-1.91575	-1.36899	-0.989314	-1.41189
																																							-2.33224	-3.31564	-3.09197	-1.98941	-1.95154	-0.300146	0.854813	-0.744071	-0.997994	-0.282848	-1.33216
																																						-1.47379	-2.81832	-2.58971	-0.718961	-1.64088	-0.15462	0.485439	-1.12714	-0.433811	-0.063989	0.324897	-0.236774
																																6.28665				-0.842131	-2.02013	-2.3151	-0.812894	-2.28676	-1.2998	0.890793	0.443741	-1.64142	0.121912	-0.0491812	-1.13801	-0.747508	-0.956176
																														0.300364	-0.359291	-0.718106	-2.27207	-1.11959	-0.829524	-0.606994	-1.02419	0.17292	-1.86699	0.0518574	-1.75337	-1.38298	0.0182783	-2.76235	-0.570151	-1.73827	-1.12956	-0.230904	-0.101478
																											0.97388	-0.602724	-0.772429	-0.217401	-0.25492	-1.14148	-0.609223	-0.442393	0.473546	-0.563001	0.241252	-0.430669	-1.46843	-0.987498	-2.84616	-1.01516	-3.56084	-1.53174	-1.69969	-0.660588	-0.299377	-0.350702	-0.899641
																								-0.392514		-0.415046	-2.28618	-0.585631	-0.739997	-0.495591	2.20102	2.62141	1.27568	-0.39492	-0.534366	0.334994	-1.31343	-2.34583	-1.02167	-1.16261	-0.0635052	-2.77646	-3.39185	-0.818149	-0.808609	-1.15974	-0.242855	-1.101	-0.77841
																							-5.68588	-5.29292	-4.6543	-3.61888	0.411247	2.56593	0.367928	2.70313	1.63296	0.682025	-0.995262	-1.12433	-1.53433	-2.96136	-2.23961	-2.25091	-1.2375	-0.195354	-0.906288	-2.30107	-2.60766	-1.36166	-1.47336	-0.501595	-0.728756	0.0553723	-1.00115
																							-6.31732	-5.91639	-3.14055	0.463662	4.1535	-0.880489	1.91986	1.3641	-0.560604	-0.745926	-1.37555	-2.91917	-0.885266	-2.76408	-1.38761	-1.07482	-0.788131	2.91947	0.0762113	1.23662	0.3232	0.36975	0.604683	1.12915	0.869135	0.504916	-0.0111532
																						-3.08604	-1.40394	-2.9435	-1.01792	3.73522	0.321421	0.87893	2.06001	-1.37	-1.26105	-0.773611	-1.06394	-2.90114	-2.825	-0.767379	0.936969	-0.37966	-1.20128	0.413342	0.487775	0.45678	0.680858	0.601723	0.140922	-0.869729	-2.48475	-1.80795	-0.893481
																						0.999191	-1.29268	-2.24338	-0.521852	2.07076	-1.30809	0.82798	0.663616	-2.37791	-0.968313	-0.0410728	0.333794	-1.71587	-1.2573	-1.27264	-0.661659	-0.0481378	1.76436	0.115992	-0.664181	0.799209	0.466346	1.0389	-0.352122	-1.71143	-2.17693	-0.81651	-0.487021
																						0.48034	0.708831	-0.170307	0.765751	-4.43246	-2.69696	-1.576	-0.0568111	-0.655659	-0.489321	1.2324	1.72032	-0.392863	-0.290889	0.610897	-0.230299	-2.13705	-0.304096	-0.0517159	-0.131088	-0.16502	0.0176694	0.542982	1.60732	1.74676	1.1554	0.635346	-0.143297
																						-1.4701		0.438587	-3.38788	-2.27902	-2.25517	-1.73811	-1.35561	1.86844	1.95527	-0.112287	1.33367	0.225739	-0.235176	-0.602549	-1.16454	0.0437003	0.180577	-0.279402	1.15219	0.475693	0.477609	0.270122	0.128288	0.157784	0.921866	-0.228391	0.373527
																									-3.16538	-1.48879	1.41379	0.639204	-0.747466	1.83365	1.62642	-1.09721	0.202544	0.842475	0.596177	0.279897	0.165929	0.839702	0.762505	0.851144	1.97238	0.31529	0.473102	0.966416	0.167909	-0.773533	-1.08012	-1.15985	-0.858451
																								-0.175957	-0.169542	-2.56524	-3.54663	-3.62081	-3.34919	-2.79367	-1.46794	-1.90561	-0.558214	0.113133	0.005871	0.582364	1.25855	1.11794	0.588869	1.402	1.62217	0.870449	0.654253	0.845381	0.0587627	-0.773297	-0.556786	-1.18764	-0.274103
																								-2.59914	-4.76762	-4.37744	-3.21963	-3.09809	-1.97959	-0.854125	-0.0661794	0.301287	0.77963	0.244648	2.43098	1.56303	0.633113	1.11461	1.73837	2.59588	1.19963	0.00226654	-0.061631	1.34187	1.51377	-0.540313	1.17854	1.25657	0.23522
																							-3.20782	-4.50202	-5.31167	-3.74781	-2.06771	-1.54393	-1.0035	-0.00751795	0.670203	-1.11814	0.598799	0.740884	-0.589149	1.59208	0.688108	-0.238131	1.13665	1.20792	0.71511	0.282051	0.423073	-0.75744	-1.24543	-0.710184	-1.14833	-0.342723	-0.659164
																							-3.07851	-1.51733	-1.00378	1.10445	-0.310517	-1.6584	-0.978611	-1.69098	-0.949077	-1.47297	-1.84397	-2.20516	-1.94662	-0.807907	-0.615235	-0.58907	-1.65843	-1.64722	-0.571816	-0.864747	-0.400394	-1.20748	-0.886421	-0.79289	0.137822	-0.686802	-0.1602
																						-2.08408	-2.00606	-0.492378	-1.38855	-0.339752	-1.16466	-0.966926	-2.63458	-0.910954	-0.349737	-1.78283	-2.84811	-1.14468	0.582795	-2.11477	-1.63963	-1.37019	-1.39944	-0.652608	-0.980655	-0.713763	0.907197	0.947664	-0.677931	-0.716267	-0.140691	-0.594687	-0.417577
																							-2.75671	-1.94723	-0.231867	-0.850593	-0.167017	-1.24868	-0.960019	0.864942	-0.448636	-0.463467	-0.222693	-0.879784	-1.74046	-1.32185	-0.625018	-0.256642	-0.243518	-0.683546	-1.7089	-1.41607	-1.65163	-0.379909	0.130963	-0.505292	-0.397297	-0.102222	0.908149
																							-2.48893	-2.65685	-2.50976	-2.09843	-2.23544	-2.05205	-1.62163	-1.65096	-2.27042	-1.21685	-1.96286	-2.26783	-1.68227	-0.686273	-1.87712	-0.643335	-0.67228	-1.91092	-1.34566	-1.46026	-0.144792	-0.698705	-0.980519	-0.890372	0.0974715	-0.207404	-0.916134
																					-3.64196	-3.81105	-3.76645	-3.11244	-2.74268	-2.28595	-2.4628	-1.90768	-2.65967	-2.35582	-2.33297	-3.40515	-3.3916	-2.74995	-3.04333	-1.84817	-2.25422	-2.78385	-2.34762	-1.71948	-1.86404	-1.86006	-1.10284	-1.32469	-1.57644	-2.25437	-1.86792	-2.2202	-2.78441
																				-2.73243	-2.31828	-2.10504	-2.82207	-3.20461	-3.68184	-3.60354	-3.60081	-3.6639	-3.77298	-3.22057	-4.49419	-2.9311	-2.78434	-2.43226	-2.29522	-1.69892	-3.07007	-2.90787	-3.00238	-2.36196	-2.07444	-2.03269	-2.5596	-2.82612	-3.03109	-3.16207	-3.39405	-3.5548	-3.44291
																				-3.1049	-2.95111	-4.20656	-3.71132	-3.77306	-3.86143	-2.62096	-1.62007	-1.40716	-0.522824	-0.957084	-0.583388	-1.77267	-1.34094	-1.57669	-1.178	-2.60045	-2.96311	-2.47744	-2.9272	-3.107	-3.03913	-2.85974	-2.94759	-3.36371	-3.72278	-3.60671	-3.21514	-3.1658	-3.42504
																				-2.77759	-3.2277	-1.88497	-3.21118	-4.38444	-1.9166	-0.246274	-1.19416	-1.31729	-3.48338	-5.88798	-4.91302	-4.61508	-3.83311	-2.40922	-2.70155	0.77902	-1.42468	-1.83017	-2.52113	-3.34726	-3.89113	-4.11797	-3.84231	-3.91156	-3.85003	-3.94477	-3.76609	-3.02705	-0.555731
														-2.12884	-1.30139	-3.28729	-4.99432	-3.63786	-4.87373	-3.29361	-3.63974	-3.02043	-3.24373	-1.79324	-0.335549	-1.75192	-5.78097	-1.99959	-3.98063	-3.44781	-0.976012	-2.03104	-1.06829	-2.02003	-3.41828	-2.8393	-2.0408	-2.57967	-2.55866	-2.89022	-3.54157	-3.32487	-3.70975	-3.69191	-3.762	-3.86572	-3.53758	-3.61781	-2.32034
												-4.19839	-2.89886	-2.57849	-2.10462	-3.2481	-4.85124	-3.60211	-1.43704	-2.18483	-4.64678	-3.52745	-1.77027	1.35221	-3.36306	-8.53282	-2.87831	-5.60519	-6.45254	-7.98042	-6.71888	-5.74457	-3.0054	-2.45229	1.12292	-0.934606	-2.43196	-2.77362	-2.31702	-1.97037	-2.97814	-3.26173	-3.75535	-3.80069	-4.1778	-3.28266	-3.08043	-2.96852	-3.19459
												-1.71617	-5.20926	-4.93933	-3.74293	-3.23603	-2.23766	-4.12046	-4.91798	-4.82406	-2.52424	-2.692	-5.4115	-3.00197	-5.8949	-7.14799	-5.29705	-2.94826						-5.38838	-1.36086	0.129503	-0.982785	-2.33479	-0.278589	-1.20409	-2.03846	-3.05986	-3.1404	-3.86488	-4.02164	-3.73779	-3.66992	-3.8873	-3.92282
												-2.94623	-0.288576	-1.25719	-1.54478	-0.475484	-0.384836	-2.26581	-6.17582	-4.29188	-5.1337	-5.16619	-5.78232	-4.66514	-3.89552		-0.534663	0.0738261	-4.26228							-4.47265	-5.52615	-6.12274	-5.22819	-4.09575	-5.22205	-3.50405	-3.26717	-2.7214	-2.56646	-3.7628	-3.84123	-3.18717	-3.74521
										-4.17951	-2.17837	-0.850627	-2.22429	-5.32777	-4.04163	-3.38515	-2.89253	-4.45809	-4.99115	-6.43877	-5.44962	-4.27211	-2.74946																				-3.04619	-3.78715	-2.05874	0.965406	-0.66307	-2.6027	-4.48322
								-3.10553	-0.855925	-3.67139	-2.29835	-2.53119	-3.68016	-5.01014	-3.90665	-4.28302	-4.68143	-5.73501	-6.67706	-6.64446	-6.36994	-5.04719																							-6.74154	-4.35417	-5.38272	-4.96936	-2.24811
						-1.04556	0.965849	-3.56477	0.105472	-2.90855	-4.18442	-0.219125	-1.99794																																				-7.53575
								-4.16863	-2.14666	0.803538	-2.58934	-0.109143	-2.19135
							-3.01693	-2.22742	-0.780126	-3.14549	-3.59421	-2.92813
							0.182821	2.95398	-0.461278	-3.46993	-3.49008	-1.19382
							0.464959	2.45021	-1.7796	-2.24665	-0.293903	-2.62702
							1.80151	2.0135	-1.78445	0.495127	-5.18675
		1.1971	-1.90721	-2.06569	-2.691	-1.58654	1.25792	-4.4908	-5.06121	-5.27247
			-0.719956	-2.32528	1.37151	1.59259	-3.03578	-5.1508
		0.157378	-1.47883	-0.587494	-1.7873	-4.77194
			-2.11129	-3.99891	-4.02462
				-4.16619
[truncated: 76 more columns]

## Sheet: Tmax_DJF
																																																4.34227	2.12101
																																														3.55002	3.32641	0.833662	-1.14324
																																													-1.07224	0.310784	-0.311844	-0.62625	-1.23788
																																												-2.17662	-2.12061	-1.83345	-1.47075	-1.30812	-1.05341
																																									-2.64658	-1.94261	-3.64809	-2.53417	-0.52263	-1.63974	-0.989093	-0.49116	-0.871058
																																							-2.7281	-3.63685	-3.37826	-2.18815	-2.05963	-0.260138	1.08028	-0.371453	-0.507901	0.295491	-0.750457
																																						-1.89485	-3.1751	-2.9474	-1.06221	-1.87129	-0.265159	0.544462	-0.861077	-0.0155425	0.428648	0.843159	0.21777
																																5.02575				-1.36635	-2.40289	-2.66569	-1.10653	-2.51507	-1.43209	0.877114	0.505527	-1.49939	0.368782	0.26784	-0.809004	-0.45375	-0.737911
																														-0.922879	-1.48451	-1.71223	-3.11409	-1.76645	-1.28033	-0.939073	-1.31184	-0.0743505	-2.00376	0.026255	-1.66299	-1.20031	0.202419	-2.62205	-0.432136	-1.6037	-1.03657	-0.200402	-0.110803
																											-0.373564	-1.81108	-1.90635	-1.32551	-1.31818	-2.0953	-1.37124	-1.00791	0.120482	-0.740017	0.118968	-0.49778	-1.49049	-0.938072	-2.73241	-0.898134	-3.50107	-1.5638	-1.78965	-0.755497	-0.430679	-0.531156	-1.10204
																								-1.63622		-1.44324	-3.41282	-1.70501	-1.8338	-1.52722	1.25323	1.84674	0.708331	-0.795285	-0.773247	0.231472	-1.35963	-2.41359	-1.12555	-1.22902	-0.0982938	-2.87488	-3.55538	-1.03869	-1.0561	-1.38277	-0.460467	-1.35312	-1.07839
																							-6.89127	-6.25479	-5.61351	-4.67766	-0.659012	1.60221	-0.472539	1.97176	1.02581	0.267535	-1.25884	-1.31931	-1.66588	-3.07642	-2.40595	-2.51176	-1.54341	-0.43681	-1.13335	-2.62515	-3.01831	-1.78132	-1.84225	-0.760387	-0.901723	-0.120672	-1.23966
																							-7.44341	-7.01102	-4.28395	-0.69405	3.18237	-1.6183	1.3293	0.901213	-0.87937	-0.947116	-1.49861	-3.00967	-0.971241	-2.88485	-1.63813	-1.45937	-1.18504	2.60076	-0.233489	0.829975	-0.178096	-0.150402	0.178474	0.887762	0.781494	0.439607	-0.155371
																						-4.26258	-2.43753	-3.99171	-2.02127	2.90005	-0.271956	0.464905	1.70472	-1.67806	-1.50911	-0.960966	-1.21363	-3.06606	-2.97125	-0.896687	0.738288	-0.667354	-1.53868	0.121024	0.181771	0.0783381	0.22245	0.119752	-0.271992	-1.15268	-2.65133	-1.93083	-1.06986
																						0.162702	-2.02598	-2.91915	-1.06003	1.76363	-1.44704	0.757652	0.543277	-2.57975	-1.19639	-0.257824	0.1285	-1.96302	-1.51606	-1.45172	-0.795382	-0.21625	1.53206	-0.171314	-0.991477	0.377614	-0.00930516	0.56926	-0.80071	-2.12938	-2.52231	-1.10126	-0.791307
																						0.073928	0.439992	-0.345256	0.710066	-4.41286	-2.64781	-1.52597	-0.0882479	-0.791168	-0.65182	1.07311	1.53553	-0.631909	-0.542374	0.401073	-0.398329	-2.31375	-0.539475	-0.354906	-0.504005	-0.637763	-0.483071	0.0793956	1.19331	1.36062	0.82019	0.345774	-0.446186
																						-1.59775		0.63524	-3.18294	-2.1299	-2.1167	-1.61364	-1.315	1.87472	1.949	-0.159332	1.18668	-0.000834868	-0.461578	-0.836164	-1.40445	-0.220479	-0.103849	-0.590044	0.789596	0.0452624	0.0421319	-0.103953	-0.136134	-0.024107	0.745328	-0.425768	0.135747
																									-2.82645	-1.13812	1.83711	1.06777	-0.434676	2.10562	1.83908	-1.00171	0.116293	0.631226	0.351845	-0.00022103	-0.136189	0.523137	0.431116	0.513709	1.62185	-0.0616668	0.0937671	0.671158	-0.0204118	-0.892412	-1.22349	-1.3687	-1.10902
																								0.183191	0.385965	-1.91445	-2.82063	-2.9322	-2.81471	-2.37025	-1.09321	-1.65368	-0.491413	0.0370289	-0.164575	0.34448	0.999783	0.816288	0.236379	1.05942	1.2933	0.50782	0.270973	0.530253	-0.13267	-0.904698	-0.732313	-1.39555	-0.506145
																								-2.05805	-4.08697	-3.68211	-2.55756	-2.48913	-1.47296	-0.421248	0.344858	0.664993	1.05286	0.433741	2.5357	1.60557	0.620799	1.0254	1.59715	2.47875	1.07416	-0.24328	-0.378046	1.07677	1.35381	-0.628519	1.12044	1.17914	0.0550509
																							-2.66231	-3.92649	-4.71821	-3.21268	-1.61523	-1.10424	-0.585333	0.430357	1.09459	-0.685878	1.06291	1.18136	-0.186718	1.9636	0.954282	-0.0712011	1.30254	1.39759	0.807054	0.242633	0.296977	-0.883697	-1.32404	-0.73448	-1.13984	-0.397784	-0.89355
																							-2.49467	-0.957969	-0.442307	1.64328	0.184507	-1.18895	-0.500705	-1.20457	-0.460449	-0.995256	-1.32898	-1.68707	-1.44801	-0.339178	-0.23656	-0.313089	-1.38274	-1.36434	-0.392511	-0.790258	-0.407013	-1.28405	-0.992568	-0.914229	-0.000476922	-0.901098	-0.580885
																						-1.33834	-1.34496	0.136226	-0.786079	0.283296	-0.501728	-0.366953	-2.0285	-0.299064	0.242433	-1.21517	-2.2833	-0.587277	1.10359	-1.65449	-1.26583	-1.06949	-1.13196	-0.41254	-0.800381	-0.618843	0.906682	0.875598	-0.821599	-0.956631	-0.460832	-0.994428	-0.918691
																							-1.92872	-1.16275	0.52125	-0.0870192	0.643486	-0.466565	-0.175893	1.69722	0.365748	0.302019	0.536226	-0.165922	-1.10253	-0.765004	-0.165492	0.144748	0.119017	-0.375992	-1.49225	-1.31135	-1.66229	-0.428662	0.0341367	-0.722897	-0.723301	-0.480217	0.495293
																							-1.52888	-1.73543	-1.59054	-1.18373	-1.31754	-1.16685	-0.750786	-0.755133	-1.36161	-0.333314	-1.08959	-1.44204	-0.905962	0.0391939	-1.24096	-0.0945796	-0.178262	-1.52248	-1.08217	-1.34041	-0.161257	-0.744787	-1.02066	-1.01137	-0.122828	-0.4648	-1.21302
																					-2.53726	-2.71593	-2.73533	-2.13318	-1.77022	-1.33793	-1.55492	-1.03925	-1.79777	-1.48049	-1.44752	-2.54337	-2.5672	-1.97418	-2.24909	-1.05273	-1.53577	-2.16618	-1.79919	-1.27737	-1.58052	-1.70373	-1.06445	-1.31422	-1.56092	-2.29967	-2.01105	-2.40914	-3.04623
																				-1.64917	-1.24	-1.02681	-1.72902	-2.14531	-2.64846	-2.61417	-2.68287	-2.7341	-2.77973	-2.16774	-3.42737	-1.92609	-1.90252	-1.61779	-1.48731	-0.886836	-2.31907	-2.25269	-2.40913	-1.86932	-1.71526	-1.80993	-2.42635	-2.73311	-2.95258	-3.13663	-3.46284	-3.70655	-3.68623
																				-1.97171	-1.83424	-3.10304	-2.58054	-2.68841	-2.84455	-1.63723	-0.617245	-0.261304	0.797847	0.470692	0.837225	-0.47888	-0.193573	-0.550412	-0.250591	-1.738	-2.17282	-1.79732	-2.31365	-2.5976	-2.68701	-2.62611	-2.8085	-3.26715	-3.64911	-3.60549	-3.31084	-3.36526	-3.76564
																				-1.59702	-2.04396	-0.694681	-2.03708	-3.296	-0.947728	0.724102	-0.0767186	0.00657823	-1.95099	-4.29752	-3.43212	-3.30002	-2.65583	-1.35247	-1.77851	1.63223	-0.641593	-1.16401	-1.93816	-2.83294	-3.47586	-3.81459	-3.68989	-3.8334	-3.79798	-4.00063	-3.97716	-3.37157	-1.11976
														-1.24758	-0.211414	-2.06162	-3.69374	-2.34735	-3.68761	-2.09639	-2.38695	-1.74997	-1.96893	-0.511055	0.926947	-0.494733	-4.48794	-0.60384	-2.44292	-1.87545	0.512069	-0.68068	0.142357	-0.951966	-2.57132	-2.07317	-1.29399	-1.89515	-1.96333	-2.40088	-3.12503	-3.02452	-3.53389	-3.60859	-3.73475	-3.98228	-3.82327	-4.08744	-3.02082
												-3.13118	-1.77054	-1.39678	-0.865899	-1.94182	-3.55834	-2.34565	-0.227734	-0.954371	-3.33652	-2.23105	-0.559528	2.68998	-1.82383	-7.03112	-1.55611	-4.28744	-5.03678	-6.54592	-5.2847	-4.37455	-1.77776	-1.36914	1.90738	-0.244872	-1.65943	-2.07271	-1.82171	-1.5837	-2.64313	-3.03584	-3.66491	-3.82577	-4.31878	-3.56671	-3.52757	-3.54555	-3.92376
												-0.581489	-3.99205	-3.67823	-2.49178	-1.93331	-0.911382	-2.76141	-3.49338	-3.37599	-1.09487	-1.38608	-4.29926	-1.81081	-4.51472	-5.8591	-4.2662	-1.95244						-4.60112	-0.659118	0.930751	0.00210491	-1.4086	0.362105	-0.685131	-1.51607	-2.72797	-3.00532	-3.91984	-4.27733	-4.20564	-4.27532	-4.5876	-4.68204
												-1.83323	0.917185	-0.0351891	-0.353656	0.759977	0.93158	-0.75295	-4.42078	-2.50299	-3.5168	-3.82716	-4.74318	-3.71598	-2.83192		0.235504	0.844183	-3.47491							-3.58336	-4.43802	-5.13775	-4.47076	-3.45465	-4.63394	-3.13172	-3.15863	-2.83592	-2.96392	-4.38888	-4.56256	-3.96781	-4.53458
										-3.00387	-1.07522	0.284709	-0.998687	-4.14106	-2.87053	-2.16619	-1.55455	-2.86471	-3.18604	-4.6662	-3.9292	-3.08045	-1.91352																				-3.04111	-3.87341	-2.26807	0.640618	-1.02192	-3.0263	-4.99632
								-1.86228	0.351402	-2.56341	-1.22602	-1.4318	-2.59482	-3.94044	-2.79495	-3.04505	-3.34097	-4.31406	-5.22468	-5.29765	-5.24808	-4.19822																							-6.62594	-4.1984	-5.15311	-4.87875	-2.47903
						0.528496	2.45035	-2.25035	1.22846	-1.89367	-3.18869	0.768689	-1.08606																																				-7.72253
								-2.82551	-1.04398	1.78488	-1.68049	0.728615	-1.41234
							-1.54534	-0.949627	0.295991	-2.18807	-2.72604	-2.21649
							1.65738	4.22584	0.782442	-2.35409	-2.55565	-0.467183
							2.27228	4.04431	-0.184056	-0.814636	0.838938	-1.77898
							3.98206	3.94353	-0.0123842	1.89456	-4.16376
		5.24692	2.00109	1.60495	0.705886	1.48572	3.77377	-2.51893	-3.53871	-4.30709
			3.41135	1.62313	5.02466	4.90776	-0.166169	-3.05438
		4.56408	2.93881	3.65874	2.11934	-1.29652
			2.62104	0.529961	0.0937846
				0.406007
[truncated: 76 more columns]

## Sheet: Tmax_JJA
																																																3.83634	0.874967
																																														2.7174	2.34041	-0.254266	-2.47268
																																													-2.00052	-0.722449	-1.41461	-1.69158	-2.34154
																																												-2.47172	-2.60424	-2.42712	-2.18698	-2.12639	-1.94903
																																									-2.26396	-1.6961	-3.46275	-2.48444	-0.703949	-2.0422	-1.60099	-1.32352	-1.78468
																																							-1.70844	-2.73037	-2.54933	-1.53746	-1.60347	-0.126475	0.815339	-0.953403	-1.33939	-0.711397	-1.76777
																																						-0.814341	-2.19166	-1.9861	-0.185012	-1.24622	0.0948164	0.554311	-1.24826	-0.716768	-0.463042	-0.115978	-0.621103
																																7.52651				-0.197755	-1.44557	-1.74724	-0.283751	-1.83164	-0.966835	1.08619	0.529089	-1.64634	0.0197973	-0.239545	-1.39885	-0.999464	-1.12613
																														1.68225	0.889318	0.388536	-1.30342	-0.332793	-0.243842	-0.154769	-0.635557	0.532406	-1.5723	0.271222	-1.61847	-1.32715	0.0427774	-2.71815	-0.52739	-1.71325	-1.1202	-0.179428	0.0187097
																											2.638	0.823939	0.541683	1.0238	0.911622	-0.103315	0.248681	0.231944	0.952046	-0.256538	0.467696	-0.256041	-1.30658	-0.859704	-2.73782	-0.884144	-3.37204	-1.27155	-1.4134	-0.392383	-0.0421172	-0.0576756	-0.552015
																								1.90039		1.09368	-0.830811	0.75191	0.497458	0.600327	3.13279	3.37938	1.886	0.0848897	-0.195625	0.561384	-1.13106	-2.14817	-0.80192	-0.949287	0.159507	-2.44462	-2.92508	-0.290578	-0.310162	-0.730381	0.146095	-0.694422	-0.313762
																							-3.19286	-3.31255	-3.07468	-2.21104	1.73871	3.71583	1.32894	3.49376	2.23772	1.11393	-0.652056	-0.819279	-1.28384	-2.72929	-1.97356	-1.91922	-0.879389	0.126517	-0.554825	-1.80942	-1.95042	-0.671014	-0.868683	-0.0225454	-0.337297	0.434597	-0.578766
																							-4.08576	-4.00691	-1.56887	1.81217	5.27198	-0.029487	2.57265	1.86475	-0.181537	-0.449728	-1.11404	-2.66802	-0.63257	-2.50656	-1.07591	-0.682097	-0.382618	3.28131	0.46651	1.74079	0.9575	1.04375	1.20173	1.57746	1.20193	0.8001	0.304426
																						-0.910865	0.473267	-1.29789	0.300658	4.7389	1.05357	1.39125	2.45458	-1.04631	-0.965311	-0.513648	-0.819016	-2.62759	-2.55089	-0.518517	1.20009	-0.0680296	-0.852725	0.740263	0.861886	0.918136	1.2424	1.20253	0.69671	-0.406374	-2.11168	-1.48675	-0.572251
																						2.52742	-0.00805889	-1.16584	0.292401	2.59249	-1.00227	1.0064	0.826136	-2.18468	-0.744504	0.17113	0.529602	-1.48151	-0.981063	-1.04111	-0.462214	0.173465	2.01654	0.414312	-0.30591	1.28245	1.03293	1.62131	0.20494	-1.18483	-1.71774	-0.411817	-0.076665
																						1.43469	1.41974	0.351863	1.09705	-4.24446	-2.61224	-1.5617	-0.0306337	-0.584212	-0.39496	1.31361	1.80591	-0.255164	-0.09983	0.801694	-0.0434209	-1.93747	-0.0745725	0.233508	0.234225	0.32951	0.57217	1.08853	2.11073	2.21448	1.5573	0.994673	0.233875
																						-0.844313		0.605174	-3.34635	-2.28603	-2.32241	-1.85398	-1.46428	1.74557	1.83288	-0.218912	1.29281	0.269074	-0.128784	-0.450863	-0.983811	0.265017	0.42054	-0.00825708	1.47928	0.886071	0.922837	0.70473	0.494196	0.450051	1.16602	0.00383017	0.645837
																									-3.29759	-1.70746	1.08796	0.251154	-1.10932	1.45722	1.28021	-1.37737	0.0430014	0.792064	0.620497	0.364391	0.2902	0.995117	0.939153	1.05212	2.20938	0.600032	0.788817	1.24208	0.403191	-0.599078	-0.928545	-0.984302	-0.634192
																								-0.301724	-0.503847	-3.02459	-4.10614	-4.21278	-3.89874	-3.31167	-1.96068	-2.33628	-0.882491	-0.119137	-0.151171	0.484531	1.19488	1.10054	0.61338	1.44223	1.69865	1.01751	0.8529	1.01542	0.1508	-0.726438	-0.477758	-1.0865	-0.119859
																								-2.94492	-5.27482	-4.95028	-3.82031	-3.71759	-2.58626	-1.45602	-0.669797	-0.298286	0.219684	-0.273512	1.96301	1.13707	0.256614	0.810671	1.49062	2.36139	1.01467	-0.0366158	0.00327192	1.39979	1.50992	-0.592804	1.09126	1.18528	0.288776
																							-3.54694	-4.96028	-5.86983	-4.34141	-2.66961	-2.18096	-1.66582	-0.728055	-0.0759964	-1.89964	-0.211663	-0.057232	-1.36241	0.837123	0.0065168	-0.82218	0.604025	0.696395	0.313488	0.0216903	0.287696	-0.842839	-1.33604	-0.836117	-1.3196	-0.481619	-0.655524
																							-3.5814	-2.11366	-1.69929	0.342131	-1.10823	-2.47074	-1.80996	-2.56543	-1.88236	-2.41434	-2.79996	-3.15947	-2.88981	-1.73139	-1.47413	-1.34269	-2.34927	-2.29769	-1.10665	-1.28495	-0.712343	-1.42257	-1.04717	-0.9337	-0.00882599	-0.785364	-0.105267
																						-2.74168	-2.7614	-1.3475	-2.31793	-1.35574	-2.25714	-2.03247	-3.70615	-2.01492	-1.49138	-2.91529	-3.94484	-2.22915	-0.490071	-3.1428	-2.59118	-2.23511	-2.18606	-1.36749	-1.59101	-1.23479	0.464789	0.575478	-0.971789	-0.921312	-0.291138	-0.665399	-0.401757
																							-3.78681	-3.06827	-1.41967	-2.09926	-1.48485	-2.56943	-2.29369	-0.532248	-1.87191	-1.85282	-1.57584	-2.19033	-3.00821	-2.52504	-1.73726	-1.28463	-1.1892	-1.53578	-2.42962	-2.03406	-2.19394	-0.882341	-0.306542	-0.825373	-0.637426	-0.277432	0.804538
																							-3.72756	-3.97352	-3.91098	-3.54582	-3.71491	-3.5442	-3.14585	-3.22419	-3.87171	-2.79941	-3.51831	-3.77645	-3.15071	-2.10484	-3.21191	-1.87547	-1.80335	-2.89896	-2.20432	-2.19342	-0.77003	-1.26829	-1.51724	-1.36256	-0.299658	-0.549051	-1.15106
																					-4.91434	-5.16994	-5.16907	-4.5575	-4.25547	-3.83093	-4.02471	-3.49159	-4.29516	-4.03647	-4.03517	-5.09171	-5.04155	-4.35162	-4.64256	-3.42203	-3.73757	-4.14404	-3.59032	-2.82044	-2.80748	-2.69786	-1.83432	-2.00091	-2.20829	-2.81648	-2.35439	-2.63702	-3.07747
																				-4.06734	-3.75761	-3.61405	-4.38201	-4.78415	-5.29145	-5.23737	-5.26596	-5.4042	-5.61212	-5.14135	-6.44949	-4.85345	-4.61343	-4.20031	-4.03652	-3.39734	-4.65691	-4.35626	-4.33421	-3.57816	-3.17379	-2.99804	-3.41833	-3.60527	-3.74036	-3.79297	-3.9291	-3.98497	-3.74926
																				-4.62465	-4.55974	-5.86766	-5.41004	-5.48183	-5.58484	-4.38229	-3.47535	-3.42251	-2.70112	-3.24891	-2.90736	-4.02419	-3.48809	-3.62483	-3.13545	-4.46318	-4.69961	-4.0566	-4.39669	-4.42396	-4.19031	-3.88173	-3.8514	-4.19415	-4.47669	-4.26038	-3.78187	-3.63416	-3.75123
																				-4.492	-5.02608	-3.74594	-5.05687	-6.24709	-3.80988	-2.20757	-3.29987	-3.59309	-5.91732	-8.39388	-7.3935	-7.00208	-6.12062	-4.60741	-4.79601	-1.23306	-3.3173	-3.56975	-4.10586	-4.79389	-5.19032	-5.27534	-4.83218	-4.80016	-4.66714	-4.65029	-4.36394	-3.55412	-0.92119
														-3.40697	-2.77532	-4.89374	-6.66745	-5.36763	-6.60496	-5.10726	-5.5513	-5.00977	-5.30475	-3.92943	-2.48325	-3.9557	-8.01009	-4.29304	-6.33455	-5.82116	-3.32218	-4.31691	-3.29813	-4.20127	-5.48884	-4.85554	-3.99563	-4.45477	-4.29743	-4.44987	-4.94059	-4.5686	-4.83098	-4.70324	-4.69066	-4.66363	-4.23344	-4.18557	-2.71661
												-5.45821	-4.27358	-4.06803	-3.72039	-4.9664	-6.58064	-5.37287	-3.26239	-4.07215	-6.62104	-5.56512	-3.86113	-0.846397	-5.6156	-10.7088	-4.96692	-7.65297	-8.43547	-9.90676	-8.62133	-7.65749	-4.95248	-4.47359	-0.857007	-2.91385	-4.41068	-4.68011	-4.07816	-3.60281	-4.45402	-4.5873	-4.93174	-4.85244	-5.11496	-4.11465	-3.78663	-3.55339	-3.61697
												-3.08794	-6.67523	-6.51178	-5.40245	-4.99623	-4.05038	-5.98226	-6.85722	-6.79653	-4.50855	-4.65689	-7.34897	-4.97956	-7.85114	-8.96588	-6.99117	-4.56988						-6.92204	-3.039	-1.69149	-2.89434	-4.20782	-1.9786	-2.80292	-3.57841	-4.40527	-4.34032	-4.93251	-4.97935	-4.54101	-4.35818	-4.4563	-4.36936
												-4.3527	-1.79607	-2.85009	-3.2147	-2.23085	-2.22641	-4.21321	-8.21069	-6.33185	-7.08132	-6.96628	-7.42886	-6.21188	-5.38963		-1.85351	-1.20458	-5.39415							-5.87808	-7.0888	-7.62909	-6.59713	-5.39418	-6.4813	-4.64233	-4.31406	-3.7217	-3.44987	-4.52134	-4.51763	-3.76527	-4.22432
										-5.55645	-3.55363	-2.28959	-3.75542	-6.8778	-5.62939	-5.02875	-4.63501	-6.32518	-6.89221	-8.27976	-7.13757	-5.76057	-4.01715																				-3.77818	-4.55975	-2.86482	0.188898	-1.41598	-3.29745	-5.09363
								-4.4628	-2.27341	-5.05493	-3.65168	-3.92034	-5.07804	-6.39107	-5.26901	-5.70546	-6.16974	-7.22641	-8.12758	-7.99717	-7.57644	-6.06893																							-7.3601	-5.06989	-6.18729	-5.7481	-2.8707
						-2.51925	-0.503165	-4.98419	-1.27831	-4.25274	-5.51058	-1.521	-3.23645																																				-7.94125
								-5.58924	-3.51165	-0.526627	-3.87508	-1.32519	-3.29728
							-4.51044	-3.66369	-2.14837	-4.46774	-4.85422	-4.04215
							-1.40342	1.42005	-1.99325	-4.91451	-4.782	-2.29431
							-1.37227	0.663786	-3.54521	-3.89212	-1.67728	-3.76455
							-0.231343	0.0606865	-3.60067	-1.02211	-6.4018
		-1.6004	-4.63446	-4.67396	-5.17965	-3.95343	-0.853359	-6.29289	-6.54593	-6.35855
			-3.57459	-5.07779	-1.23332	-0.810429	-5.14223	-6.75355
		-2.80389	-4.42186	-3.41994	-4.43016	-7.12107
			-5.07565	-6.82007	-6.60085
				-6.90581
[truncated: 76 more columns]

## Sheet: Tmin_Annual
																																																9.03005	6.51253
																																														8.06271	7.71727	5.07785	2.78108
																																													2.81587	4.186	3.44404	3.03924	2.18078
																																												1.21317	1.31632	1.58483	1.83222	1.9119	1.96601
																																									0.243206	0.985052	-0.696665	0.428898	2.49338	1.36166	1.91693	2.28252	1.82623
																																							-0.282924	-1.18319	-0.862881	0.372815	0.536558	2.32929	3.6862	2.21307	2.00536	2.7181	1.64797
																																						0.0791846	-1.2005	-0.91124	1.08173	0.349716	2.01808	2.81775	1.39431	2.21202	2.61802	2.98354	2.38025
																																6.5253				0.22582	-0.820959	-1.06727	0.490252	-0.882752	0.275316	2.65132	2.34799	0.372016	2.20835	2.10511	1.03013	1.37843	1.08262
																														-0.0356526	-0.520571	-0.67633	-2.0303	-0.622563	-0.0627956	0.332191	0.0316539	1.28492	-0.696828	1.30579	-0.377471	0.102647	1.54526	-1.2421	0.943728	-0.200401	0.405568	1.2665	1.35972
																											0.0216796	-1.26489	-1.29738	-0.63175	-0.545255	-1.26856	-0.482302	-0.0770482	1.08754	0.253015	1.1545	0.540027	-0.50872	-0.00459659	-1.82546	-0.00488629	-2.61299	-0.646283	-0.839545	0.247025	0.636821	0.591282	0.0573307
																								-2.50809		-1.49323	-3.24395	-1.37984	-1.36419	-0.915661	2.01144	2.65319	1.50322	-0.0127609	-0.00118302	0.978027	-0.636909	-1.71966	-0.454718	-0.614772	0.469333	-2.35558	-3.11361	-0.593344	-0.522304	-0.787055	0.22113	-0.578754	-0.209303
																							-8.21703	-7.19844	-6.02523	-4.7162	-0.545618	1.83204	-0.125979	2.46295	1.63168	0.881837	-0.723187	-0.780205	-1.13998	-2.5814	-1.9251	-2.0397	-1.11579	-0.0790255	-0.837346	-2.38835	-2.87478	-1.65477	-1.63991	-0.503579	-0.563751	0.340076	-0.620619
																							-8.63557	-7.81417	-4.57355	-0.640412	3.35563	-1.35975	1.68133	1.30348	-0.473641	-0.586031	-1.21499	-2.76995	-0.72438	-2.63928	-1.35482	-1.16528	-0.949779	2.73366	-0.147374	0.852815	-0.21758	-0.204894	0.161515	0.895744	0.851235	0.658515	0.292406
																						-5.39234	-3.33862	-4.57399	-2.23702	2.91458	-0.158231	0.670174	2.01294	-1.33729	-1.20215	-0.721205	-1.03883	-2.93223	-2.89932	-0.859381	0.829347	-0.594827	-1.51515	0.0603494	0.0449081	-0.118713	-0.0328946	-0.166225	-0.518281	-1.34466	-2.76512	-1.88523	-0.782477
																						-0.584859	-2.53851	-3.24714	-1.25814	1.65535	-1.46661	0.842608	0.749396	-2.31327	-0.936273	-0.0398675	0.309867	-1.82855	-1.46659	-1.50368	-0.921184	-0.349878	1.36525	-0.398552	-1.30938	-0.0200298	-0.475336	0.0737075	-1.24405	-2.46608	-2.74678	-1.17312	-0.595096
																						-0.46123	0.0674523	-0.5977	0.501382	-4.55242	-2.6898	-1.45461	0.100087	-0.542278	-0.400717	1.28881	1.72607	-0.501787	-0.535763	0.280908	-0.627822	-2.60869	-0.822092	-0.692816	-0.937018	-1.1426	-1.05109	-0.514109	0.6542	0.910127	0.51007	0.195509	-0.344804
																						-2.03273		0.362409	-3.3488	-2.18101	-2.07633	-1.46649	-1.07863	2.14602	2.23092	0.0960532	1.42115	0.154264	-0.467739	-0.977923	-1.65116	-0.547092	-0.487399	-1.00154	0.325854	-0.470575	-0.521864	-0.710294	-0.71936	-0.504314	0.412619	-0.576912	0.241469
																									-2.91319	-1.14016	1.88754	1.18011	-0.238755	2.3351	2.10313	-0.739756	0.378881	0.835727	0.423943	-0.0486656	-0.288805	0.285452	0.130473	0.143546	1.22766	-0.497448	-0.392884	0.160174	-0.518632	-1.28757	-1.42732	-1.39168	-0.911946
																								0.138824	0.328373	-1.94639	-2.8399	-2.90231	-2.69427	-2.19544	-0.874842	-1.42298	-0.24356	0.276124	0.032238	0.465585	1.01617	0.761151	0.140376	0.890146	1.03883	0.239944	-0.0184726	0.206911	-0.446899	-1.12509	-0.770027	-1.24101	-0.16528
																								-1.99128	-4.02197	-3.58595	-2.41585	-2.30777	-1.23301	-0.141042	0.674233	0.988884	1.36228	0.7294	2.81468	1.82689	0.756297	1.09601	1.61359	2.41133	0.932897	-0.422729	-0.545708	0.892275	1.16499	-0.731798	1.16734	1.38462	0.497462
																							-2.51124	-3.69189	-4.39981	-2.80554	-1.14076	-0.592377	-0.0699312	0.950872	1.67536	-0.134059	1.53944	1.60535	0.191748	2.27865	1.21731	0.123696	1.39152	1.39507	0.758761	0.176361	0.199959	-0.965187	-1.37081	-0.710485	-0.972661	-0.0471369	-0.239636
																							-2.08124	-0.415089	0.220428	2.40026	0.995818	-0.354217	0.294428	-0.423175	0.331292	-0.195515	-0.625972	-1.0572	-0.873185	0.171969	0.223713	0.0752939	-1.11675	-1.1897	-0.255378	-0.665626	-0.299704	-1.13066	-0.78041	-0.593685	0.472172	-0.259627	0.359572
																						-0.743337	-0.524168	1.07035	0.284883	1.4265	0.644527	0.781453	-0.952284	0.736767	1.27357	-0.149507	-1.35954	0.262793	1.90966	-0.906813	-0.578525	-0.462447	-0.63249	0.00378568	-0.442241	-0.256789	1.30641	1.32112	-0.301197	-0.27748	0.378335	0.0503925	0.299398
																							-0.853868	0.0894692	1.89976	1.37078	2.1004	0.968084	1.19523	2.95462	1.59374	1.54615	1.67219	0.897675	-0.081078	0.199487	0.743406	0.93674	0.810853	0.244281	-0.921609	-0.713904	-0.993335	0.286104	0.809567	0.254206	0.415156	0.7988	1.92838
																							-0.262066	-0.322907	-0.0926415	0.391398	0.289886	0.452993	0.855754	0.80676	0.135869	1.09938	0.229275	-0.209942	0.25365	1.1293	-0.193673	0.891681	0.718726	-0.684738	-0.255614	-0.469317	0.750704	0.257631	0.00796673	0.122577	1.18636	0.961787	0.320904
																					-1.45812	-1.42572	-1.2828	-0.569609	-0.146816	0.36819	0.222306	0.775703	0.0237901	0.311108	0.281696	-0.874815	-0.991878	-0.485948	-0.866721	0.228872	-0.320807	-1.01767	-0.734898	-0.265533	-0.573921	-0.683734	0.0269767	-0.197021	-0.378248	-1.02408	-0.572173	-0.851056	-1.36799
																				-0.524588	0.116091	0.516303	-0.115221	-0.470306	-0.929181	-0.80076	-0.7579	-0.770593	-0.830293	-0.246681	-1.54015	-0.079654	-0.0753314	0.140758	0.164746	0.631514	-0.92725	-0.959164	-1.20753	-0.738725	-0.541514	-0.648038	-1.23185	-1.52736	-1.67784	-1.77704	-1.96768	-2.05896	-1.91088
																				-0.6597	-0.29611	-1.42212	-0.822133	-0.853939	-0.908763	0.407117	1.50051	1.83537	2.81559	2.44358	2.81032	1.49279	1.76225	1.38387	1.60819	0.000685541	-0.572672	-0.305774	-0.947791	-1.29813	-1.37401	-1.28977	-1.44735	-1.87154	-2.23318	-2.09359	-1.63904	-1.52937	-1.72644
																				-0.184153	-0.453442	1.05036	-0.157977	-1.26099	1.31552	3.11497	2.29456	2.27453	0.160096	-2.23933	-1.31896	-1.16199	-0.530826	0.744086	0.270531	3.58201	1.20272	0.594304	-0.339239	-1.33134	-2.01972	-2.35487	-2.12862	-2.23552	-2.16197	-2.22864	-1.98719	-1.17575	1.3757
														-1.02233	0.269725	-1.3816	-2.85187	-1.35416	-2.36032	-0.589253	-0.752496	0.0141083	-0.0569492	1.51326	3.1078	1.76235	-2.22372	1.52996	-0.546889	-0.0910565	2.31714	1.17554	2.07947	1.07029	-0.444884	0.0246208	0.655391	-0.0725933	-0.204975	-0.721925	-1.48434	-1.3807	-1.80908	-1.82186	-1.87211	-1.95094	-1.55076	-1.56057	-0.167193
												-3.84336	-2.09121	-1.3068	-0.43794	-1.23348	-2.63343	-1.26388	1.06743	0.56086	-1.73342	-0.475685	1.42908	4.64442	-0.106276	-5.30916	0.270059	-2.60792	-3.71311	-5.43916	-4.26331	-3.27064	-0.409372	0.280326	3.89938	1.79598	0.236487	-0.233895	0.090106	0.244973	-0.792528	-1.17171	-1.73397	-1.80334	-2.16449	-1.20189	-0.939647	-0.755539	-0.890122
												-1.24812	-4.32829	-3.61616	-2.04477	-1.18508	0.0512788	-1.72276	-2.39916	-2.14164	0.225589	0.0913454	-2.58035	-0.199425	-3.28908	-4.65476	-2.87463	-0.706596						-3.37011	0.917301	2.56398	1.50783	0.106192	1.95134	0.934923	0.140997	-0.954955	-1.08063	-1.81516	-1.92243	-1.60636	-1.45722	-1.54893	-1.50164
												-2.47295	0.621937	0.0814902	0.14831	1.53477	1.90632	0.134126	-3.74934	-1.89345	-2.72601	-2.90163	-3.6777	-2.74875	-2.24302		1.10558	1.59029	-3.14823							-2.68811	-3.59929	-4.2138	-3.48013	-2.38768	-3.42322	-1.7304	-1.458	-0.762027	-0.539338	-1.65014	-1.59601	-0.783037	-1.22528
										-4.41195	-2.05805	-0.31851	-1.31014	-4.06805	-2.49303	-1.57881	-0.825299	-2.29422	-2.88882	-4.48114	-3.6089	-2.69492	-1.47069																				-1.61102	-2.13206	-0.176776	3.06978	1.68505	-0.0857983	-1.80662
								-4.03161	-1.45924	-3.93908	-2.19767	-2.05577	-2.93219	-3.98984	-2.70596	-2.87957	-3.13973	-4.18749	-5.2331	-5.41125	-5.42253	-4.34788																							-5.15286	-2.43256	-3.11593	-2.47841	0.456474
						-2.58003	-0.234214	-4.45199	-0.53763	-3.21072	-4.14559	0.162995	-1.42991																																				-5.26752
								-5.04078	-2.78318	0.511118	-2.5807	0.0983456	-1.72035
							-4.15343	-3.05888	-1.35781	-3.4155	-3.6006	-2.77991
							-0.710199	2.37216	-0.724451	-3.5748	-3.4522	-1.07571
							-0.0442475	2.26373	-1.70565	-2.1362	-0.13249	-2.49557
							1.58114	2.10462	-1.53835	0.701372	-5.16517
		-0.110609	-2.98514	-2.91492	-3.26685	-1.84783	1.21296	-4.40237	-4.92847	-5.26657
			-1.58728	-2.9665	0.966475	1.4205	-3.01994	-5.12066
		-0.838075	-2.23395	-1.137	-2.14826	-5.00095
			-2.87349	-4.59081	-4.48379
				-4.81683
[truncated: 76 more columns]

## Sheet: Tmin_DJF
																																																10.9788	8.61195
																																														9.88431	9.59743	6.98592	4.70729
																																													4.4828	5.92562	5.22257	4.79235	3.88195
																																												2.42876	2.65114	2.99612	3.2967	3.39292	3.41937
																																									0.733849	1.60621	0.043213	1.29734	3.48856	2.45802	3.08544	3.51366	3.06421
																																							-0.375555	-1.14627	-0.730559	0.631935	0.932517	2.89473	4.42359	3.0781	2.9564	3.7378	2.69141
																																						-0.311995	-1.48328	-1.11813	0.952022	0.345511	2.14885	3.11553	1.86633	2.81622	3.30163	3.72843	3.1479
																																5.20985				-0.508926	-1.42652	-1.59345	0.0512786	-1.2314	0.0269764	2.51698	2.31622	0.449277	2.40622	2.39907	1.39025	1.78902	1.52912
																														-1.51601	-1.89616	-1.93717	-3.15472	-1.60729	-0.914815	-0.425573	-0.665046	0.643607	-1.23004	0.872675	-0.720315	-0.151149	1.35498	-1.39125	0.853235	-0.225355	0.440454	1.35151	1.50371
																											-1.71843	-2.85297	-2.79174	-2.0672	-1.92106	-2.54136	-1.62612	-1.09318	0.198807	-0.528574	0.412432	-0.150399	-1.15095	-0.583234	-2.35424	-0.502195	-3.08866	-1.11051	-1.26893	-0.11041	0.352208	0.374608	-0.0808367
																								-4.54853		-3.11305	-4.83856	-2.90244	-2.819	-2.29949	0.698938	1.45716	0.420508	-0.999223	-0.902803	0.153221	-1.42933	-2.52449	-1.27208	-1.41993	-0.315637	-3.16156	-3.92717	-1.38611	-1.25365	-1.41878	-0.315793	-1.0304	-0.577617
																							-10.3651	-9.03015	-7.65348	-6.27052	-2.05509	0.425687	-1.42802	1.2433	0.491569	-0.14686	-1.67118	-1.70792	-2.03669	-3.48045	-2.85976	-3.0359	-2.15607	-1.10308	-1.87874	-3.48378	-4.00362	-2.74819	-2.63345	-1.3495	-1.26595	-0.251377	-1.12743
																							-10.6225	-9.60288	-6.19623	-2.15965	1.96521	-2.60114	0.5384	0.237473	-1.46031	-1.51078	-2.10571	-3.66003	-1.64374	-3.59915	-2.41645	-2.32203	-2.14079	1.54408	-1.36334	-0.442894	-1.55582	-1.52146	-1.04594	-0.122334	0.0301817	-0.0289795	-0.318324
																						-7.42339	-5.14614	-6.2207	-3.6904	1.64292	-1.2734	-0.329531	1.05323	-2.27267	-2.11024	-1.60666	-1.92442	-3.85692	-3.85009	-1.84361	-0.247799	-1.76627	-2.75116	-1.19892	-1.27392	-1.50594	-1.46641	-1.60575	-1.8675	-2.52634	-3.76633	-2.73595	-1.53495
																						-2.28351	-4.04666	-4.57284	-2.36698	0.753174	-2.23597	0.132985	0.011632	-3.10301	-1.75366	-0.874486	-0.555351	-2.7613	-2.45591	-2.50775	-1.95585	-1.46885	0.152679	-1.6943	-2.683	-1.48815	-1.98804	-1.43355	-2.69407	-3.80848	-3.94645	-2.21464	-1.50063
																						-1.8214	-1.07817	-1.55879	-0.261787	-5.18762	-3.25954	-2.0011	-0.496901	-1.2121	-1.11001	0.546657	0.92511	-1.3846	-1.48113	-0.704157	-1.65123	-3.69662	-2.01536	-1.98438	-2.33807	-2.64811	-2.58958	-2.02954	-0.789086	-0.452779	-0.732101	-0.902266	-1.30561
																						-3.16242		-0.323454	-3.88933	-2.66003	-2.51366	-1.90148	-1.56674	1.6136	1.65954	-0.533832	0.693867	-0.66621	-1.34078	-1.91472	-2.65573	-1.62843	-1.64346	-2.25849	-1.03547	-1.9226	-1.99371	-2.15584	-2.07277	-1.74755	-0.748111	-1.63964	-0.718023
																									-3.31544	-1.44783	1.66501	0.977657	-0.51398	2.01346	1.72418	-1.2139	-0.236495	0.10061	-0.385777	-0.939932	-1.2595	-0.762306	-0.992807	-1.05778	-0.0747278	-1.86983	-1.79552	-1.19738	-1.79926	-2.47355	-2.54025	-2.44352	-1.88745
																								-0.316417	0.098946	-2.04182	-2.82854	-2.8789	-2.76087	-2.33433	-1.05317	-1.69729	-0.668778	-0.290616	-0.656154	-0.328797	0.140378	-0.208892	-0.925778	-0.244574	-0.161008	-1.04739	-1.34773	-1.09805	-1.66076	-2.26167	-1.86167	-2.24802	-1.08673
																								-2.29579	-4.13692	-3.59665	-2.36963	-2.24688	-1.22674	-0.181613	0.611253	0.868802	1.13921	0.392342	2.35714	1.26194	0.0891377	0.318213	0.744688	1.48438	-0.0696846	-1.5377	-1.7406	-0.282364	0.0599158	-1.75992	0.21345	0.506432	-0.347306
																							-2.89415	-3.93392	-4.5259	-2.87004	-1.16516	-0.573513	-0.0560392	0.970309	1.67173	-0.163233	1.48051	1.47448	-0.0266351	1.96978	0.774714	-0.437757	0.777088	0.725569	-0.033206	-0.736574	-0.782212	-1.96593	-2.33318	-1.62176	-1.81818	-0.85216	-1.05797
																							-2.40947	-0.638439	0.0907649	2.34273	0.998069	-0.305396	0.381937	-0.323426	0.41569	-0.146872	-0.59274	-1.07339	-0.961598	-0.00158057	-0.0740418	-0.341473	-1.58413	-1.71794	-0.908485	-1.43078	-1.13873	-2.02682	-1.6785	-1.47627	-0.381765	-1.10581	-0.515476
																						-1.07376	-0.772803	0.896686	0.178426	1.40978	0.731693	0.908162	-0.771294	0.941304	1.46313	0.0103243	-1.22764	0.345868	1.91496	-0.993712	-0.777239	-0.76611	-1.01209	-0.45293	-0.993268	-0.915287	0.547199	0.509231	-1.1316	-1.15206	-0.514594	-0.842786	-0.572061
																							-0.978091	0.0495415	1.92621	1.47573	2.30968	1.23804	1.52887	3.33237	1.96556	1.88696	1.99729	1.16388	0.0933505	0.274731	0.703287	0.792741	0.581894	-0.077931	-1.35197	-1.26795	-1.64786	-0.410109	0.085337	-0.541474	-0.423351	-0.0290081	1.146
																							-0.268501	-0.22896	0.10004	0.657688	0.626627	0.844519	1.30851	1.30576	0.649445	1.59373	0.720325	0.231328	0.621323	1.41075	-0.0320038	0.933318	0.664751	-0.853961	-0.561067	-0.915939	0.191925	-0.367694	-0.615543	-0.529862	0.478466	0.2717	-0.346733
																					-1.62652	-1.45602	-1.19743	-0.375812	0.155741	0.738451	0.638631	1.24121	0.551558	0.879607	0.86765	-0.303153	-0.433008	0.0243857	-0.397165	0.638608	-0.0210964	-0.845537	-0.670797	-0.321371	-0.78378	-1.01451	-0.41161	-0.673618	-0.879197	-1.56463	-1.16805	-1.44575	-1.95932
																				-0.812949	-0.0305111	0.519732	0.0629092	-0.161486	-0.51559	-0.324658	-0.245724	-0.188537	-0.16452	0.478219	-0.792321	0.651266	0.579982	0.733491	0.70088	1.11511	-0.530839	-0.685278	-1.04677	-0.685994	-0.63318	-0.856139	-1.5217	-1.85748	-2.05005	-2.19243	-2.44157	-2.56771	-2.42754
																				-0.878675	-0.375529	-1.34889	-0.568491	-0.476581	-0.454298	0.926481	2.10509	2.57471	3.69214	3.40823	3.79646	2.43682	2.63586	2.14974	2.26945	0.575105	-0.0905519	0.0444144	-0.70282	-1.17979	-1.4088	-1.44871	-1.69098	-2.16591	-2.56336	-2.48241	-2.08239	-2.00631	-2.25637
																				-0.299836	-0.407337	1.25302	0.156649	-0.856026	1.75355	3.62717	2.96024	3.11522	1.16753	-1.15259	-0.24658	-0.140616	0.427296	1.61059	1.01115	4.22432	1.7158	0.960694	-0.0739032	-1.18727	-2.01205	-2.47766	-2.3953	-2.57497	-2.54651	-2.68788	-2.51976	-1.73851	0.708558
														-2.13964	-0.615349	-2.05513	-3.31907	-1.67355	-2.59375	-0.666129	-0.641163	0.290741	0.36649	2.07499	3.72903	2.50155	-1.42625	2.45658	0.525927	1.06802	3.49636	2.32819	3.16374	2.03891	0.310264	0.656577	1.21579	0.372795	0.0869395	-0.598196	-1.50623	-1.54805	-2.10942	-2.20818	-2.31448	-2.48027	-2.15378	-2.22937	-0.923467
												-5.04466	-3.10906	-2.20912	-1.17903	-1.81824	-3.06868	-1.56857	0.884192	0.535895	-1.56656	-0.165313	1.83743	5.27157	0.773828	-4.3419	1.21977	-1.58821	-2.5937	-4.22113	-2.95205	-1.93451	0.846608	1.41704	4.74248	2.51064	0.902869	0.251951	0.310313	0.28629	-0.929065	-1.46584	-2.16918	-2.33045	-2.75893	-1.87674	-1.68196	-1.51899	-1.67047
												-2.32497	-5.2143	-4.37538	-2.70029	-1.70297	-0.33632	-1.92649	-2.41468	-1.99405	0.512004	0.466387	-2.15804	0.430696	-2.39112	-3.68833	-1.97457	0.233615						-2.1972	1.92031	3.50118	2.43046	0.831968	2.35147	1.09829	0.134098	-1.20572	-1.53248	-2.41093	-2.64312	-2.42886	-2.32317	-2.40261	-2.30127
												-3.4588	-0.171393	-0.600281	-0.421077	1.08087	1.58337	0.0727663	-3.51932	-1.48766	-2.26379	-2.42397	-3.18934	-2.13965	-1.41181		1.95573	2.47049	-2.22051							-1.45757	-2.40445	-3.24926	-2.82842	-2.00369	-3.28626	-1.88169	-1.89301	-1.41865	-1.38792	-2.6151	-2.56519	-1.70413	-2.05401
										-5.57667	-3.07348	-1.14726	-1.95756	-4.62263	-2.92063	-1.89011	-0.997364	-2.19005	-2.51942	-3.97973	-3.09975	-2.20113	-0.996562																				-2.00571	-2.66887	-0.83552	2.3275	0.968431	-0.768522	-2.43649
								-5.39892	-2.66896	-4.99446	-3.0831	-2.74053	-3.46775	-4.40412	-2.94741	-2.94013	-3.05282	-3.97077	-4.88	-4.99184	-4.99482	-3.92534																							-5.40624	-2.679	-3.3021	-2.71212	0.0546355
						-4.09671	-1.58427	-5.67799	-1.67205	-4.17937	-4.9033	-0.398579	-1.84882																																				-5.45575
								-6.1481	-3.81465	-0.339972	-3.21774	-0.345573	-1.96516
							-5.31317	-4.1109	-2.28466	-4.12828	-4.08024	-3.07192
							-1.81698	1.41741	-1.41481	-4.04384	-3.70902	-1.158
							-0.907156	1.57916	-2.05082	-2.25624	-0.10275	-2.32495
							0.995842	1.71365	-1.62533	0.788068	-4.97853
		-0.840363	-3.58358	-3.42246	-3.68635	-2.17663	0.901163	-4.60038	-4.93976	-5.18384
			-2.04605	-3.29827	0.71581	1.28988	-3.00229	-5.07216
		-1.30308	-2.46967	-1.23563	-2.18846	-4.9652
			-2.81611	-4.40802	-4.27539
				-4.49216
[truncated: 76 more columns]

## Sheet: Tmin_JJA
																																																7.52752	4.8478
																																														6.62367	6.22315	3.56434	1.23
																																													1.60865	2.89233	2.10262	1.69702	0.836373
																																												0.4089	0.38236	0.559296	0.740131	0.783798	0.814352
																																									0.0299704	0.66679	-1.10827	-0.110067	1.80394	0.550225	1.01454	1.29852	0.809637
																																							-0.0786214	-1.06302	-0.826336	0.300777	0.34408	1.97833	3.16077	1.54717	1.23156	1.85815	0.750409
																																						0.488364	-0.859654	-0.638521	1.26506	0.407188	1.93676	2.58463	1.01368	1.70029	1.99966	2.28803	1.65825
																																7.54437				0.798609	-0.31352	-0.598707	0.899703	-0.550126	0.51253	2.77589	2.35434	0.275892	2.01641	1.81521	0.643226	0.92628	0.595261
																														1.28293	0.646217	0.343292	-1.13452	0.151653	0.58585	0.890463	0.537478	1.75136	-0.291715	1.65112	-0.0842843	0.327385	1.6945	-1.13977	0.997164	-0.219878	0.297209	1.09819	1.14849
																											1.79063	0.258206	0.0771823	0.627628	0.613564	-0.236053	0.409411	0.699746	1.7541	0.822705	1.67512	1.02319	-0.0522919	0.426471	-1.39879	0.415676	-2.21356	-0.264343	-0.497607	0.509646	0.80415	0.687719	0.0979048
																								0.130905		0.303215	-1.60075	0.0904583	-0.0432404	0.263978	3.06003	3.57622	2.32331	0.732069	0.662552	1.58143	-0.0581094	-1.13506	0.135713	-0.0244677	1.08052	-1.6936	-2.41484	0.0909342	0.0876841	-0.285031	0.614442	-0.271144	0.0324334
																							-5.29183	-4.78515	-4.08917	-3.05082	0.987603	3.18838	1.0587	3.49764	2.5324	1.66776	-0.000117735	-0.0774646	-0.457471	-1.91188	-1.23467	-1.3101	-0.364431	0.670173	-0.0543048	-1.52863	-1.94907	-0.748909	-0.836317	0.164717	-0.0250279	0.772451	-0.274323
																							-5.9917	-5.56944	-2.75489	0.908785	4.73132	-0.175127	2.71525	2.21524	0.336526	0.14889	-0.51369	-2.06463	0.00557991	-1.88721	-0.568244	-0.321737	-0.0812693	3.60267	0.753524	1.82254	0.808888	0.810306	1.08264	1.67191	1.48505	1.16658	0.688433
																						-2.75695	-1.03771	-2.60099	-0.654328	4.20727	0.949801	1.62584	2.88043	-0.535087	-0.444438	-0.00341208	-0.335045	-2.19993	-2.13396	-0.0745931	1.64844	0.267644	-0.606877	0.988581	1.02318	0.923969	1.05969	0.924945	0.499953	-0.4583	-2.00683	-1.26559	-0.289621
																						1.51927	-0.716934	-1.7098	-0.0444499	2.60365	-0.68889	1.51704	1.40844	-1.64627	-0.259152	0.631549	0.984271	-1.11298	-0.702979	-0.72687	-0.123031	0.495649	2.25326	0.554027	-0.278613	1.09936	0.691627	1.23884	-0.141633	-1.46175	-1.87086	-0.439862	0.0268516
																						1.21023	1.46589	0.5459	1.38366	-3.85197	-2.11114	-0.948947	0.618619	0.0073734	0.172401	1.87014	2.33023	0.153246	0.170909	1.02321	0.154969	-1.7753	0.0685197	0.272852	0.112775	0.000915089	0.131306	0.655793	1.77039	1.92413	1.40048	0.95305	0.313103
																						-0.610181		1.2467	-2.67636	-1.63174	-1.61816	-1.0661	-0.661832	2.57219	2.67458	0.564657	1.94335	0.741576	0.172429	-0.279494	-0.886928	0.286387	0.402655	-0.048201	1.3559	0.634379	0.613016	0.395788	0.323092	0.441387	1.23743	0.15048	0.88642
																									-2.39258	-0.753304	2.16784	1.40168	0.00483811	2.58865	2.39311	-0.397469	0.803592	1.34333	0.999226	0.596152	0.427341	1.07042	0.976446	1.04891	2.20451	0.538677	0.660326	1.18553	0.442331	-0.406679	-0.629532	-0.681398	-0.267619
																								0.737537	0.685591	-1.74043	-2.73696	-2.84902	-2.62447	-2.09861	-0.735911	-1.22634	0.0354237	0.644884	0.491776	1.00143	1.61307	1.43112	0.882532	1.69098	1.90575	1.18188	0.957477	1.14694	0.425438	-0.316463	-0.0224793	-0.561307	0.443065
																								-1.55503	-3.79196	-3.47797	-2.37979	-2.31938	-1.24956	-0.146857	0.698402	1.04501	1.47054	0.906923	3.07613	2.15982	1.15927	1.58419	2.17835	3.03178	1.62502	0.369277	0.308244	1.7316	1.93756	-0.0192301	1.81393	1.96547	1.04125
																							-2.00477	-3.35143	-4.20561	-2.7076	-1.11327	-0.619876	-0.124353	0.873272	1.60926	-0.193353	1.49466	1.60623	0.251468	2.39912	1.43114	0.437403	1.77376	1.83135	1.28882	0.800357	0.886811	-0.255708	-0.68173	-0.0800206	-0.409564	0.46896	0.279672
																							-1.68961	-0.156311	0.359146	2.43839	0.946808	-0.455141	0.16178	-0.58041	0.163873	-0.354189	-0.772779	-1.16928	-0.934573	0.171509	0.312752	0.266679	-0.853629	-0.865906	0.162401	-0.16451	0.263653	-0.518892	-0.159355	0.0113355	1.03613	0.261621	0.896942
																						-0.356585	-0.262839	1.21067	0.335544	1.374	0.482507	0.576587	-1.19858	0.460583	0.989739	-0.412802	-1.61456	0.0454847	1.75156	-0.994665	-0.584652	-0.379661	-0.468561	0.244054	-0.112882	0.150861	1.77749	1.82605	0.219628	0.271318	0.925747	0.590271	0.818686
																							-0.757145	0.0786764	1.80539	1.19574	1.82537	0.633827	0.809031	2.50776	1.13557	1.11221	1.25685	0.53188	-0.374035	-0.0153564	0.614966	0.883962	0.843558	0.364646	-0.699816	-0.404533	-0.610414	0.692417	1.22198	0.715708	0.89668	1.27018	2.37919
																							-0.316855	-0.491629	-0.366827	0.04518	-0.120767	-0.012319	0.329551	0.231873	-0.461258	0.505345	-0.345701	-0.735838	-0.209326	0.738361	-0.490252	0.698041	0.621453	-0.679671	-0.149581	-0.265111	1.03998	0.577782	0.329647	0.476307	1.57326	1.34271	0.704409
																					-1.41009	-1.49434	-1.46811	-0.86498	-0.553362	-0.104938	-0.297778	0.202498	-0.617418	-0.378271	-0.432721	-1.58647	-1.67136	-1.11268	-1.45086	-0.294828	-0.746035	-1.32912	-0.941546	-0.367917	-0.557479	-0.574774	0.216178	0.0263193	-0.128574	-0.744895	-0.257296	-0.533045	-1.03495
																				-0.454568	0.0421751	0.335097	-0.425166	-0.890983	-1.4559	-1.39419	-1.40131	-1.48661	-1.63107	-1.11029	-2.43605	-0.95794	-0.886044	-0.603947	-0.524293	0.00755754	-1.45155	-1.36654	-1.51078	-0.935452	-0.637935	-0.637019	-1.14589	-1.39419	-1.49421	-1.55545	-1.71315	-1.7811	-1.61993
																				-0.728491	-0.499134	-1.74952	-1.25133	-1.38781	-1.53399	-0.289265	0.719962	0.941346	1.80769	1.35859	1.69597	0.413443	0.757301	0.462861	0.779424	-0.735835	-1.20222	-0.807329	-1.33499	-1.5714	-1.52376	-1.33446	-1.41156	-1.77485	-2.08848	-1.89979	-1.4185	-1.29547	-1.46088
																				-0.390533	-0.79625	0.601931	-0.70322	-1.90113	0.603267	2.32369	1.38047	1.23163	-1.00012	-3.45875	-2.5365	-2.33984	-1.64951	-0.290492	-0.650646	2.76039	0.48883	0.0184519	-0.783662	-1.65674	-2.2251	-2.44811	-2.11667	-2.16008	-2.0418	-2.05516	-1.77912	-0.953532	1.64679
														-0.446736	0.646196	-1.18913	-2.80814	-1.4422	-2.52089	-0.884024	-1.19358	-0.563012	-0.743932	0.709848	2.24556	0.835562	-3.23021	0.441083	-1.70986	-1.29625	1.10259	-0.0248403	0.912705	-0.0249528	-1.41315	-0.841528	-0.110553	-0.703245	-0.701662	-1.07273	-1.70473	-1.47819	-1.80039	-1.74707	-1.75237	-1.77444	-1.34388	-1.32635	0.106854
												-3.14976	-1.57108	-0.907398	-0.209346	-1.15107	-2.65957	-1.40877	0.806129	0.188211	-2.25039	-1.11791	0.694909	3.77065	-1.08533	-6.2975	-0.723825	-3.62512	-4.75039	-6.49663	-5.36185	-4.40505	-1.55193	-0.826342	2.90606	0.899716	-0.571582	-0.893631	-0.395736	-0.0818948	-0.97961	-1.23021	-1.69441	-1.69979	-2.01336	-0.996631	-0.699184	-0.501146	-0.61477
												-0.678484	-3.92819	-3.36995	-1.90432	-1.17899	-0.0619542	-1.95405	-2.7694	-2.6133	-0.34817	-0.56053	-3.2783	-1.005	-4.17054	-5.51733	-3.72063	-1.55441						-4.37474	-0.0559766	1.61583	0.61673	-0.644223	1.42154	0.574421	-0.072925	-1.0196	-1.02706	-1.67951	-1.71389	-1.33851	-1.16826	-1.26509	-1.22952
												-2.00601	0.921491	0.243268	0.177815	1.47458	1.73244	-0.188448	-4.2354	-2.48377	-3.33355	-3.51265	-4.28952	-3.36938	-2.90757		0.438488	0.912885	-3.7872							-3.62172	-4.49916	-4.96388	-4.01619	-2.74724	-3.61348	-1.75861	-1.34354	-0.552956	-0.240236	-1.29587	-1.24857	-0.468554	-0.954393
										-3.76474	-1.56074	0.009852	-1.12498	-3.99667	-2.54413	-1.70522	-1.05952	-2.67322	-3.39436	-5.04367	-4.13918	-3.18817	-1.92392																				-1.42831	-1.90692	0.0828884	3.35004	1.93137	0.126658	-1.61859
								-3.15635	-0.764179	-3.39685	-1.78997	-1.82096	-2.81453	-3.98806	-2.82651	-3.12223	-3.4598	-4.53366	-5.62769	-5.81125	-5.78631	-4.64978																							-5.03004	-2.3363	-3.08349	-2.44755	0.56303
						-1.53261	0.678	-3.66692	0.105263	-2.72909	-3.84312	0.320161	-1.38478																																				-5.2192
								-4.32176	-2.20149	0.921405	-2.34612	0.171302	-1.7952
							-3.37871	-2.40721	-0.835746	-3.08402	-3.45748	-2.80094
							0.0143675	2.95378	-0.36278	-3.38911	-3.44539	-1.23274
							0.515716	2.66631	-1.55429	-2.18373	-0.31663	-2.82466
							1.98009	2.33851	-1.52364	0.546678	-5.47722
		0.453003	-2.49447	-2.47506	-2.883	-1.54726	1.45798	-4.27303	-4.95673	-5.42078
			-1.19116	-2.63735	1.2447	1.60615	-2.96712	-5.13947
		-0.463927	-1.97647	-0.949621	-1.99309	-4.89594
			-2.77631	-4.55674	-4.45478
				-4.85106
[truncated: 76 more columns]

## Sheet: Pr_Annual
																																																-255.726	-243.48
																																														-144.653	-172.072	-212.469	-274.239
																																													-214.815	-220.118	-256.473	-301.776	-369.402
																																												-316.05	-300.5	-307.284	-337.827	-365.865	-411.215
																																									-358.34	-371.587	-384.484	-373.807	-347.015	-339.203	-355.566	-367.634	-387.455
																																							-389.278	-404.349	-410.87	-413.693	-405.899	-375.457	-341.219	-324.217	-329.602	-335.587	-351.227
																																						-388.755	-402.588	-411.969	-404.464	-388.666	-352.248	-317.593	-300.698	-285.835	-283.941	-297.152	-323.529
																																-374.87				-342.566	-355.71	-376.516	-384.165	-385.62	-370.792	-347.784	-314.798	-296.226	-300.552	-298.361	-300.812	-313.999	-353.869
																														-393.649	-389.134	-382.496	-380.629	-362.238	-325.862	-309.144	-308.564	-318.472	-323.537	-329.91	-329.094	-326.448	-323.712	-329.279	-345.981	-355.608	-363.722	-381.804	-420.678
																											-390.45	-366.117	-363.91	-365.655	-365.263	-358.516	-349.737	-333.865	-305.302	-281.734	-275.651	-280.487	-287.929	-301.102	-316.113	-338.983	-364.647	-382.074	-399.229	-404.056	-410.119	-425.237	-456.815
																								-513.895		-395.964	-380.56	-367.797	-350.867	-337.449	-307.34	-293.929	-294.037	-289.15	-273.302	-266.635	-274.871	-288.114	-304.719	-315.966	-331.629	-374.995	-415.975	-436.659	-439.331	-431.633	-435.694	-441.708	-463.057
																							-534.145	-468.508	-395.718	-356.981	-349.372	-332.31	-315.601	-288.591	-257.045	-245.148	-254.814	-262.641	-259.145	-265.349	-279.894	-297.188	-311.523	-317.001	-332.726	-377.664	-421.908	-438.545	-433.207	-419.902	-422.1	-420.297	-428.753
																							-478.447	-427.752	-357.483	-317.975	-298.087	-277.215	-258.66	-250.011	-240.213	-238.254	-255.182	-270.924	-273.697	-274.046	-275.957	-287.269	-301.893	-302.246	-312.424	-341.356	-369.222	-383.17	-382.324	-378.599	-383.388	-376.72	-367.238
																						-427.641	-403.736	-364.137	-309.794	-268.789	-251.042	-231.498	-218.49	-220.255	-226.361	-240.392	-259.73	-268.765	-273.439	-270.951	-265.656	-270.071	-284.094	-285.769	-294.002	-314.944	-333.458	-344.806	-349.594	-353.453	-360.058	-353.262	-340.558
																						-318.116	-299.456	-271.55	-250.433	-225.421	-219.767	-206.086	-200.055	-207.133	-217.096	-227.254	-236.642	-253.497	-258.53	-261.841	-261.381	-265.438	-263.342	-271.908	-287.795	-308.228	-324.253	-331.344	-332.163	-337.321	-334.274	-332.118	-329.061
																						-236.067	-217.572	-199.604	-190.628	-179.901	-180.962	-172.182	-166.562	-174.582	-181.535	-189.514	-197.21	-215.273	-240.409	-250.27	-245.879	-249.874	-246.479	-255.24	-274.845	-292.94	-306.644	-309.842	-310.44	-303.546	-296.514	-295.752	-295.221
																						-187.552		-160.949	-148.162	-141.346	-144.905	-136.177	-129.057	-130.973	-131.645	-139.668	-154.931	-180.822	-213.793	-230.269	-239.89	-233.804	-233.926	-239.812	-250.764	-267.395	-276.462	-279.541	-279.292	-269.838	-251.943	-245.926	-248.796
																									-117.755	-108.875	-109.044	-100.169	-95.0501	-92.5981	-89.7332	-101.821	-119.387	-144.158	-175.652	-192.65	-205.698	-210.344	-212.514	-218.354	-212.618	-225.739	-231.005	-233.489	-234.748	-226.129	-212.959	-203.038	-206.644
																								-86.2834	-73.9088	-67.6228	-72.6519	-67.7752	-66.8533	-67.122	-66.6479	-70.7767	-81.2933	-95.5218	-117.005	-133.063	-144.9	-152.777	-156.991	-163.288	-171.823	-184.306	-182.289	-173.739	-186.311	-183.838	-169.531	-166.99	-173.983
																								-46.2624	-37.7999	-35.7037	-46.4252	-44.986	-41.6068	-40.8725	-34.0424	-32.8014	-35.6896	-41.52	-55.3096	-64.6113	-77.4779	-92.8568	-97.0347	-103.244	-116.469	-138.674	-143.66	-150.361	-152.314	-147.022	-145.005	-144.763	-153.071
																							-27.1714	-17.7599	-8.52941	-3.54433	-12.42	-7.4173	-3.96859	2.76921	10.9192	16.1484	15.4344	13.0025	3.09612	-2.13782	-15.1348	-34.3526	-48.4235	-56.9161	-70.2983	-96.8411	-112.68	-125.867	-128.885	-123.96	-123.165	-116.731	-123.231
																							3.4853	11.9041	23.8612	33.992	33.3757	35.8487	38.9171	44.1609	57.672	61.9964	62.5616	60.1882	51.0085	48.0029	34.7387	11.4489	-7.09203	-17.8091	-31.299	-53.4832	-66.15	-81.7808	-92.0303	-92.7346	-94.9798	-89.0755	-97.2348
																						-18.6462	-17.4485	-9.1661	-2.26961	7.30553	13.1569	12.1074	11.5151	59.2407	96.5457	96.5178	97.6887	97.5161	57.6751	51.394	39.9048	67.2871	49.2589	36.7576	24.8214	10.6702	-18.3774	-29.0821	-43.4216	-50.2445	-53.5221	-56.7786	-60.8885
																							4.02635	11.0343	31.009	31.826	107.259	38.4502	42.688	43.0846	43.505	38.5846	128.554	126.54	87.7234	203.203	71.2801	57.8851	85.6038	71.3662	55.1994	43.4288	26.7579	23.3747	7.87054	-2.50644	-9.00131	-12.9163	-16.9726
																							-31.265	-63.3162	-58.1766	-55.3976	-31.4366	-30.3156	60.9703	127.8	51.1548	55.116	61.9587	56.9781	48.3876	44.1793	109.498	128.294	123.699	110.003	90.0295	77.5894	26.092	21.6338	45.7497	32.9864	32.3056	28.3572	17.0626
																					-17.1988	-51.7027	-56.1447	-51.6922	-45.868	-43.5065	-37.3069	-36.7373	-33.7552	-32.9414	-28.1508	160.055	69.278	64.0444	61.9216	67.9994	61.4644	109.924	115.461	134.927	120.168	107.406	51.4857	44.2013	31.9368	69.2707	55.4816	51.9711	34.9642
																				-19.2101	-5.94871	-22.7831	-30.8434	-23.8716	-17.6271	-14.1146	-26.4977	-23.4894	-18.1306	-15.1766	-6.83925	-8.94804	29.4211	27.3173	141.726	103.242	66.1521	64.7677	167.248	141.599	97.7587	85.2788	77.8985	61.1618	46.6921	72.1656	58.8109	53.885	39.0565
																				-7.47337	-36.0808	-28.6833	-14.6132	-8.00488	-4.99346	-0.408904	-12.4424	-4.95652	4.5541	10.7276	4.19676	12.1392	9.43109	6.65219	31.5527	127.899	91.8135	78.6135	131.551	129.6	168.682	179.344	96.8752	80.0172	64.914	55.8518	45.6898	72.1407	65.0075
																				-25.4842	-15.4944	-8.47872	4.47607	6.33577	7.57884	11.4263	3.44572	14.1889	25.0787	31.0303	23.2981	20.4647	19.1093	26.8132	49.7762	45.3721	42.5446	123.657	105.12	141.367	133.286	154.481	122.901	107.031	95.0899	86.851	79.9103	79.3355	82.1699
														-61.3922	-33.3708	-5.92969	5.05623	-26.6564	-20.0839	-8.9088	4.44821	13.4043	26.039	31.4845	33.8836	32.1516	26.0597	32.9615	41.3551	88.2326	99.3663	96.5294	93.2229	76.6387	64.9027	60.8864	59.2441	58.8254	147.923	110.58	152.674	143.203	150.863	230.875	130.027	122.138	115.513	115.529	117.663
												-82.2906	-59.2182	-38.0905	-4.96813	2.41365	3.01671	-16.674	-12.2847	-0.300971	13.0978	23.2913	29.2759	36.0748	44.7893	56.0242	86.2128	140.843	167.633	181.478	175.737	176.105	165.716	185.896	146.741	104.98	104.022	92.8727	77.6545	133.772	189.033	114.669	163.676	153.93	147.161	140.537	142.521	142.529	154.963
												-56.5156	-31.6483	-6.06402	16.5036	22.1432	21.036	2.97951	27.7906	21.003	31.2106	40.2523	37.9579	43.4823	121.365	124.54	114.121	139.01						133.991	195.529	225.106	226.496	214.141	220.541	186.459	196.173	117.297	168.57	113.204	108.636	102.051	108.412	103.519	155.528
												-33.7657	-7.85555	16.9679	35.7573	41.1183	40.0688	59.2718	62.3459	70.5479	70.5509	56.1247	60.7833	113.234	140.662		131.337	119.335	95.6216							106.699	121.619	130.422	124.497	135.934	151.011	134.939	147.217	109.455	140.273	107.732	118.617	122.016	116.535
										-56.8575	-34.8843	-8.68028	15.499	38.2439	53.4331	57.0641	71.4956	81.5101	85.9603	90.098	89.7714	86.0705	108.055																				87.161	114.799	141.137	156.034	182.389	181.288	183.674
								-98.013	-75.4065	-50.284	-9.83362	14.9573	35.0088	54.9896	75.4793	81.3903	127.969	146.65	151.357	159.117	151.006	115.336																							74.2903	106.269	131.636	161.02	159.881
						-125.792	-101.1	-72.6869	-56.4908	-32.4685	7.5986	30.8274	46.7273																																				114.57
								-49.5078	-35.5235	-13.4739	21.6942	39.9874	53.8251
							-80.561	-49.9317	-24.1578	3.4624	32.894	46.7471
							-83.8636	-55.4054	-9.27653	19.8522	47.0631	62.6471
							-66.6894	-37.0583	16.4423	39.5828	61.1351	123.041
							-43.4931	-13.9033	27.3532	48.3752	113.727
		-177.926	-157.137	-94.7679	-57.6331	-27.3186	-25.5192	-5.38248	20.9672	38.9212
			-171.578	-106	-63.7588	-27.3379	35.0549	96.468
		-206.492	-121.103	-56.1188	-23.9852	13.089
			-105.718	-23.86	10.7842
				-47.5306
[truncated: 76 more columns]

## Sheet: Pr_DJF
																																																54.6247	52.7863
																																														45.052	39.0072	35.8923	32.6883
																																													26.4542	24.9035	20.2835	17.1848	13.2745
																																												10.6781	10.4349	8.46548	4.82277	2.38758	-0.50344
																																									-4.725	-3.37893	-3.19021	-2.8077	-3.62341	-4.94951	-8.22514	-10.2181	-12.733
																																							-20.5124	-18.8018	-16.9177	-15.9104	-15.7922	-15.079	-15.5435	-16.5433	-19.3421	-20.9478	-21.5264
																																						-30.5678	-22.0176	-21.1905	-20.2331	-19.9146	-28.0527	-27.9855	-28.6756	-30.1144	-29.4011	-29.4286	-27.3079
																																-41.6048				-36.8681	-36.6096	-36.8532	-27.2331	-26.18	-25.4827	-24.9437	-34.8507	-35.1411	-36.2158	-37.1415	-35.4355	-34.0613	-30.374
																														-45.4147	-44.8984	-45.1054	-44.6267	-43.9418	-40.5192	-40.5994	-40.9237	-41.9602	-31.7136	-30.9202	-29.598	-28.3805	-39.3717	-39.3057	-39.7256	-40.4427	-37.4564	-34.9945	-30.4174
																											-48.7189	-47.1026	-45.7295	-46.0768	-46.6844	-46.8642	-46.4931	-46.2075	-43.9163	-43.0523	-44.3765	-44.6414	-34.0976	-33.4864	-32.2547	-31.4431	-42.2777	-41.3391	-41.2874	-41.5974	-37.6232	-34.651	-30.5825
																								-54.9897		-51.0467	-50.045	-49.557	-46.7094	-47.013	-48.5003	-48.826	-48.975	-48.3443	-45.9084	-44.4288	-43.7397	-43.9537	-43.7446	-44.2791	-43.336	-42.5117	-42.1434	-40.7324	-40.1173	-40.176	-38.9616	-36.0937	-32.2261
																							-54.9651	-52.9757	-51.2402	-49.7464	-48.7077	-48.1175	-47.9072	-45.452	-46.9351	-47.0788	-46.6952	-46.9519	-44.9725	-44.6536	-43.9057	-43.8165	-44.0659	-43.6231	-44.2977	-43.5154	-42.8907	-41.1419	-40.7471	-40.1666	-38.4737	-35.8312	-32.1453
																							-53.1404	-50.8294	-49.3077	-48.765	-46.8759	-47.1105	-48.0037	-48.5015	-48.2049	-44.149	-43.8755	-44.049	-43.8416	-43.1147	-43.397	-43.5499	-43.8667	-44.38	-44.0261	-43.9841	-43.5848	-41.9204	-40.7176	-40.2159	-37.8056	-35.1114	-32.0531
																						-52.1905	-51.2028	-49.1516	-46.4046	-44.9486	-43.6829	-44.3485	-46.3485	-47.3611	-46.1026	-46.1028	-47.3149	-42.7531	-42.6345	-42.0232	-42.0913	-42.9897	-43.6077	-43.5009	-43.9329	-43.3913	-43.093	-41.9984	-40.7242	-39.4844	-37.2892	-34.596	-31.4367
																						-45.609	-46.7265	-43.7237	-39.8701	-37.3194	-40.4347	-41.039	-43.3142	-44.9346	-41.3556	-41.6094	-42.4479	-43.4048	-42.6326	-42.4121	-41.841	-42.7054	-41.6971	-42.7766	-43.3711	-43.3685	-42.3644	-40.6103	-39.4068	-37.8114	-34.5805	-31.6963	-29.8793
																						-42.424	-44.0083	-40.948	-36.6105	-34.1031	-36.3551	-37.4836	-40.002	-42.3919	-39.3489	-39.9915	-41.0092	-41.3575	-46.5102	-46.3974	-39.0453	-39.6799	-38.9279	-39.8434	-40.9527	-41.048	-40.9275	-39.9692	-37.7825	-35.7204	-33.0975	-30.1656	-28.4059
																						-40.1789		-38.39	-33.8173	-31.6146	-35.3203	-36.575	-38.6191	-40.9801	-37.9452	-38.6896	-39.228	-39.4287	-43.4492	-43.1319	-43.1472	-36.4953	-35.7907	-36.6753	-37.6647	-38.18	-38.9075	-37.6546	-34.6969	-32.1388	-29.578	-27.3567	-26.6273
																									-31.377	-29.4849	-33.098	-33.7031	-35.7719	-37.3897	-34.9184	-36.5886	-37.2004	-37.6821	-41.7845	-41.1748	-41.774	-42.2924	-42.0516	-43.0121	-36.1267	-36.1349	-36.8728	-35.6391	-32.5699	-30.211	-27.5314	-25.1689	-24.7038
																								-31.3781	-25.9145	-23.0599	-29.4038	-29.3997	-30.1958	-31.7868	-33.89	-35.2008	-36.2838	-37.996	-40.518	-40.8131	-40.802	-41.5265	-43.121	-44.2458	-44.8157	-45.1914	-41.5396	-33.0454	-39.2423	-37.9028	-29.7596	-27.314	-26.2832
																								-29.2946	-24.3667	-22.1452	-28.5207	-28.1035	-28.3886	-29.7612	-30.8265	-32.3718	-33.4118	-34.7361	-38.3546	-39.5886	-40.1468	-41.2392	-42.0375	-42.8588	-43.5529	-43.9659	-40.005	-39.3096	-37.8403	-36.8969	-38.218	-36.0951	-33.9661
																							-30.239	-28.0073	-24.3718	-23.0106	-29.9095	-29.8732	-29.6711	-30.1453	-31.3342	-31.6707	-31.5861	-32.3258	-35.7375	-37.1141	-38.798	-39.8908	-40.2905	-40.7813	-41.7102	-41.8866	-37.9557	-37.5088	-35.6797	-34.9998	-35.7549	-34.7949	-33.8652
																							-30.2968	-29.0598	-26.954	-25.3925	-32.0479	-31.4989	-30.2	-30.0047	-30.2802	-30.9138	-29.6922	-30.0026	-33.4183	-34.8999	-36.4546	-37.7688	-38.4617	-38.8602	-40.0281	-40.7298	-36.0569	-35.7838	-34.577	-33.8428	-34.7845	-33.8504	-33.2793
																						-33.5721	-38.3456	-37.1781	-36.3189	-35.0611	-33.5096	-31.953	-29.5928	-28.6626	-30.8292	-33.0237	-30.2148	-30.1113	-30.4082	-31.2111	-32.0405	-33.5635	-34.0551	-35.7168	-36.9502	-37.5401	-38.4906	-38.1399	-36.6952	-37.078	-35.3862	-35.1157	-32.9538
																							-37.9391	-38.0506	-37.1822	-36.1767	-34.2546	-32.5631	-30.7792	-28.276	-29.8792	-31.3478	-30.2183	-30.0283	-30.5718	-31.2524	-31.6152	-32.3928	-33.6451	-35.2944	-36.4486	-37.3096	-38.9475	-38.995	-36.2042	-36.6851	-35.2575	-34.3627	-31.7377
																							-35.3989	-33.9998	-32.0586	-30.9604	-30.0114	-29.8534	-29.2206	-28.7355	-29.036	-28.3276	-26.7763	-26.8	-27.7424	-28.3541	-29.0219	-29.7605	-29.5252	-30.5286	-32.3848	-33.5253	-37.6009	-38.2531	-36.4459	-35.0982	-33.8085	-31.8714	-28.97
																					-33.1538	-30.479	-32.1651	-29.7539	-27.1119	-26.1412	-25.965	-26.1519	-26.5513	-26.1958	-25.522	-24.8483	-24.1702	-23.9994	-25.5372	-25.9845	-26.4262	-26.8002	-26.4325	-26.9512	-27.6169	-29.4739	-34.1289	-35.0974	-33.3055	-32.4014	-30.5336	-29.1963	-25.8865
																				-34.2983	-31.7134	-28.4248	-23.0241	-20.3521	-17.5602	-16.2596	-22.1428	-22.3522	-21.5707	-21.0134	-17.2422	-17.9683	-18.961	-19.3938	-24.4604	-24.6614	-24.5782	-24.5262	-22.7849	-23.543	-24.5113	-25.665	-30.1129	-31.6562	-30.6063	-29.6683	-29.2239	-28.3732	-26.6458
																				-31.1431	-28.2978	-24.3391	-18.8836	-16.4804	-14.6341	-13.3651	-17.5654	-16.3805	-14.722	-13.9536	-11.5865	-12.8105	-13.889	-14.6509	-19.6682	-20.4939	-20.6556	-20.0188	-18.6662	-19.2429	-20.185	-20.872	-24.6843	-26.0921	-24.9014	-24.429	-25.1481	-25.0629	-23.9062
																				-26.2658	-22.1236	-18.4542	-14.039	-12.6708	-12.4549	-11.6136	-13.2359	-10.8996	-8.54191	-7.16894	-6.26284	-7.16092	-8.25668	-9.23208	-13.3321	-14.5065	-14.9496	-14.8975	-14.3492	-14.4015	-14.6967	-15.1921	-18.2276	-20.3178	-19.3888	-19.7528	-20.9238	-21.5126	-21.4031
														-49.1019	-40.4481	-33.3998	-27.3974	-22.8085	-25.0937	-20.0012	-15.679	-11.9129	-8.24742	-6.52971	-5.21231	-3.04521	-5.29786	-3.3649	-0.937494	-0.392016	0.282449	-0.418915	-1.94552	-2.89236	-6.7565	-8.36414	-8.92732	-9.26892	-9.34029	-9.94531	-10.3007	-10.725	-13.002	-14.4017	-14.9602	-15.4876	-16.8082	-17.3996	-17.139
												-53.7414	-48.4557	-44.0488	-32.9379	-28.4681	-23.5384	-19.5387	-20.9893	-16.3487	-12.1227	-8.61476	-4.07804	-0.935886	3.64352	5.1788	3.16358	4.78942	5.90612	5.85702	6.69079	7.42585	6.39285	5.31205	2.39772	0.793233	0.257818	-0.991477	-3.91961	-5.781	-6.65796	-7.3612	-4.26096	-5.61467	-6.18112	-6.73666	-6.40726	-5.64886	-5.00081
												-45.2733	-37.6261	-33.0842	-23.7438	-20.3441	-16.3559	-11.7746	-10.4014	-6.83566	-3.02462	-0.183739	2.35804	5.45927	8.71648	10.8922	6.25173	7.79096						6.26625	8.28736	7.63926	6.9107	5.04214	1.27643	-0.539538	-1.24712	-2.19562	-1.03825	-2.72257	-3.99265	-4.68954	-3.94043	-3.42883	-1.89934
												-35.2688	-28.7611	-23.8462	-16.5233	-12.6013	-8.53492	-3.03315	2.02706	5.79394	8.69697	9.50204	9.83479	11.2856	17.1068		8.85416	7.97362	5.41898							10.7095	10.9225	9.85606	5.17368	3.7361	2.67705	1.69242	2.11483	0.274695	-1.53503	-1.99744	-0.821565	0.0842119	1.30385
										-41.2643	-32.3373	-25.2563	-18.3781	-13.6076	-6.36636	-2.78705	1.09144	5.57385	11.0482	14.2908	15.3994	16.7158	19.2577																				5.42207	3.21688	2.31852	2.39114	3.77627	4.68882	5.40933
								-57.4839	-47.8452	-37.4689	-20.1617	-12.8456	-7.43594	-0.848554	6.63635	11.6087	14.617	15.5304	21.3658	23.3189	33.6731	12.6009																							8.02187	13.4285	9.78713	10.4918	10.8345
						-66.3176	-57.0292	-45.1376	-37.4037	-27.7015	-11.6836	-3.28283	1.71378																																				11.182
								-33.5814	-26.1785	-17.6996	-3.80888	1.92238	7.38567
							-47.1388	-32.0634	-20.0124	-9.3791	0.966799	6.49391
							-50.862	-36.4682	-16.8817	-4.23271	5.19033	13.3486
							-48.7868	-35.1267	-12.3659	1.28152	11.1773	16.5555
							-41.5709	-27.819	-7.23711	5.25332	14.5789
		-123.94	-95.6184	-68.3254	-52.4952	-40.1228	-32.839	-19.1186	-2.48571	6.58919
			-103.253	-74.1696	-54.851	-37.4615	-21.967	-8.34301
		-136.238	-100.593	-71.9054	-52.7272	-35.3001
			-85.8758	-60.751	-46.5599
				-62.9659
[truncated: 76 more columns]

## Sheet: Pr_JJA
																																																-288.797	-272.757
																																														-195.695	-201.506	-219.906	-251.203
																																													-210.89	-205.946	-223.681	-244.103	-277.66
																																												-246.136	-231.699	-228.874	-245.042	-254.919	-277.209
																																									-245.525	-254.108	-261.096	-251.941	-228.978	-217.984	-226.938	-228.138	-235.516
																																							-232.571	-245.825	-252.117	-253.621	-247.03	-225.525	-198.682	-182.552	-183.778	-181.413	-189.763
																																						-218.284	-236.56	-242.87	-235.939	-222.825	-198.021	-173.882	-157.522	-140.86	-132.929	-137.246	-157.561
																																-189.983				-178.427	-184.356	-197.312	-211.096	-211.285	-200.145	-181.951	-156.678	-143.529	-141.457	-134.173	-130.37	-138.696	-171.196
																														-194.692	-190.399	-188.503	-186.705	-174.91	-157.57	-145.717	-143.872	-147.207	-156.81	-161.784	-161.032	-156.888	-150.71	-154.685	-162.889	-166.456	-168.818	-184.493	-218.477
																											-186.466	-170.728	-170.919	-170.248	-169.285	-167.296	-160.304	-148.373	-133.788	-119.357	-113.184	-113.908	-123.217	-131.801	-141.208	-156.45	-171.052	-184.936	-194.653	-197.272	-199.454	-214.842	-245.166
																								-270.764		-187.114	-175.498	-166.863	-158.226	-146.874	-128.098	-118.19	-118.125	-113.811	-106.882	-104.468	-108.337	-115.886	-124.21	-131.977	-143.261	-172.055	-205.49	-224.258	-224.395	-219.062	-216.234	-225.157	-247.838
																							-291.44	-245.131	-192.223	-163.864	-156.966	-144.498	-131.355	-113.255	-93.83	-85.4606	-91.3489	-94.0321	-95.6283	-99.7929	-108.869	-119.35	-125.073	-128.534	-139.1	-170.893	-208.906	-224.436	-220.388	-210.872	-208.132	-212.097	-226.457
																							-257.415	-222.077	-170.475	-141.297	-123.006	-106.066	-89.594	-81.4413	-79.6877	-83.7675	-95.8708	-103.702	-105.78	-106.075	-105.022	-110.574	-116.57	-114.873	-122.6	-142.544	-169.313	-183.36	-182.857	-180.8	-183.289	-183.363	-185.185
																						-227.968	-206.535	-180.43	-143.804	-114.84	-95.216	-77.6633	-63.626	-61.941	-72.3383	-82.9245	-93.8376	-103.319	-107.093	-104.853	-98.3305	-98.4744	-102.934	-103.086	-108.135	-123.927	-143.195	-153.886	-158.75	-163.949	-169.37	-170.811	-169.133
																						-146.933	-134.792	-118.746	-110.101	-94.2808	-77.6764	-64.3955	-55.2106	-56.3476	-65.9261	-71.3604	-75.5171	-84.9411	-94.2057	-95.9157	-92.4694	-91.4614	-90.3874	-95.0997	-106.553	-121.578	-135.214	-142.936	-144.655	-150.681	-157.204	-162.126	-166.71
																						-92.7567	-81.6507	-72.3485	-73.8948	-69.4626	-59.4955	-49.1399	-39.7433	-40.9151	-47.5299	-49.7492	-51.7714	-62.8448	-78.8046	-84.8242	-88.3038	-87.8153	-86.0311	-91.1885	-102.58	-116.178	-128.246	-132.746	-134.984	-133.474	-133.802	-139.837	-146.763
																						-63.4438		-52.6786	-48.8372	-46.0722	-39.1563	-28.5061	-18.3899	-14.4489	-16.4618	-19.8316	-28.6252	-44.9715	-66.3047	-76.2838	-81.6201	-83.9978	-85.3164	-86.4781	-92.0145	-103.943	-113.823	-117.703	-118.803	-114.102	-107.646	-107.777	-116.706
																									-31.7	-26.9398	-19.4435	-10.2644	-1.01955	4.87808	4.69662	0.33019	-9.81828	-24.5002	-42.9782	-53.5678	-61.5231	-61.3829	-63.7749	-65.4363	-68.9279	-77.5778	-85.3796	-89.6104	-91.8566	-86.9233	-82.1429	-82.76	-89.5218
																								-11.4612	-8.80315	-6.58921	-5.20362	-0.680519	4.7743	8.72811	8.28063	9.74257	6.83522	0.779793	-5.52856	-14.6572	-21.3466	-25.1314	-24.9972	-27.6963	-32.2259	-41.1235	-48.4249	-54.8431	-53.5935	-52.7374	-51.9628	-57.3065	-67.9125
																								14.6594	14.745	13.83	12.636	14.073	18.9357	23.127	28.1734	33.6522	35.2965	35.064	34.9661	30.7787	23.088	14.5031	13.6481	10.6156	1.51643	-14.0835	-24.1918	-31.6624	-32.8385	-29.8529	-25.4122	-29.7599	-42.8947
																							28.3715	32.363	36.3049	39.6287	41.9388	45.3303	49.1249	56.2071	63.9367	69.8071	70.5721	70.7947	70.7886	70.4262	63.8338	52.2053	43.6462	37.5228	29.5988	9.8972	-7.42056	-19.5787	-22.6403	-19.6171	-15.305	-12.7839	-22.7684
																							53.0889	58.9991	67.4516	76.4797	81.2127	81.8162	82.2382	86.5719	94.6827	99.7764	99.4187	98.5685	99.2856	99.0231	93.2453	80.1624	68.4624	60.8542	52.1417	36.2235	21.3317	8.45012	1.22107	0.324741	3.74713	5.37489	-4.9894
																						53.177	61.014	67.5834	74.0403	80.1352	79.552	76.0986	71.122	119.354	124.54	128.294	125.158	126.261	130.045	127.764	119.909	110.344	94.4914	84.4399	75.0783	64.8342	55.5248	47.9876	36.4511	32.3946	32.3502	28.2495	17.4847
																							78.5631	86.7207	104.153	102.381	168.198	95.4609	95.5368	94.1985	93.1127	92.843	141.816	142.371	150.881	271.076	143.454	133.894	119.719	108.889	95.5213	88.5139	85.2773	82.8901	69.5202	63.3474	61.9757	56.3732	44.8257
																							34.737	0	0	0	17.1338	16.9078	105.728	170.836	91.6273	96.2332	102.216	100.33	98.4661	97.0508	166.908	190.759	141.485	131.049	116.628	108.619	106.259	103.662	92.7309	84.9561	85.713	79.9872	63.8809
																					36.9507	0	0	0	0	0	0	0	0	0	0	188.005	98.6408	97.615	101.488	110.115	107.124	159.825	167.483	141.82	131.749	124.017	117.602	112.785	101.684	94.5111	95.4615	87.6228	68.3271
																				36.0048	41.4754	19.5723	0	0	0	0	0	0	0	0	0	0	41.4257	41.9818	176.114	132.011	104.806	106.687	206.237	182.798	144.536	136.653	126.391	114.865	103.133	94.6028	90.8833	82.88	64.8571
																				37.5349	0	0	0	0	0	0	0	0	0	0	0	0	0	0	48.4018	147.742	116.177	106.434	154.944	155.153	198.463	214.658	129.484	117.506	105.627	99.5248	96.3888	90.2557	80.1918
																				0	0	0	0	0	0	0	0	0	0	0	0	0	0	0	48.5332	47.6211	48.4251	133.148	116.645	155.023	150.4	174.539	140.517	130.122	120.902	116.809	116.968	117.327	117.299
														42.4984	49.8879	54.919	46.7393	0	0	0	0	0	0	0	0	0	0	0	0	43.765	63.6048	62.4379	60.6648	45.5071	46.0335	45.8087	46.0022	49.3505	141.838	108.011	154.504	147.748	153.6	237.946	141.31	137.917	137.237	139.117	138.829
												37.0124	43.2285	49.5945	54.08	47.8847	32.7687	0	0	0	0	0	0	0	0	9.64652	45.9323	99.9683	126.409	118.565	109.489	112.774	127.503	148.885	98.4679	55.734	56.8999	57.0815	50.5404	112.002	170.907	100.458	157.725	154.502	152.826	151.757	149.841	149.649	159.671
												40.7509	44.9446	55.1685	54.5889	48.2379	33.2793	0	17.4392	0	0	0	0	0	73.9559	71.166	73.6481	97.9358						78.439	105.554	128.302	139.407	148.488	152.808	155.158	165.939	91.8335	150.591	102.494	104.361	103.804	104.952	100.544	148.116
												39.6986	46.376	55.6536	54.2575	47.2588	33.3577	33.1592	17.0907	16.7481	16.3128	5.27108	13.1841	66.9971	83.7272		69.4407	60.0685	35.3575							38.0597	49.6506	57.085	64.216	74.7241	88.1157	106.259	118.543	89.9083	125.939	98.4974	104.614	107.007	97.1183
										30.225	34.2777	39.4742	44.0864	53.0748	49.5587	41.5594	42.5228	30.9419	30.6772	34.2934	32.0905	29.6591	48.9058																				58.9355	88.5297	115.429	133.955	148.04	145.514	145.046
								25.7086	26.9019	26.9662	33.7118	35.4717	37.7644	39.4702	33.2956	33.8792	70.2848	71.7179	90.5196	77.1807	60.427	49.6723																							38.5121	60.3175	75.3433	96.918	122.132
						23.7041	24.4808	25.3834	25.5658	25.5685	30.4305	30.6339	29.9576																																				58.1358
								24.1213	23.5902	23.327	27.4636	26.0686	23.987
							23.2254	22.7465	22.554	22.62	24.6273	21.8174
							26.3398	27.2217	27.3841	25.4935	21.8069	18.5463
							29.2743	30.254	29.695	25.9648	21.3559	71.2921
							29.2957	29.7541	27.8051	23.8082	71.1475
		71.5708	26.5596	27.5187	28.2458	28.8722	26.548	22.971	19.3422	15.4068
			26.122	26.5192	25.9574	24.1088	62.9143	86.3854
		65.9207	70.4997	70.8744	64.8898	61.5915
			56.4228	83.681	86.1573
				71.4633
[truncated: 76 more columns]

## Sheet: Wind_Annual
																																																1.33062	1.55502
																																														2.38758	2.24454	1.85086	1.66403
																																													2.62512	2.47929	2.24969	1.7503	1.41292
																																												2.17699	2.08529	1.95258	1.80775	1.45169	1.17342
																																									2.29118	2.15854	1.92506	1.81488	1.77435	1.75942	1.71853	1.48319	1.25528
																																							2.13775	2.03964	1.90261	1.83786	1.76205	1.84218	1.95903	2.04725	2.06974	1.81584	1.54744
																																						1.96851	1.85503	1.70412	1.55496	1.60059	1.6431	1.78554	1.91856	2.02413	2.01952	1.68674	1.33841
																																1.7304				2.12297	2.17354	1.86918	1.77369	1.75183	1.74355	1.82536	1.82886	1.84535	1.83448	1.82027	1.74446	1.39948	1.02642
																														1.04003	1.15016	1.31782	1.50586	1.49161	1.80595	1.97194	1.94902	1.80818	1.79771	1.83233	1.82832	1.84535	1.81925	1.63299	1.46063	1.33719	1.20319	0.892852	0.583874
																											0.846514	0.741206	0.761136	0.745849	0.821674	0.977527	1.243	1.2427	1.58886	1.85772	1.86484	1.75561	1.70505	1.69382	1.60714	1.46314	1.30411	1.04708	0.832209	0.733967	0.628999	0.369611	0.115956
																								0.757058		0.72231	0.611217	0.35346	0.387212	0.495993	0.714985	1.008	1.28281	1.22181	1.4565	1.63074	1.66995	1.44565	1.31469	1.31404	1.19744	0.912568	0.687496	0.490949	0.387065	0.377123	0.355214	0.0981222	-0.144965
																							0.594346	0.764973	0.617521	0.376646	0.386777	0.279964	0.456455	0.674615	0.941537	1.25794	1.42725	1.24871	1.355	1.35709	1.26402	0.976184	0.861018	0.908642	0.821493	0.513333	0.275852	0.166846	0.191362	0.311666	0.407432	0.225706	0.0281682
																							0.136094	0.0775006	-0.0938172	-0.189134	0.0975712	0.190932	0.514217	0.742946	0.919095	1.0748	1.15671	0.996901	1.06925	1.07404	0.956975	0.69185	0.641343	0.72153	0.664418	0.41621	0.227281	0.132653	0.224714	0.431402	0.601421	0.491254	0.355616
																						-0.393955	-0.389314	-0.48246	-0.578303	-0.568849	-0.203588	-0.147151	0.104216	0.229494	0.26055	0.326373	0.390033	0.377531	0.446115	0.541774	0.576996	0.394099	0.330531	0.405213	0.438482	0.250273	0.127177	0.0541933	0.118851	0.236817	0.385985	0.322773	0.362526
																						-0.229708	-0.241524	-0.286865	-0.386021	-0.363022	-0.100073	-0.172809	-0.031717	-0.0243348	-0.0308826	0.0408779	0.136039	0.0891174	0.116429	0.2666	0.39518	0.342208	0.310896	0.275913	0.245468	0.0530478	-0.0107789	-0.0233873	-0.0144339	0.0192582	0.142758	0.109498	0.183678
																						-0.123018	-0.0885637	-0.129723	-0.239273	-0.419136	-0.334744	-0.471107	-0.347306	-0.329193	-0.349636	-0.246784	-0.171035	-0.232502	-0.255114	-0.178267	-0.147184	-0.182521	-0.145831	-0.176354	-0.237511	-0.353998	-0.35666	-0.313835	-0.238712	-0.189038	-0.0444791	0.0935717	0.167014
																						-0.223		-0.201476	-0.383413	-0.6974	-0.674186	-0.653929	-0.507441	-0.373953	-0.339366	-0.279207	-0.305134	-0.419382	-0.459009	-0.457524	-0.504302	-0.523873	-0.486633	-0.437826	-0.389186	-0.444621	-0.388714	-0.283936	-0.120211	0.056091	0.164971	0.327214	0.376251
																									-0.374458	-0.616195	-0.515561	-0.490337	-0.385683	-0.234072	-0.221082	-0.23194	-0.338653	-0.496344	-0.531719	-0.540637	-0.601489	-0.624211	-0.599975	-0.509908	-0.375846	-0.359298	-0.317225	-0.174235	0.0485756	0.233651	0.311883	0.425268	0.47667
																								-0.330606	-0.254391	-0.459242	-0.392329	-0.467447	-0.458041	-0.40467	-0.343382	-0.317582	-0.378659	-0.469576	-0.454049	-0.440191	-0.498578	-0.536459	-0.520011	-0.421443	-0.309325	-0.29368	-0.259496	-0.117463	0.0733095	0.286919	0.405152	0.58692	0.64437
																								-0.203582	-0.163265	-0.427858	-0.502078	-0.619001	-0.602529	-0.521282	-0.405755	-0.28425	-0.230781	-0.222387	-0.137956	-0.08007	-0.164173	-0.27708	-0.248313	-0.119599	-0.0446562	-0.14829	-0.185892	-0.0800274	0.125762	0.338564	0.50809	0.715994	0.772539
																							-0.335699	-0.338759	-0.330394	-0.594924	-0.649606	-0.687841	-0.647948	-0.480634	-0.333339	-0.165863	-0.0123552	0.0344109	0.160735	0.271236	0.154319	-0.00975357	-0.0420483	0.0789691	0.100437	-0.0378008	-0.14532	-0.0929458	0.0570761	0.265084	0.461761	0.659275	0.692332
																							-0.517179	-0.497856	-0.435674	-0.392685	-0.403238	-0.49365	-0.506301	-0.392456	-0.177609	-0.0300363	0.0845739	0.261091	0.404638	0.515701	0.477371	0.276936	0.22188	0.315993	0.243159	0.170581	0.116513	0.105332	0.179673	0.302649	0.474638	0.628404	0.50225
																						-0.214698	-0.114811	0.0310666	0.12435	0.223979	0.257234	0.0322605	-0.0732785	-0.0454662	0.10386	0.161668	0.230096	0.377581	0.501887	0.558427	0.502986	0.366376	0.292387	0.338843	0.309076	0.316417	0.373442	0.420979	0.432641	0.458035	0.551096	0.697599	0.644134
																							0.282437	0.415292	0.502459	0.607566	0.638558	0.473182	0.363452	0.424051	0.520169	0.506988	0.506383	0.580123	0.627814	0.636632	0.573917	0.56078	0.501525	0.522927	0.415459	0.436689	0.544311	0.673019	0.742126	0.749151	0.818261	0.995136	1.03645
																							0.644248	0.714601	0.768263	0.839675	0.859914	0.793046	0.770919	0.821844	0.887045	0.861673	0.839288	0.876314	0.908338	0.953434	0.943214	0.861082	0.795091	0.793145	0.640522	0.63514	0.732896	0.873498	0.970893	1.03285	1.15717	1.34076	1.34753
																					0.634351	0.772431	0.780065	0.7282	0.716908	0.760967	0.780554	0.761202	0.806054	0.859114	0.908385	0.88235	0.844669	0.875621	0.991824	1.07552	1.04313	0.926589	0.833721	0.85136	0.720405	0.723435	0.811997	0.927436	1.01565	1.10796	1.26828	1.43945	1.38176
																				0.608154	0.769369	0.868977	0.836439	0.712736	0.650046	0.68194	0.726874	0.815776	1.00174	1.15107	1.24609	1.17894	1.10803	1.1524	1.21168	1.24845	1.12106	0.918869	0.81814	0.82844	0.79198	0.805887	0.840275	0.899927	0.95786	1.0555	1.18494	1.32667	1.27016
																				0.834898	0.967323	0.972172	0.907285	0.784075	0.74814	0.829758	0.979808	1.21854	1.50528	1.74639	1.90297	1.77247	1.6555	1.67343	1.6116	1.5334	1.36933	1.11857	0.973105	0.970769	0.912546	0.853512	0.865623	0.895586	0.939555	1.0537	1.19142	1.28614	1.2752
																				1.31582	1.41006	1.43068	1.38462	1.33855	1.43536	1.64901	1.87174	2.08123	2.28289	2.40294	2.45053	2.27709	2.16555	2.11806	2.04735	2.01291	1.92681	1.71043	1.52884	1.49897	1.37084	1.29334	1.3075	1.35218	1.41246	1.52723	1.66381	1.79362	1.7165
														1.01809	1.33802	1.43741	1.29286	1.17404	1.25139	1.28574	1.3975	1.46407	1.47668	1.55289	1.71654	1.83625	1.87883	1.85163	1.81151	1.7793	1.78498	1.6634	1.64416	1.71738	1.73488	1.8179	1.84092	1.75321	1.66945	1.70085	1.61102	1.523	1.53291	1.58065	1.64297	1.73846	1.85622	1.9693	1.89788
												0.65499	0.879307	0.990894	1.20969	1.42748	1.24881	1.11592	1.19733	1.28875	1.38789	1.4519	1.46974	1.53931	1.50056	1.4227	1.24246	1.04853	0.835214	0.618575	0.552989	0.56891	0.714119	0.997936	1.23236	1.4755	1.66693	1.71732	1.74134	1.87795	1.92323	1.8739	1.88877	1.92405	1.95956	2.01536	2.10344	2.18602	2.06349
												0.658687	0.796072	0.866818	1.06045	1.31208	1.23103	1.12539	1.16981	1.16354	1.1167	1.03026	0.909253	0.821624	0.611565	0.439221	0.247658	0.0475768						-0.244378	0.251627	0.724959	1.07864	1.22479	1.2819	1.52418	1.71634	1.77995	1.88254	1.97351	2.03432	2.07484	2.16155	2.22282	2.08014
												0.392098	0.558993	0.779779	0.947104	1.16968	1.31048	1.39387	1.34432	1.25173	1.07855	0.765348	0.448373	0.166293	-0.0406895		-0.151324	-0.346052	-0.63889							-0.300805	0.0850983	0.318601	0.544646	0.869798	1.16323	1.47587	1.82316	2.16574	2.43406	2.58658	2.71567	2.84122	2.71041
										0.168361	0.0895534	0.173156	0.327193	0.39517	0.437662	0.577665	0.735743	0.859761	0.743524	0.55933	0.296668	-0.0719265	-0.459521																				0.676109	1.25088	1.78027	2.15781	2.44731	2.66538	2.65486
								-0.00667334	0.0147202	-0.0530161	-0.150425	-0.154337	-0.18658	-0.255526	-0.409352	-0.325355	-0.317109	-0.23691	-0.317329	-0.466816	-0.733506	-0.983009																							0.4707	0.968212	1.45219	1.87315	2.13259
						-0.204766	-0.0930198	-0.0220834	-0.118769	-0.186894	-0.22012	-0.293797	-0.476394																																				0.813156
								-0.19067	-0.301723	-0.358372	-0.34522	-0.591551	-0.809901
							-0.301993	-0.207369	-0.323011	-0.43083	-0.459283	-0.799585
							-0.136524	0.10193	0.00610412	-0.276553	-0.460012	-0.86279
							0.347156	0.623878	0.483556	0.0418984	-0.352697	-0.833741
							0.518863	0.78087	0.474107	-0.0784491	-0.570599
		0.175492	0.248431	0.320156	0.364463	0.393383	0.358404	0.254464	-0.222603	-0.801444
			0.410666	0.47956	0.464577	0.29118	0.0424177	-0.348819
		0.515202	0.555042	0.557936	0.492563	0.238667
			0.244645	0.201318	0.0872945
				-0.156368
[truncated: 76 more columns]

[truncated: 2 more sheets: Wind_DJF, Wind_JJA]
