# Supplementary material for: Dataset of trend-preserving bias-corrected daily temperature, precipitation and wind from NEX-GDDP and CMIP5 over the Qinghai-Tibet Plateau
Source: Data Brief. 2020 May 21;31:105733. doi: 10.1016/j.dib.2020.105733 (PMC7262410; doi:10.1016/j.dib.2020.105733)
Supplement: Supplementary file 2 [file mmc2.zip › Data of figures/Data of figures/Figure_4_a.xls]

## Sheet: Tmax_Annual
18.1774	18.4075	18.3318	18.3624	18.2495	18.39	18.542	18.7316	18.7484	18.618	18.5807	18.7944	18.7196	18.567	18.4574	18.9386	18.8783	19.021	18.9566	19.2297	19.0449	19.234	19.0822	19.1552	19.463	19.33	19.3262	19.346	19.4357	19.6121	19.3741	19.9433	19.9227	19.3949	19.8196	19.6299	19.7095	19.9	19.6581	19.7275	19.7332	19.8627	20.1511	20.109	20.0164	20.1072	20.0598	20.5226	19.9155	20.2927
17.9216	18.0582	18.0575	18.1164	17.9851	18.0288	18.1376	18.3847	18.3822	18.3453	18.268	18.4752	18.4436	18.3358	18.2242	18.5621	18.6327	18.4988	18.7043	18.7854	18.8459	18.8571	18.8201	18.9013	18.911	18.9375	18.8704	18.9712	18.9718	19.1886	19.1308	19.2089	19.2056	19.1786	19.3256	19.444	19.4096	19.535	19.5715	19.3815	19.5207	19.5354	19.609	19.6165	19.6903	19.8388	19.5458	19.8729	19.6803	19.9794
17.5076	17.6617	17.8741	17.8301	17.5474	17.498	17.7631	18.1341	18.0304	17.8948	17.9812	18.4247	18.1212	18.0908	17.8355	18.213	18.3855	17.9875	18.3026	18.2962	18.358	18.4963	18.3127	18.5168	18.5355	18.2526	18.2588	18.3918	18.4825	18.8502	18.6847	18.5045	18.6069	18.904	18.8986	18.7541	19.1001	18.919	19.3434	18.8816	19.1224	18.9923	19.1243	18.8266	19.3586	19.3672	18.7328	19.0416	19.1175	19.3083
17.4251	17.7795	17.7527	17.6708	17.5027	17.6189	17.7993	17.9238	17.8461	17.9236	17.8365	18.0102	18.0167	17.949	17.7886	18.2249	18.1549	18.2451	18.3275	18.5277	18.2656	18.6074	18.3848	18.388	18.707	18.5851	18.7239	18.4286	18.7777	18.8146	18.7013	19.091	19.3278	18.6895	18.9339	19.0154	18.9164	19.4116	18.9053	19.1309	19.1121	19.0589	19.245	19.3857	19.5063	19.5282	19.4242	19.7003	19.2522	19.8286
17.1923	17.3468	17.3314	17.356	17.2469	17.272	17.3871	17.6166	17.6532	17.593	17.5158	17.7338	17.713	17.546	17.4404	17.799	17.8824	17.7396	17.9298	18.0404	18.1006	18.1404	18.0451	18.1544	18.1662	18.1676	18.1094	18.2378	18.1902	18.4714	18.3911	18.4835	18.5138	18.4661	18.5704	18.7214	18.6668	18.8318	18.8546	18.6295	18.7871	18.7835	18.8602	18.8967	18.9569	19.0931	18.8028	19.142	18.9561	19.2619
16.7528	16.9888	16.9488	17.0106	17.0001	16.8344	17.0383	17.3598	17.3867	17.3199	17.255	17.4843	17.3343	17.2129	17.082	17.406	17.4557	17.2417	17.4827	17.3778	17.461	17.6141	17.5678	17.7535	17.7314	17.5378	17.4738	17.7324	17.5837	18.1107	17.8602	17.8586	17.7367	18.2335	18.1629	18.0251	18.2166	18.3086	18.473	18.0912	18.1945	18.2009	18.3617	18.149	18.2852	18.4879	18.0357	18.3008	18.4023	18.5817
[truncated: 40 more columns]

## Sheet: Tmax_DJF
4.02207	4.31043	3.32111	3.99435	3.58985	3.63415	3.44063	3.94264	3.98284	4.03949	3.71242	4.21256	3.41023	4.3923	3.56078	3.56613	3.90192	3.67009	4.64385	4.27088	4.86003	4.2807	4.27406	4.46527	5.05085	4.59829	4.62466	4.6095	4.88815	4.81853	4.81231	4.65285	4.54982	4.92948	5.17119	4.66147	5.23796	4.78551	5.83871	5.48278	5.52577	4.96364	5.66696	5.01774	4.71333	5.00857	5.77422	5.38792	4.95162	5.8844
3.09087	3.48022	2.71226	3.07673	3.01976	2.87433	3.00559	3.22675	3.49923	3.53465	3.2671	3.47372	3.01643	3.32049	3.03453	3.16773	3.13492	2.99832	3.53398	3.66076	3.76301	3.68289	3.64305	3.63967	3.742	3.81905	3.72694	3.75652	3.95133	3.7999	3.98428	3.95728	3.92083	4.13894	4.29874	3.89484	4.38642	4.52574	4.76402	4.57114	4.75452	4.50205	5.06267	4.33719	4.43955	4.45905	4.97434	4.90567	4.44904	5.10897
2.23821	3.12488	2.09165	2.32635	2.39798	2.13054	2.37415	2.5741	2.50292	2.87884	2.72553	2.89013	2.32224	2.64943	2.19617	2.73913	2.79725	1.92792	2.50641	3.04973	3.1938	2.89323	2.64757	3.00831	2.74908	3.31019	2.75205	2.90881	3.25732	2.90285	3.31664	3.35145	3.29217	3.14811	3.58302	3.19628	3.49428	4.14128	4.09357	3.88173	3.77128	4.04689	4.08647	3.56097	3.7377	3.78791	4.191	4.35269	3.92253	3.99727
3.52233	3.85333	3.07823	4.07165	3.20241	3.24745	3.18841	3.537	3.84864	4.18179	3.31732	3.91987	3.21554	3.98474	3.54778	3.57316	3.75769	3.67872	4.14169	4.36838	4.55916	4.1074	3.91509	3.95509	4.62946	4.63037	4.12438	4.47577	4.52198	4.62337	4.7472	4.39932	4.36812	4.73681	4.94381	4.32441	4.61329	4.53124	5.53116	5.561	5.36421	4.71385	5.55571	4.70278	4.52085	4.59816	5.54106	5.13635	4.61593	5.9827
2.93504	3.30656	2.54044	2.97016	2.86762	2.60935	2.82722	3.01259	3.23912	3.33642	3.05757	3.43772	2.81991	3.21229	2.87996	3.01834	2.99196	2.81623	3.35462	3.52123	3.66454	3.47862	3.46637	3.43738	3.50105	3.60177	3.48871	3.54298	3.78592	3.63417	3.79876	3.75532	3.759	3.96049	4.10155	3.63925	4.19377	4.36732	4.63524	4.40784	4.58122	4.36324	4.90403	4.11087	4.2148	4.22031	4.7698	4.65138	4.21007	4.93732
2.05071	3.08884	1.92593	2.21032	2.22829	2.04951	2.41935	2.18733	2.2489	2.56253	2.69689	3.10591	2.18814	2.52371	1.96356	2.36391	2.33155	1.8309	2.36789	2.56024	3.16364	2.69369	2.53146	2.72446	2.74076	3.03757	2.58072	2.55419	3.04711	2.83779	2.99464	3.0645	3.10638	3.26364	3.18833	3.18485	3.51223	3.98605	4.12996	3.43077	3.71133	3.8643	3.64668	3.05209	3.53625	3.75409	4.04752	4.10025	3.54151	3.77788
[truncated: 40 more columns]

## Sheet: Tmax_JJA
19.7916	19.7883	19.6665	19.9878	19.5675	19.7876	19.946	20.0783	20.1494	20.0649	20.0384	19.961	20.1284	20.0756	19.8032	20.2753	20.2157	20.4621	20.4612	20.723	20.5653	20.499	20.519	20.6228	20.8	20.6998	20.8109	20.9896	20.9334	20.8694	20.6497	21.3342	21.1547	21.0263	21.2919	21.3917	21.1567	21.2598	21.2797	21.014	21.3452	21.3594	21.6964	21.3048	21.3691	21.6631	21.4358	21.914	21.5804	21.8537
19.3122	19.4627	19.4652	19.5361	19.3009	19.308	19.5406	19.7417	19.7547	19.7542	19.6253	19.8147	19.8291	19.7586	19.5347	19.9563	20.0104	19.9083	20.01	20.1593	20.1805	20.1348	20.129	20.3246	20.2616	20.3557	20.2045	20.3532	20.3157	20.5513	20.421	20.6204	20.5967	20.5895	20.6736	20.8808	20.7339	20.8583	20.9894	20.6835	20.8865	20.983	20.9896	20.9406	21.0901	21.1943	20.8463	21.3014	21.1326	21.3454
18.9331	19.2301	19.1243	19.0813	18.8718	18.9191	19.1277	19.2556	19.5192	19.349	19.0239	19.5282	19.4821	19.3642	19.2426	19.618	19.5671	19.3499	19.5048	19.6344	19.5863	19.7668	19.5783	19.8358	19.7866	20.1022	19.7013	19.6525	19.6454	20.094	19.8189	20.0197	19.7719	20.3067	20.0036	20.1266	20.3168	20.2489	20.6955	20.2892	20.4881	20.4159	20.359	20.1678	20.6236	20.6729	20.0312	20.2929	20.3669	20.7279
19.405	19.6405	19.4738	19.7281	19.1236	19.2187	19.587	19.7119	19.8967	19.6032	19.6156	19.7451	19.8716	19.7447	19.5338	19.9779	19.8469	20.1855	20.0841	20.2533	20.1364	20.2744	20.3104	20.2655	20.4108	20.3485	20.4587	20.6781	20.6823	20.5426	20.4533	21.0292	20.9104	20.4738	20.9622	21.1995	20.6915	21.2955	21.323	20.7752	20.8627	21.0079	21.0727	21.1101	21.1393	21.5064	20.9781	21.6854	21.1205	21.6683
18.8939	19.1003	19.1111	19.0941	18.8615	18.8601	19.1165	19.3076	19.3747	19.3523	19.203	19.4305	19.4482	19.3185	19.0948	19.5591	19.6034	19.4746	19.571	19.7671	19.7476	19.7546	19.7174	19.9142	19.8652	19.9471	19.7707	20.001	19.8944	20.1738	19.9912	20.2663	20.2267	20.2192	20.2898	20.5283	20.3239	20.491	20.6426	20.2446	20.4946	20.6076	20.5734	20.5538	20.7257	20.809	20.4251	20.9627	20.7796	20.976
18.4264	18.865	18.7742	18.6255	18.5181	18.5129	18.7389	18.8301	19.1247	19.0645	18.665	18.9629	18.8786	18.8865	18.7313	19.24	19.0468	18.9487	18.8908	19.2471	19.0669	19.1343	19.1003	19.2306	19.4063	19.411	19.1479	19.3294	19.094	19.5957	19.3866	19.4483	19.3693	20.0132	19.6133	19.7947	20.0104	19.6759	20.0028	19.7455	19.7832	19.8746	19.8528	19.6424	19.9412	20.1514	19.5301	19.9767	20.0601	20.3297
[truncated: 40 more columns]

## Sheet: Tmin_Annual
-19.6688	-19.8231	-19.6572	-19.8372	-20.0744	-20.0045	-20.0665	-19.2935	-19.1994	-19.5665	-19.4577	-19.882	-19.399	-19.7263	-19.2634	-19.4402	-19.6159	-19.0274	-19.1929	-19.4444	-19.1482	-18.6607	-18.6251	-18.9927	-19.1707	-18.3933	-19.052	-19.0219	-18.8834	-18.7007	-18.63	-18.0888	-18.1366	-18.3877	-18.6247	-18.3104	-18.4694	-18.4499	-17.9172	-17.6309	-17.6785	-18.3211	-17.8867	-17.9507	-17.5003	-18.2477	-17.6464	-17.3051	-17.5487	-17.4336
-20.2149	-20.2811	-20.4522	-20.7095	-20.6795	-20.552	-20.6133	-20.0536	-19.9257	-20.1074	-20.0313	-20.1929	-20.2273	-20.095	-19.8184	-19.9681	-19.9087	-19.9312	-20.1203	-20.0535	-19.9093	-19.4398	-19.5813	-19.608	-19.7531	-19.2131	-19.6411	-19.4637	-19.4129	-19.5818	-19.3864	-19.005	-19.0534	-19.1285	-19.1273	-19.0307	-19.0291	-19.234	-18.721	-18.6267	-18.5539	-19.0586	-18.8295	-18.4408	-18.5638	-18.8147	-18.799	-18.3437	-18.3712	-18.2924
-20.877	-20.7561	-21.0656	-21.2086	-21.3546	-21.029	-21.2391	-20.6722	-20.2675	-20.843	-20.4599	-20.644	-21.0281	-20.5594	-20.6261	-20.6823	-20.2554	-20.4565	-20.8765	-20.6625	-20.6767	-19.6401	-20.0545	-20.4762	-20.2488	-19.5789	-20.3739	-20.1078	-19.9809	-20.2395	-19.8973	-19.6504	-19.8378	-19.8813	-19.8785	-19.7311	-19.8479	-19.8722	-19.4023	-19.3131	-19.1681	-19.6519	-19.8571	-19.58	-19.274	-19.2698	-19.7565	-19.5817	-18.7945	-19.133
-20.1164	-20.338	-20.0351	-20.1743	-20.3317	-20.5231	-20.6214	-19.4923	-19.6058	-19.9999	-19.7448	-19.9746	-19.9648	-20.1855	-19.466	-19.8758	-20.0658	-19.4421	-19.7056	-19.8591	-19.6845	-19.0798	-19.0529	-19.4589	-19.4824	-18.7248	-19.3206	-19.3197	-19.2417	-19.1851	-18.9785	-18.4968	-18.4912	-18.7156	-18.9991	-18.5979	-18.6185	-18.8392	-18.4962	-18.1889	-18.2098	-18.6725	-18.3043	-18.2583	-17.8696	-18.7247	-18.2145	-18.0159	-18.034	-17.8504
-20.5381	-20.6326	-20.8119	-21.0606	-20.9994	-20.8716	-21.0099	-20.388	-20.2672	-20.4352	-20.3582	-20.558	-20.5491	-20.4617	-20.1679	-20.2999	-20.245	-20.2577	-20.4792	-20.4012	-20.2749	-19.782	-19.9459	-19.9517	-20.0662	-19.5308	-19.9527	-19.8051	-19.7418	-19.9359	-19.7146	-19.338	-19.3945	-19.4534	-19.4454	-19.3919	-19.3876	-19.5764	-19.0346	-18.9797	-18.88	-19.3913	-19.1833	-18.7856	-18.8758	-19.1664	-19.1402	-18.6733	-18.73	-18.6476
-20.8695	-21.0001	-21.328	-21.6103	-21.5368	-21.201	-21.5774	-20.8636	-20.6213	-20.9503	-20.8857	-21.0824	-20.9307	-20.7799	-20.9662	-20.7873	-20.6939	-20.5916	-21.3275	-20.7999	-20.765	-20.1264	-20.4464	-20.5418	-20.6403	-20.1571	-20.5311	-20.4135	-20.1274	-20.3341	-20.1921	-19.7634	-20.209	-20.2164	-19.9866	-20.3581	-20.136	-19.9499	-19.5247	-19.4402	-19.3206	-20.1097	-20.1905	-19.816	-19.5634	-19.8231	-20.0162	-19.7138	-19.3626	-19.3577
[truncated: 40 more columns]

## Sheet: Tmin_DJF
-21.372	-21.9948	-21.9858	-21.8501	-22.1199	-21.8425	-21.8556	-21.3673	-21.6876	-21.7389	-21.9026	-21.6124	-21.6841	-21.5234	-21.7999	-21.4828	-21.2962	-21.0863	-21.7311	-21.3138	-21.1646	-21.2804	-20.846	-21.3085	-21.1297	-20.806	-20.919	-21.2243	-20.732	-21.2309	-20.2823	-20.2393	-20.1025	-20.9829	-20.6314	-20.5751	-20.6586	-19.9408	-19.7912	-19.7979	-19.777	-20.1242	-19.5073	-20.2069	-20.7232	-19.7169	-19.7368	-19.7654	-19.0563	-20.1184
-22.6509	-22.7871	-22.9868	-23.2092	-22.9085	-22.9008	-22.6542	-22.4856	-22.3365	-22.3913	-22.4954	-22.6535	-22.4654	-22.0363	-22.1152	-22.1531	-22.2423	-22.5649	-22.41	-22.3035	-21.9908	-21.6955	-22.1595	-22.0478	-21.8905	-21.8216	-22.0725	-21.6531	-21.7305	-22.0573	-21.3422	-21.3516	-21.2962	-21.4523	-21.4402	-21.5304	-21.5922	-20.9658	-20.943	-20.9591	-21.1879	-21.2097	-20.8744	-20.8782	-21.2999	-21.2053	-20.7503	-20.7193	-20.5729	-20.6159
-23.5979	-23.4432	-23.9456	-24.3992	-23.8438	-24.0418	-23.1109	-23.4464	-22.9537	-23.0293	-23.226	-22.9905	-23.2812	-22.3092	-22.8137	-22.7348	-23.1025	-23.6399	-23.5944	-23.2868	-22.914	-22.076	-23.4146	-22.3534	-22.844	-22.6994	-23.3631	-22.1582	-22.5607	-22.9682	-22.2374	-22.4179	-22.5029	-22.0617	-22.5654	-22.631	-22.3974	-21.7266	-21.9694	-21.6694	-21.8702	-22.1671	-22.4583	-22.104	-22.0227	-21.9418	-22.0576	-21.7997	-21.6777	-21.3912
-22.0926	-22.7373	-22.5098	-22.4514	-22.3949	-22.5169	-22.6252	-21.9909	-22.0549	-22.0964	-22.4755	-22.6575	-22.4497	-21.536	-21.8968	-22.0865	-21.8265	-21.7857	-21.9105	-21.9347	-21.634	-21.6574	-21.3982	-21.9041	-21.5321	-21.4207	-21.8262	-21.4885	-21.4495	-21.9827	-20.8595	-20.6803	-20.6784	-21.4298	-21.2192	-20.9325	-21.2876	-20.6965	-20.3195	-20.5618	-20.7048	-20.5531	-19.694	-20.5053	-20.8244	-20.5882	-19.9155	-20.6714	-19.8274	-20.4966
-23.113	-23.2554	-23.4054	-23.6688	-23.3545	-23.364	-23.1243	-22.9189	-22.7621	-22.8451	-22.982	-23.1199	-22.897	-22.4446	-22.5176	-22.6034	-22.6593	-23.0094	-22.8458	-22.7497	-22.4388	-22.1199	-22.6023	-22.5209	-22.2923	-22.2084	-22.5016	-22.0975	-22.1516	-22.4924	-21.6943	-21.771	-21.6841	-21.8873	-21.8916	-21.9783	-22.0185	-21.3433	-21.405	-21.4131	-21.6315	-21.6359	-21.3195	-21.291	-21.715	-21.6622	-21.1608	-21.1425	-20.9747	-21.1024
-24.0688	-23.9123	-24.6089	-24.4035	-23.9643	-24.1975	-23.5107	-23.5063	-23.362	-23.5419	-23.6081	-23.5078	-23.3898	-23.1777	-23.402	-23.2554	-23.0675	-24.0418	-23.8468	-23.2844	-23.0396	-22.3784	-23.7248	-22.9673	-23.0718	-23.1154	-23.239	-22.8455	-23.0317	-23.191	-22.2784	-22.4731	-22.5663	-22.3989	-23.003	-22.9836	-22.985	-21.9723	-22.2599	-22.1851	-22.3848	-22.6553	-22.4898	-22.5579	-22.4639	-22.6635	-22.5792	-21.9139	-22.0251	-21.8343
[truncated: 40 more columns]

## Sheet: Tmin_JJA
0.385043	0.340394	0.280857	0.119474	0.106586	-0.0389283	0.404911	0.597581	0.357977	0.405588	0.279338	0.744852	0.500381	0.671227	0.394817	0.504196	0.849014	0.764617	0.821445	1.00023	0.499417	1.02586	1.12572	0.869699	1.32334	1.12082	1.23733	0.727951	0.931547	1.5101	1.5642	1.38674	1.36259	1.44323	1.73628	1.6873	2.06945	1.59129	1.6986	1.46631	1.60573	1.61966	2.10753	2.12529	1.63048	1.75851	1.87084	1.97945	1.59018	1.96642
-0.00723749	-0.153447	-0.183948	-0.367711	-0.107391	-0.374615	0.172901	-0.0527329	-0.0756187	-0.0367273	-0.0183269	0.199069	0.130061	0.072129	0.159447	0.0470656	0.507863	0.281151	0.50035	0.449545	0.404489	0.742962	0.702582	0.506524	0.769038	0.522983	0.603547	0.54689	0.488599	0.906587	1.08837	0.795353	0.830289	0.954941	1.17798	1.23717	1.11852	1.0431	1.23082	1.04197	1.2399	1.08055	1.36049	1.24821	1.31434	1.41555	1.25479	1.36072	1.35912	1.38071
-0.357145	-0.933918	-0.591844	-0.954235	-0.578593	-0.658324	-0.0837668	-0.804935	-0.624514	-0.361959	-0.310156	-0.350323	-0.00221082	-0.551455	-0.0584475	-0.515373	-0.0330075	-0.240731	0.105769	-0.209039	-0.126779	0.392133	0.0764229	0.0388388	0.241807	0.0977006	0.115744	0.0792351	0.0491942	0.543194	0.585241	0.172918	0.341269	0.222727	0.700358	0.735491	0.53052	0.615779	0.577421	0.629528	0.823542	0.600491	0.839554	0.633446	0.852777	1.04328	0.912024	0.884105	0.793025	0.670878
-0.425917	-0.492449	-0.811441	-0.70591	-0.566446	-0.784174	-0.437309	-0.260338	-0.503361	-0.297827	-0.428505	-0.154882	-0.097666	-0.0662089	-0.340194	-0.28319	0.143838	-0.19896	0.0873737	0.423851	-0.148182	0.369999	0.387504	0.0345451	0.465284	0.304385	0.38482	0.259113	0.191245	0.895988	0.807836	0.562742	0.464201	0.811917	0.874384	0.925069	0.912205	0.83997	0.847913	0.792671	0.804274	0.950466	1.11286	1.24621	0.951725	1.18736	1.04806	1.08537	0.742119	1.16134
-0.762636	-0.928305	-0.956564	-1.10413	-0.86272	-1.11033	-0.55088	-0.771903	-0.817804	-0.814097	-0.762506	-0.533008	-0.61697	-0.67786	-0.5908	-0.702181	-0.23452	-0.454393	-0.2402	-0.269053	-0.37669	-0.0167533	-0.0469862	-0.256303	0.036853	-0.233677	-0.12874	-0.220526	-0.256947	0.136257	0.336837	0.0562073	0.0169139	0.167065	0.402291	0.471228	0.346159	0.254224	0.466498	0.291645	0.515039	0.302147	0.584413	0.451205	0.522977	0.648075	0.533824	0.6367	0.575479	0.598726
-1.12325	-1.57537	-1.20471	-1.49152	-1.34769	-1.35256	-0.759419	-1.44051	-1.28199	-1.14433	-1.07681	-1.04185	-0.889847	-1.22607	-0.962143	-1.13448	-0.771124	-0.953891	-0.632358	-0.958841	-0.789055	-0.411252	-0.734078	-0.67632	-0.569198	-0.674218	-0.53936	-0.641815	-0.6803	-0.231154	-0.158984	-0.253901	-0.645904	-0.4368	-0.0820631	0.191728	-0.13189	-0.278384	0.0101537	-0.22986	0.119472	-0.27853	-0.154148	-0.247459	-0.327404	0.389578	0.113009	0.231391	0.0073779	-0.151945
[truncated: 40 more columns]

## Sheet: Pr_Annual
6.22052	6.12166	6.26711	6.03121	5.88399	6.07171	5.92964	5.79617	6.29034	6.01353	6.19367	6.23381	5.97734	6.24738	6.29754	6.23264	6.41346	6.37191	6.27029	6.48875	6.22357	6.56166	6.19728	6.49201	6.78295	6.04423	6.61188	6.69451	6.41781	6.63825	6.77871	6.23678	6.95403	6.87221	6.76368	6.60479	6.52183	6.29349	6.93095	7.0822	6.84195	6.77973	7.09839	6.92517	6.79168	6.67949	6.63512	6.8531	6.89624	7.36847
5.78773	5.77699	5.73727	5.76581	5.6805	5.78924	5.72142	5.55747	5.7154	5.64954	5.89661	5.96903	5.66805	5.82522	6.03581	5.90509	6.02409	6.06175	5.90994	6.00675	5.8335	6.1369	5.88548	6.12912	6.24939	5.924	6.06676	6.30024	6.01029	6.30139	6.3142	5.95916	6.5384	6.18443	6.36395	6.31647	6.14719	6.03767	6.21421	6.42916	6.17763	6.69927	6.31587	6.63359	6.46515	6.59355	6.34392	6.67582	6.83977	6.58971
5.17947	5.53073	5.47113	5.51225	5.3095	5.39029	5.56043	5.23117	5.22563	5.19887	5.58193	5.54576	5.31024	5.3723	5.6445	5.41178	5.61063	5.62789	5.75401	5.53984	5.54551	5.78125	5.32952	5.53329	5.8167	5.63096	5.38532	5.87819	5.56838	5.72608	5.86549	5.47119	6.12057	5.63174	5.56002	6.12405	5.56914	5.49432	5.56799	5.77549	5.73223	6.26739	5.46635	6.1378	5.99595	6.15198	5.82719	6.20198	6.16202	5.6584
5.84973	5.76784	5.59112	5.63695	5.65076	5.92256	5.56334	5.57767	5.73251	5.72988	5.75502	5.87723	5.48776	5.82638	5.98786	5.68024	5.86569	5.95639	5.95513	5.79417	5.8883	6.14858	5.94082	5.9118	6.12223	5.79787	6.00364	6.14358	5.95235	6.28425	6.06575	6.00381	6.57094	6.13858	6.34762	6.12204	6.23245	5.9306	6.24987	6.28671	6.08659	6.43529	6.32268	6.59127	6.11223	6.18035	6.32276	6.32378	6.33028	6.50938
5.4119	5.438	5.36224	5.34178	5.39234	5.4378	5.40219	5.27078	5.31739	5.41212	5.5855	5.61167	5.29798	5.52793	5.64111	5.43178	5.60536	5.70566	5.5082	5.58148	5.50199	5.77984	5.55479	5.77761	5.86596	5.63988	5.72854	5.86211	5.60931	5.93712	5.88722	5.75524	6.05228	5.83534	6.01298	5.91939	5.88493	5.70986	5.93568	6.01277	5.75574	6.2316	6.04165	6.28817	6.01721	6.216	6.05699	6.20065	6.40405	6.1114
4.89432	5.0855	5.17648	5.16989	5.13149	5.05853	5.21055	5.0967	4.70459	5.04884	5.32815	5.2289	5.04347	5.08295	5.23515	4.99975	5.2214	5.33602	5.12998	5.15959	5.18062	5.42278	5.15535	5.28245	5.50603	5.43878	5.45578	5.34608	5.25704	5.51132	5.40203	5.37162	5.36664	5.26952	5.50305	5.51854	5.37797	5.22204	5.45534	5.74379	5.38845	5.87879	5.5621	5.99375	5.72086	5.79003	5.50845	5.71055	5.80875	5.42807
[truncated: 40 more columns]

## Sheet: Pr_DJF
0.779029	0.919727	1.11075	0.726543	0.959385	0.932951	0.894058	0.804307	0.741692	0.888525	0.791184	0.654731	0.837928	0.718735	0.770796	0.839168	0.926739	0.818662	1.04514	0.832291	0.856749	0.702623	0.78557	0.943992	0.882402	0.981912	1.08072	0.774427	0.727971	0.863623	0.938626	0.897306	0.913975	0.649978	0.805764	0.867771	0.872401	0.866268	0.880827	0.750828	0.999983	0.871587	1.13064	0.867525	0.891239	1.03214	1.09003	0.992169	0.727104	0.867233
0.576849	0.677553	0.800318	0.590406	0.75167	0.689624	0.651993	0.633655	0.592052	0.660422	0.638701	0.555391	0.651005	0.63066	0.672815	0.560289	0.733085	0.721685	0.777386	0.729249	0.56027	0.532318	0.579284	0.712571	0.668538	0.821298	0.856886	0.607404	0.625694	0.671684	0.754368	0.658264	0.656731	0.594898	0.63845	0.693878	0.684934	0.638691	0.677119	0.658312	0.773562	0.706318	0.819818	0.684345	0.722598	0.790267	0.865191	0.743859	0.618506	0.698069
0.307088	0.423342	0.497587	0.473809	0.504046	0.39999	0.457721	0.492138	0.414373	0.430141	0.469573	0.285305	0.418507	0.536008	0.578079	0.340386	0.416666	0.525177	0.604898	0.551569	0.327301	0.335782	0.371902	0.397862	0.430568	0.509355	0.664449	0.417675	0.497151	0.453023	0.57985	0.411476	0.392639	0.339365	0.45241	0.409672	0.481211	0.474076	0.327003	0.460141	0.644062	0.476309	0.434927	0.418277	0.512131	0.572683	0.441017	0.371551	0.502673	0.491981
0.440021	0.459994	0.546284	0.422421	0.584887	0.46504	0.443383	0.40617	0.405689	0.497433	0.511255	0.412914	0.481925	0.43055	0.379621	0.435601	0.440781	0.442474	0.621565	0.445647	0.395719	0.427263	0.432984	0.502144	0.546746	0.553185	0.591939	0.408537	0.451005	0.531727	0.548723	0.532156	0.522864	0.338344	0.486771	0.441931	0.460971	0.447682	0.52196	0.420353	0.534785	0.470324	0.615513	0.485998	0.490676	0.547572	0.611181	0.503732	0.384785	0.557888
0.325957	0.375161	0.478194	0.361649	0.463971	0.360704	0.369022	0.354478	0.342142	0.387397	0.396688	0.329962	0.402233	0.345518	0.377701	0.340441	0.426938	0.411255	0.479747	0.377701	0.297739	0.311744	0.343901	0.387481	0.375701	0.4907	0.49854	0.342298	0.37565	0.383467	0.432959	0.388993	0.365205	0.336772	0.368263	0.351907	0.398115	0.390647	0.371726	0.376109	0.488648	0.398182	0.44048	0.412143	0.413856	0.449813	0.49502	0.399795	0.325099	0.424699
0.221535	0.226681	0.347794	0.283595	0.366535	0.237397	0.264133	0.28798	0.223279	0.247139	0.267652	0.162919	0.328173	0.234263	0.301151	0.22575	0.282848	0.312137	0.326219	0.27518	0.173651	0.15791	0.214509	0.23491	0.257196	0.29906	0.37656	0.221136	0.291781	0.271154	0.327552	0.24282	0.23481	0.238719	0.250247	0.238052	0.293925	0.247737	0.219188	0.225892	0.392582	0.307124	0.223975	0.279455	0.314977	0.340393	0.27936	0.276663	0.268435	0.314141
[truncated: 40 more columns]

## Sheet: Pr_JJA
11.7508	11.9919	11.1716	12.0509	11.5471	11.9682	11.3389	10.8582	11.6843	11.4308	11.7322	12.7583	10.9168	11.8121	12.5343	11.4737	11.9868	12.9612	12.8723	12.8202	12.3475	12.6744	12.1447	13.0522	12.4551	12.2664	12.7864	12.982	12.7548	12.9887	13.2796	12.4252	13.4019	13.151	13.3755	12.5034	12.3854	12.3574	12.654	13.9404	12.8473	12.6525	13.1676	13.405	12.9197	12.3335	13.3412	13.8806	13.0085	14.519
10.9201	11.1491	10.4561	10.867	10.9107	10.8521	10.7661	10.126	10.7701	10.2851	11.1651	11.5526	10.4565	10.955	11.3967	11.0364	11.1801	11.4921	11.3976	11.387	11.2808	11.7387	10.8718	11.9029	11.6339	11.551	11.4562	11.6611	11.1193	12.2246	11.9783	11.3695	12.411	11.5629	11.7799	11.8673	11.5442	11.4663	12.1259	12.1923	11.8046	12.436	12.3289	12.754	12.3034	12.2834	12.0845	12.9592	12.7975	12.2626
9.58852	10.2335	9.72101	9.89907	10.062	9.56236	10.0895	9.41869	9.3441	9.28781	10.3703	10.3695	9.89351	9.72059	10.0184	9.85781	9.93955	10.4297	10.6488	10.2331	10.4477	11.1145	10.3774	10.6627	11.4386	10.526	10.2882	10.4886	9.80364	11.2572	10.7169	10.4876	10.9192	9.8403	10.0991	11.4961	9.9485	10.1654	11.1548	10.4434	10.6044	11.4475	10.6996	11.9812	11.396	10.8734	11.1096	11.2341	11.2357	9.74224
8.88578	9.1288	8.62156	8.64788	8.92985	8.64636	9.00479	8.26814	8.7972	8.77076	9.32355	9.11064	8.30927	8.88099	8.96178	9.02075	9.21675	9.42696	9.30697	9.25973	9.18348	9.41088	8.97623	9.33952	8.92536	9.51375	9.02718	9.68056	8.97788	9.53016	9.71587	9.38321	10.1618	9.29991	9.66382	9.61035	9.49378	9.13076	9.21841	9.37782	9.10813	9.41472	9.71038	10.1897	9.33362	9.50355	9.62853	9.6573	9.60515	10.1301
8.46878	8.40173	7.99122	8.07386	8.48464	8.16196	8.35803	7.79644	8.07404	8.17445	8.61417	8.77971	7.90958	8.3661	8.6124	8.31453	8.49942	8.69668	8.56468	8.57129	8.57048	8.92902	8.44105	8.92018	8.91458	8.82922	8.68935	8.89152	8.35813	9.14502	9.01217	8.86074	9.25712	8.78815	9.19241	8.95883	8.9049	8.6983	9.0983	9.07796	8.74984	9.38031	9.22268	9.81996	9.24598	9.32666	9.30332	9.55341	9.67379	9.26322
7.57085	7.7971	7.45128	7.44515	8.08009	7.58063	7.83395	7.3575	7.27861	7.4351	8.00989	8.1485	7.57921	7.7361	7.95947	7.7188	7.73134	7.98429	7.80071	7.88581	7.86134	8.36243	7.83401	7.93793	8.50593	8.10628	7.9866	8.20334	7.55632	8.65301	8.43394	8.19793	8.16523	7.93052	8.41251	8.22568	7.95384	8.06797	8.61184	8.43939	8.23016	8.82155	8.54468	9.14258	8.71992	8.67837	8.57236	8.72768	8.85347	8.05294
[truncated: 40 more columns]

## Sheet: Wind_Annual
9.33172	8.9852	9.34001	9.43462	8.89123	9.14283	9.25519	8.99906	9.37082	8.97618	8.80074	9.3358	8.8051	8.98615	9.33139	9.23283	9.09765	9.18054	9.41573	9.25223	9.41208	9.0293	9.02856	9.28408	9.44402	9.13942	9.36616	9.45162	9.05985	8.96521	8.86974	8.96636	8.79428	8.91833	8.67278	9.35685	9.4224	9.12103	9.29196	9.47666	9.26172	9.61035	9.01613	8.76003	9.25839	9.13137	9.05752	9.14848	8.9466	9.08414
6.479	6.49059	6.53374	6.54188	6.38342	6.56655	6.5065	6.48703	6.5424	6.54537	6.47955	6.51404	6.40446	6.43564	6.53868	6.46437	6.48676	6.55062	6.54966	6.43995	6.48922	6.47372	6.4996	6.53215	6.56442	6.48908	6.60639	6.50525	6.3796	6.46919	6.40915	6.34706	6.40497	6.54231	6.34198	6.57552	6.51957	6.46353	6.53411	6.53393	6.41587	6.5234	6.40084	6.3348	6.50786	6.43213	6.3719	6.44915	6.4185	6.46005
4.29566	4.37725	4.34523	4.22344	4.29978	4.47279	4.19801	4.06031	4.52951	4.2962	4.3149	4.11759	4.3135	4.20212	4.38857	4.36227	4.32576	4.3776	4.26406	4.24487	4.45722	4.20115	4.23814	4.33591	4.3181	4.32329	4.19336	4.30396	4.26205	4.26937	4.29758	4.3646	4.45536	4.32175	4.35346	4.24298	4.25256	4.21717	4.24274	4.23504	4.20463	4.13126	4.4386	4.34589	4.15838	4.31429	4.21956	4.37908	4.20125	4.57036
5.72845	5.77507	5.79868	5.76122	5.66653	5.92875	5.92333	5.82159	5.8588	5.7546	5.67356	5.87792	5.70146	5.76244	5.81865	5.72754	5.79345	5.75812	5.98366	5.7857	5.87876	5.79915	5.80605	5.88257	5.95342	5.74803	5.8995	5.80089	5.76702	5.81975	5.73829	5.64567	5.79568	5.86795	5.76889	5.91862	5.8643	5.80605	5.76368	5.87654	5.84954	5.84275	5.80488	5.79691	5.86499	5.749	5.63239	5.7338	5.6984	5.95238
5.66968	5.67873	5.6998	5.6823	5.55439	5.76432	5.65714	5.59534	5.69868	5.70248	5.60324	5.66201	5.61477	5.60869	5.75177	5.63248	5.67859	5.68915	5.77136	5.65828	5.69514	5.66207	5.70055	5.72901	5.73555	5.61963	5.72209	5.6956	5.65242	5.6871	5.58855	5.52362	5.65899	5.74672	5.58731	5.74533	5.69003	5.63575	5.69841	5.70683	5.70387	5.67927	5.62694	5.64467	5.6938	5.62892	5.5437	5.62981	5.60803	5.71254
5.62213	5.579	5.5935	5.49134	5.40386	5.50595	5.40044	5.36265	5.46924	5.60001	5.54093	5.49685	5.50404	5.39971	5.69544	5.56052	5.50851	5.57685	5.61608	5.54619	5.55922	5.54823	5.54446	5.58627	5.5039	5.39389	5.53802	5.56931	5.5057	5.48613	5.43606	5.44722	5.44823	5.53235	5.43235	5.5919	5.48381	5.40895	5.62349	5.5766	5.52211	5.5021	5.44915	5.53748	5.47225	5.51963	5.38319	5.57093	5.4733	5.56054
[truncated: 40 more columns]

[truncated: 2 more sheets: Wind_DJF, Wind_JJA]
