# Supplementary material for: Dataset of trend-preserving bias-corrected daily temperature, precipitation and wind from NEX-GDDP and CMIP5 over the Qinghai-Tibet Plateau
Source: Data Brief. 2020 May 21;31:105733. doi: 10.1016/j.dib.2020.105733 (PMC7262410; doi:10.1016/j.dib.2020.105733)
Supplement: Supplementary file 2 [file mmc2.zip › Data of figures/Data of figures/Figure_4_b.xls]

## Sheet: Tmax_Annual
																																																0.0323519	0.0340491
																																														0.0304171	0.0319301	0.0335853	0.0353155
																																													0.0299918	0.0313452	0.0328945	0.0342409	0.0357058
																																												0.0297834	0.0308874	0.0320554	0.0332834	0.0343574	0.0355233
																																									0.0297438	0.029969	0.0305256	0.031172	0.0319083	0.0327999	0.0336756	0.0344298	0.0351311
																																							0.0334392	0.032823	0.0323081	0.0321704	0.0325069	0.0328298	0.0331787	0.0337084	0.0341813	0.0346287	0.0351966
																																						0.0379292	0.0367733	0.035772	0.0349427	0.0346307	0.0344609	0.0345278	0.0346511	0.0349053	0.0351273	0.0354041	0.0357308
																																0.0460526				0.0425748	0.0413012	0.0401051	0.0387876	0.037526	0.03646	0.0359465	0.0357506	0.0356531	0.0355372	0.0356256	0.0358567	0.035934	0.0361464
																														0.045062	0.0484262	0.0501264	0.0496938	0.0483948	0.0469635	0.0454519	0.04399	0.0425005	0.0410743	0.0396098	0.0381804	0.0375184	0.0373199	0.0370178	0.0369227	0.0368522	0.0368209	0.0368341	0.0368222
																											0.038428	0.0415896	0.0449526	0.0485292	0.0519807	0.0536264	0.0528193	0.0513001	0.049722	0.0480453	0.0463719	0.0448113	0.04308	0.0413937	0.0396889	0.0389874	0.0386246	0.0382121	0.0378814	0.0377337	0.0375184	0.0373912	0.0372243
																								0.030334		0.0371395	0.0406063	0.04402	0.04731	0.0510148	0.0548469	0.056297	0.0552562	0.053442	0.051486	0.049596	0.0477867	0.0459687	0.0439297	0.0420111	0.0401497	0.0392702	0.0388735	0.0384895	0.0381697	0.0379418	0.0375886	0.0373132	0.0370161
																							0.0276332	0.0309949	0.0345121	0.0381566	0.0417416	0.0452494	0.0488955	0.0525825	0.0563865	0.0577375	0.0566956	0.0546916	0.0526767	0.0505657	0.0484615	0.0463763	0.0442641	0.0421014	0.0401184	0.039047	0.0386922	0.0383674	0.037964	0.0377602	0.0373772	0.0371171	0.0367189
																							0.0283408	0.0314968	0.0347111	0.0379307	0.0412902	0.0445053	0.0479772	0.0515626	0.0550654	0.0564397	0.0555066	0.0537551	0.0518958	0.0498363	0.0477034	0.0458217	0.0437816	0.041754	0.0399905	0.038975	0.0386415	0.0383366	0.0379136	0.0376202	0.0372593	0.0369485	0.0367291
																						0.0267114	0.0291419	0.0318971	0.03483	0.0377799	0.0408034	0.0438638	0.0469442	0.0502887	0.053594	0.0549824	0.0542363	0.0525382	0.0508914	0.0489159	0.0470194	0.045297	0.0433336	0.0414287	0.0397855	0.038926	0.0385754	0.0382043	0.0377811	0.0373574	0.0370743	0.0368343	0.0365624
																						0.028332	0.030472	0.0328149	0.0352244	0.0379382	0.0407155	0.0433486	0.0462132	0.0491311	0.0520304	0.0532844	0.0525833	0.0510292	0.0493561	0.0476117	0.0460727	0.0446499	0.0430276	0.0413324	0.0399425	0.0390524	0.0386092	0.038089	0.0376772	0.0372414	0.037107	0.0368044	0.0365062
																						0.0300107	0.0319862	0.0338558	0.0358888	0.0380162	0.0402928	0.0425803	0.0449271	0.0472807	0.0498018	0.0508129	0.0501626	0.0486397	0.0472295	0.0457251	0.0442811	0.0431978	0.041881	0.04043	0.0391654	0.038388	0.0380503	0.0376767	0.0373259	0.0368973	0.0367324	0.0364015	0.0362456
																						0.0320212		0.0349659	0.0364491	0.0381275	0.040029	0.0417235	0.043653	0.0456931	0.0477784	0.0485833	0.0478224	0.0464215	0.0451344	0.0437491	0.0425628	0.0416985	0.0405577	0.0394478	0.0384024	0.0377236	0.0373165	0.037064	0.036811	0.0364815	0.0361984	0.0358671	0.0356321
																									0.0372063	0.0385494	0.0399895	0.0413917	0.0427407	0.0443991	0.045885	0.0465222	0.045814	0.0444394	0.0432131	0.0419502	0.0410465	0.040426	0.039617	0.0385455	0.0376629	0.0371378	0.0367293	0.0364464	0.0360215	0.0355886	0.0353538	0.0351547	0.0348655
																								0.0368821	0.0376613	0.0384412	0.0395158	0.0405571	0.0415652	0.0427027	0.0438481	0.0441352	0.0434812	0.0423687	0.0413852	0.0404003	0.0395639	0.0391237	0.038539	0.0378369	0.0372099	0.0367409	0.0364953	0.0360584	0.0356706	0.0353206	0.0349692	0.034615	0.0342904
																								0.0370582	0.0375415	0.0380245	0.0388293	0.0394619	0.040187	0.0408964	0.0419211	0.0421646	0.0416375	0.0407436	0.0399656	0.0390809	0.0384735	0.0382199	0.0377738	0.0373931	0.037057	0.0368327	0.0365481	0.0360443	0.03552	0.0351622	0.034904	0.0346073	0.0343586
																							0.0377639	0.0379398	0.0380685	0.0384748	0.0391533	0.0397032	0.0403039	0.0408493	0.0415391	0.041732	0.0412688	0.0403117	0.0396359	0.0388004	0.0382276	0.0379491	0.0375406	0.0371125	0.0367394	0.0364466	0.0362827	0.0359626	0.035555	0.0350651	0.0347586	0.0344995	0.0343402
																							0.0383863	0.0383161	0.0383818	0.0387591	0.0393941	0.0397774	0.0399738	0.0404054	0.0409737	0.0411687	0.0407836	0.0399974	0.0392263	0.0383445	0.0378682	0.0376001	0.0372675	0.0369982	0.0366272	0.0362801	0.0359322	0.0356831	0.0353401	0.0349817	0.034699	0.0344354	0.0343235
																						0.0390921	0.0388324	0.0387891	0.0388256	0.0389617	0.0393695	0.0396524	0.0397767	0.0399961	0.0404132	0.0405247	0.0402404	0.0395834	0.0388497	0.0380464	0.0376356	0.0373567	0.0370044	0.0367115	0.0364374	0.03623	0.0360035	0.0357966	0.0355023	0.0351487	0.0348312	0.0345272	0.0344648
																							0.0395311	0.0393085	0.0393199	0.0392696	0.0394663	0.0394439	0.0394906	0.039597	0.0397747	0.0397478	0.0395652	0.0390081	0.0382485	0.0377209	0.0372419	0.0370014	0.0368145	0.0365864	0.0363717	0.0361281	0.0359207	0.0358559	0.0356234	0.0352432	0.0349979	0.0348716	0.0347236
																							0.0399855	0.0396052	0.0393519	0.0392785	0.0392984	0.0391833	0.0390716	0.0390608	0.0391081	0.0390316	0.0388562	0.0384122	0.0379317	0.0373594	0.0369118	0.0366763	0.0366133	0.0365041	0.0363656	0.0361741	0.0360456	0.0359225	0.0358234	0.0355514	0.0353551	0.0352083	0.0352533
																					0.041674	0.0416606	0.040888	0.0403611	0.0399721	0.0397206	0.0394808	0.0393546	0.0391735	0.0389747	0.0388709	0.0386856	0.0384786	0.0381856	0.0377342	0.0372322	0.0368683	0.0368051	0.0367496	0.0367182	0.0365559	0.0364325	0.0363399	0.0363056	0.0361529	0.0361189	0.0360321	0.0360441	0.0361273
																				0.0416862	0.0421321	0.0420079	0.0412381	0.040718	0.0403512	0.0400831	0.0397087	0.0394828	0.0392605	0.0390249	0.0387711	0.0384334	0.0380137	0.0378567	0.0375568	0.0372257	0.0370649	0.0370449	0.0368883	0.0366459	0.0365337	0.0364344	0.0363947	0.0362701	0.0360332	0.0359526	0.0358456	0.0360176	0.0362536
																				0.0418207	0.0420115	0.0418785	0.0412375	0.0407245	0.0403207	0.0401578	0.0399446	0.0396357	0.0394665	0.0393229	0.0390681	0.0386906	0.0383179	0.0378023	0.0375786	0.0374457	0.0372367	0.0371644	0.036899	0.0367356	0.0364638	0.0364174	0.0362835	0.0362077	0.0358752	0.0359752	0.0359701	0.0360298	0.0362196
																				0.0412785	0.0412999	0.0411428	0.0403926	0.0398732	0.0395015	0.0392582	0.0389963	0.038808	0.0386398	0.0385432	0.038371	0.0381147	0.037733	0.0374704	0.0372479	0.0371723	0.0368241	0.0365037	0.0364108	0.0362272	0.0360329	0.0359099	0.0359235	0.0359112	0.0357078	0.0356624	0.0358205	0.0359793	0.0361858
														0.0415318	0.0412559	0.0410557	0.0407502	0.0405637	0.0401766	0.0398581	0.039794	0.039482	0.0389121	0.0384424	0.0378947	0.0375909	0.0370583	0.0369229	0.0368335	0.0368688	0.036816	0.0367048	0.0365655	0.0365247	0.0361343	0.0359713	0.0358036	0.0356233	0.0354915	0.0351395	0.0349605	0.0349019	0.034983	0.0350456	0.0351227	0.0351547	0.0353094	0.0354978	0.0355853
												0.041646	0.0414274	0.0409203	0.0405159	0.0399453	0.0394813	0.0390374	0.0386343	0.0383104	0.0379611	0.037636	0.0371307	0.0366125	0.0362064	0.0358638	0.0355121	0.0351841	0.0350055	0.0349133	0.0349332	0.0349393	0.0350534	0.0350722	0.0348413	0.0346995	0.0345061	0.0343289	0.0340239	0.0338832	0.0338397	0.0336103	0.0336428	0.0337877	0.0340375	0.0341866	0.0344117	0.0345498	0.0347541
												0.0416487	0.0409483	0.0402418	0.039537	0.0390891	0.0384403	0.0379379	0.0373213	0.0369466	0.0364242	0.0358804	0.0354287	0.0349149	0.0344466	0.0340738	0.0338711	0.033761						0.0335428	0.0334182	0.0332711	0.0331329	0.0330324	0.0328478	0.0326788	0.0326364	0.0325514	0.0325809	0.0327476	0.0329815	0.0332572	0.033502	0.033685	0.0340692
												0.041901	0.0407767	0.0398599	0.0389521	0.0382573	0.037544	0.036777	0.0361201	0.0353487	0.0347482	0.0342519	0.0339054	0.0333839	0.0330567		0.0326199	0.0326757	0.0325499							0.0321859	0.0320974	0.0320633	0.0320088	0.0320638	0.0321153	0.0321191	0.0322873	0.032331	0.0325042	0.0327217	0.0329505	0.0331618	0.0334373
										0.0444478	0.0433877	0.0420559	0.0408758	0.0398144	0.0387812	0.0377245	0.0368012	0.0361368	0.0353132	0.0345299	0.033686	0.033156	0.032802																				0.0318337	0.03208	0.0323561	0.0324661	0.0325992	0.0326607	0.0329374
								0.0463491	0.0455182	0.0446258	0.0433225	0.0419791	0.0406752	0.0395004	0.0383406	0.0371859	0.0362633	0.03532	0.0345179	0.0336617	0.0326882	0.0322319																							0.0318853	0.0320305	0.032088	0.0322672	0.0324541
						0.0488723	0.0476549	0.0464075	0.0453413	0.0442682	0.042797	0.0413987	0.0402261																																				0.0319297
								0.0455395	0.0445796	0.0434069	0.041802	0.0404849	0.0394843
							0.0454975	0.0443782	0.0432191	0.0419736	0.0405395	0.0392217
							0.0441024	0.0430456	0.0418038	0.0406397	0.0392482	0.0379135
							0.0426544	0.0415755	0.0405552	0.0393431	0.0378283	0.0367024
							0.0413881	0.0402149	0.039084	0.0379215	0.0362918
		0.0459283	0.0449444	0.0438304	0.0426634	0.0415459	0.0403638	0.039073	0.0378354	0.0365351
			0.043599	0.0425714	0.0414634	0.0404393	0.0392406	0.0380165
		0.0424701	0.041649	0.0407914	0.0399522	0.0390209
			0.040301	0.0395703	0.0388429
				0.0386259
[truncated: 76 more columns]

## Sheet: Tmax_DJF
																																																0.0301418	0.0305305
																																														0.0308159	0.0312677	0.0315351	0.0318548
																																													0.0319552	0.0323407	0.0327654	0.0329706	0.0332252
																																												0.0332062	0.0333758	0.0335731	0.0338638	0.0339644	0.0341377
																																									0.0340447	0.0341082	0.034192	0.03407	0.0341528	0.0343429	0.0344675	0.0346972	0.0347029
																																							0.0354644	0.0355562	0.0354395	0.0352843	0.0351024	0.0348359	0.0349746	0.0350616	0.0351433	0.035141	0.0351918
																																						0.0374483	0.0372572	0.0370565	0.0366296	0.0363634	0.0360112	0.0356744	0.0356964	0.0357504	0.035623	0.0355166	0.0353508
																																0.0395991				0.039089	0.0389042	0.0384476	0.0380937	0.0375597	0.0370683	0.0366821	0.0363298	0.036064	0.036068	0.0360352	0.0359052	0.0358471	0.0357581
																														0.0393814	0.0406772	0.0411163	0.0408772	0.0404603	0.0401812	0.0400339	0.039713	0.0392221	0.0386925	0.0378851	0.0372673	0.0369487	0.0365518	0.0363097	0.0363169	0.0361909	0.036172	0.036212	0.0361466
																											0.0368956	0.0382248	0.0395601	0.0409533	0.0422887	0.0428921	0.042321	0.0417896	0.0413653	0.0410757	0.0406177	0.0399121	0.0390791	0.03839	0.0377598	0.0372716	0.0369796	0.0367895	0.0365992	0.0366283	0.0366449	0.0365797	0.0363613
																								0.0331862		0.0360971	0.0377532	0.0391531	0.0406015	0.0420484	0.0437521	0.0442392	0.0435658	0.0428701	0.0422835	0.0416627	0.0411007	0.0402044	0.0392904	0.0385829	0.0379186	0.037529	0.0374618	0.0369893	0.0367845	0.036838	0.0367753	0.036763	0.0366931
																							0.0315667	0.0332672	0.0348992	0.0364101	0.0380367	0.0395655	0.041199	0.042793	0.0443425	0.0447719	0.0441481	0.043464	0.0427172	0.0420268	0.0410878	0.0402164	0.0392576	0.0385272	0.0380362	0.0376946	0.0373754	0.036894	0.0369761	0.0371322	0.0370751	0.0372114	0.0371202
																							0.0315767	0.0330966	0.0346767	0.0360361	0.0372914	0.0388047	0.0402894	0.0417751	0.0431542	0.043701	0.0432794	0.0424725	0.0417434	0.0409351	0.0401483	0.0393935	0.0387134	0.0381456	0.0377267	0.0373377	0.0371217	0.0369139	0.0369928	0.0371989	0.0373163	0.0373925	0.0372527
																						0.0295375	0.0310094	0.032593	0.0339154	0.0351773	0.0365061	0.0380394	0.0394564	0.0406669	0.0418844	0.0424464	0.0417938	0.0410989	0.0404019	0.0398633	0.039364	0.0389352	0.0383484	0.0379426	0.0374915	0.0371621	0.0368397	0.036688	0.0368451	0.037117	0.0372907	0.037321	0.0371892
																						0.029094	0.0306068	0.0319216	0.0333116	0.0347265	0.036111	0.0373922	0.0386201	0.0394216	0.0403827	0.0406531	0.0403944	0.0399991	0.039373	0.0389502	0.038731	0.0384127	0.0380272	0.0376634	0.0373601	0.0371029	0.036915	0.0367244	0.0367934	0.0368164	0.036888	0.0369469	0.0369844
																						0.0288245	0.0302313	0.0316583	0.0329475	0.0342228	0.0355197	0.0365391	0.0376995	0.0383708	0.0393061	0.0396773	0.0394647	0.039053	0.0385415	0.0382091	0.0380032	0.0376865	0.0374525	0.0372599	0.0372685	0.0370795	0.0369458	0.0367344	0.0368078	0.0367732	0.0366989	0.0365056	0.0365565
																						0.0287451		0.0313306	0.0325354	0.0336036	0.0347012	0.0358263	0.0368151	0.0375605	0.0385152	0.0389542	0.0387584	0.0383637	0.0378666	0.0376062	0.0375047	0.0374564	0.0372502	0.0371895	0.0370361	0.0369389	0.0368229	0.0367287	0.0367084	0.0366271	0.0363825	0.0361709	0.0360826
																									0.031991	0.033088	0.0342852	0.0353591	0.0363686	0.0371227	0.0380106	0.038343	0.0380708	0.0376155	0.0372813	0.0371594	0.03701	0.0370467	0.0368843	0.0366792	0.0365626	0.0365212	0.0366042	0.0365455	0.0363233	0.0361858	0.0360383	0.035787	0.035561
																								0.03099	0.0318951	0.0329817	0.034066	0.0350944	0.0359024	0.0365328	0.0371641	0.0373928	0.0371416	0.0368159	0.0366308	0.0364131	0.0362953	0.0362851	0.0362446	0.0361232	0.0360652	0.0360607	0.0360589	0.0359208	0.0358213	0.0356881	0.035521	0.0353314	0.035142
																								0.0312599	0.0319623	0.0327206	0.0337046	0.0344441	0.0350992	0.035487	0.0359673	0.0362223	0.0361769	0.0360659	0.035904	0.0356403	0.0354409	0.0355787	0.035676	0.0356723	0.0356972	0.0357373	0.0357001	0.0355658	0.0355324	0.0353949	0.0351792	0.0349928	0.0348551
																							0.03102	0.0316102	0.0322334	0.032872	0.0335409	0.0340826	0.0346615	0.0351114	0.0355666	0.0358297	0.0357679	0.0356565	0.0354661	0.0351517	0.0350846	0.0351476	0.0352609	0.0353077	0.0354544	0.0354455	0.0352574	0.0351916	0.0350119	0.0348403	0.0347391	0.0345101	0.0343577
																							0.0312332	0.0318452	0.0324436	0.0329995	0.0334994	0.0338243	0.0343327	0.0346576	0.0351919	0.0354826	0.0354522	0.0352683	0.0350932	0.0348411	0.0347357	0.0347168	0.0348344	0.034947	0.0350523	0.0348683	0.034728	0.0345957	0.0344364	0.0343252	0.0341711	0.0340786	0.0339155
																						0.0311521	0.0316105	0.0322517	0.0326322	0.0331136	0.0334521	0.0338021	0.0342609	0.0345126	0.0348176	0.0350609	0.0350548	0.0349327	0.0348241	0.0346071	0.0343306	0.0341778	0.0342354	0.034272	0.0343629	0.0343512	0.0342193	0.0339925	0.0339092	0.0338296	0.033726	0.0337289	0.0337739
																							0.0323449	0.0327214	0.0330802	0.0333204	0.0336037	0.0338358	0.0340612	0.0343402	0.0345663	0.0346815	0.0347589	0.0345512	0.0344024	0.0341303	0.0339641	0.0339738	0.0340049	0.0339176	0.0338713	0.0338277	0.0336537	0.0335313	0.0334857	0.0335488	0.0334926	0.0334262	0.0334427
																							0.0325271	0.0328293	0.0332397	0.0334233	0.0335772	0.0335757	0.0337207	0.0338431	0.0339924	0.034177	0.0341171	0.0339969	0.0339112	0.0338436	0.0337223	0.0335749	0.0334991	0.0335	0.0334042	0.0333254	0.0331604	0.0330699	0.0330885	0.0330041	0.033024	0.0328719	0.0329951
																					0.0324477	0.0324734	0.0325166	0.0326716	0.0327926	0.0328719	0.0329269	0.033028	0.0332777	0.0333267	0.0332645	0.0333126	0.0332969	0.0333318	0.0333345	0.0334304	0.0333537	0.0333123	0.0332346	0.0330199	0.032814	0.0327654	0.0326592	0.0325694	0.0324614	0.0323835	0.032433	0.0324898	0.032529
																				0.0321638	0.0325588	0.0325854	0.032479	0.0324392	0.0324482	0.0323165	0.0325589	0.0328047	0.0328908	0.0328816	0.0328547	0.0327975	0.0328055	0.0327835	0.0327733	0.0328113	0.0327825	0.0327079	0.0326877	0.0325625	0.0324196	0.0323891	0.0323447	0.0322173	0.0321583	0.0321167	0.032172	0.0322638	0.0323288
																				0.0318804	0.0321842	0.0322342	0.0320733	0.0318828	0.0316943	0.0315888	0.0318211	0.0321295	0.0321245	0.0321507	0.0322425	0.0322014	0.0320499	0.0321477	0.0321956	0.032243	0.0321291	0.0320212	0.0319652	0.0320354	0.0319337	0.0317578	0.0317124	0.0317055	0.0316679	0.0317236	0.0319109	0.0320563	0.032226
																				0.0312188	0.0313422	0.0312895	0.0312028	0.0308885	0.0308299	0.0307675	0.0309626	0.0309749	0.0309951	0.0312422	0.031457	0.031504	0.0315132	0.0313699	0.03135	0.0314577	0.0315578	0.0316314	0.0313859	0.0314178	0.031475	0.0314981	0.0315627	0.0315877	0.0317026	0.031773	0.0318208	0.0318801	0.0320909
														0.0327661	0.0327294	0.0324853	0.0320485	0.0311833	0.0307136	0.0307419	0.0310133	0.0308864	0.030574	0.0305262	0.0304567	0.0302944	0.0304806	0.0305144	0.0304472	0.0305257	0.0307218	0.0308727	0.0310876	0.0311473	0.0312729	0.0313859	0.0314918	0.0313951	0.0312915	0.031292	0.031258	0.031156	0.0313094	0.0313611	0.0313936	0.0314715	0.0316417	0.0318436	0.032005
												0.0324116	0.0327125	0.0328971	0.0325873	0.0322073	0.0318438	0.0313359	0.0309993	0.0307927	0.0307366	0.0305736	0.0302623	0.0301507	0.0300967	0.0298776	0.0298494	0.0298559	0.0298028	0.0299152	0.0304474	0.0306671	0.030741	0.0310892	0.0311728	0.0312759	0.0311823	0.0310478	0.0310126	0.0309035	0.0308213	0.0308836	0.0310597	0.031169	0.0312406	0.0312863	0.0314738	0.0316393	0.0318473
												0.0323786	0.0324354	0.0325154	0.0321515	0.0318085	0.031521	0.031128	0.0307643	0.0307477	0.0306311	0.0302986	0.0299764	0.0299957	0.0297543	0.02961	0.0294916	0.029439						0.0311687	0.0314492	0.0311696	0.0309453	0.0308072	0.0307826	0.0307541	0.0306279	0.0305957	0.0306574	0.0307367	0.0306595	0.0307866	0.0310813	0.0312822	0.0315132
												0.0319475	0.0316987	0.031655	0.0315561	0.0314549	0.0310143	0.0306699	0.0307257	0.030726	0.0306131	0.0304177	0.030201	0.030057	0.0299162		0.0300254	0.0302433	0.0306282							0.0321169	0.0318676	0.0315189	0.0312074	0.0308894	0.0306257	0.0307074	0.0308894	0.0309282	0.0307623	0.0306746	0.0307457	0.0309819	0.0312176
										0.0317077	0.0314388	0.0311994	0.0309214	0.0308803	0.030743	0.0303849	0.0302753	0.0302055	0.0302736	0.030477	0.0305367	0.0304658	0.030844																				0.0309655	0.0308576	0.0308317	0.0307113	0.0306086	0.0307974	0.0309892
								0.0318862	0.0316314	0.031351	0.0311167	0.0308533	0.0305953	0.030116	0.0298903	0.0297949	0.0299614	0.0302392	0.0305479	0.0308433	0.0312421	0.0316016																							0.0307939	0.0304723	0.0302173	0.0302431	0.0303344
						0.033512	0.0327931	0.0322128	0.0316379	0.0311235	0.0308241	0.0304613	0.0300396																																				0.0299908
								0.0320655	0.0311521	0.0305527	0.0303184	0.0301105	0.0298056
							0.0322301	0.0312474	0.030589	0.0303347	0.0304867	0.0303236
							0.0315115	0.0308023	0.0303486	0.0302688	0.0302345	0.0299489
							0.0314576	0.0305853	0.0302906	0.0300467	0.0297182	0.0297542
							0.0308229	0.0302213	0.0296762	0.029433	0.0294287
		0.0342756	0.0333443	0.0325744	0.0317823	0.0310473	0.0301072	0.0294178	0.0287932	0.0285135
			0.0326665	0.0318111	0.0310998	0.0302826	0.0293442	0.028583
		0.0326547	0.0318254	0.0310559	0.0302025	0.0295426
			0.0309871	0.030263	0.0293466
				0.0292653
[truncated: 76 more columns]

## Sheet: Tmax_JJA
																																																0.0327424	0.0343873
																																														0.0307745	0.0322939	0.0339724	0.0356529
																																													0.0307307	0.0320107	0.0335093	0.034856	0.0363749
																																												0.0307295	0.031768	0.0330275	0.0342036	0.0354312	0.0366128
																																									0.0308599	0.030971	0.0316958	0.0325837	0.033381	0.0343428	0.0352779	0.036095	0.0369284
																																							0.0354109	0.0348059	0.0342382	0.0339391	0.0341749	0.0345985	0.0351226	0.0357874	0.0363559	0.0369246	0.0373688
																																						0.0410253	0.0398061	0.0386285	0.0376473	0.0370297	0.0367791	0.0368394	0.0369902	0.0371671	0.0374436	0.0376872	0.0379129
																																0.049711				0.0469043	0.0454962	0.0439563	0.0425546	0.0411175	0.039826	0.0390733	0.0386417	0.0384567	0.038257	0.0381902	0.0381927	0.0383504	0.0385637
																														0.0482378	0.0520459	0.0538843	0.0534788	0.0523396	0.0509989	0.0495253	0.0480978	0.0465745	0.0449464	0.0433262	0.0417486	0.0408323	0.0404703	0.0402447	0.0399648	0.0397349	0.0395894	0.0396037	0.0394805
																											0.0399598	0.043647	0.0475426	0.0518735	0.0556619	0.0575696	0.0567421	0.0551242	0.0533651	0.0518448	0.0503634	0.0488144	0.0471061	0.0451729	0.0433955	0.0424993	0.042236	0.0419833	0.0415082	0.0410949	0.0406816	0.0405133	0.0402181
																								0.0309757		0.0380092	0.0421462	0.0459492	0.0498758	0.0540983	0.0582733	0.0599229	0.0588128	0.0569052	0.0549846	0.0533757	0.0517602	0.0501826	0.0484919	0.0464555	0.0444414	0.0434718	0.0430767	0.0427188	0.0422568	0.0418435	0.0411957	0.040809	0.0405035
																							0.0285796	0.0320962	0.0356552	0.0392718	0.0434024	0.0472088	0.0512637	0.0552435	0.0592104	0.0607701	0.0595964	0.0574256	0.0556978	0.0537774	0.0521163	0.0505928	0.0488675	0.0468957	0.0448363	0.0438	0.0435353	0.0431504	0.0425599	0.0420162	0.0414704	0.0410485	0.0406096
																							0.029189	0.0325794	0.0359789	0.0392631	0.0429303	0.046609	0.0502392	0.0540155	0.0577039	0.0589428	0.0579473	0.0562137	0.0541775	0.0524437	0.0507863	0.0493882	0.0478489	0.0461714	0.0445732	0.0437758	0.0435125	0.0431075	0.0427151	0.0423039	0.04185	0.0412526	0.0406689
																						0.0272963	0.0302318	0.0331671	0.0362702	0.0392487	0.0423805	0.0456186	0.0487927	0.0524532	0.0559383	0.0575187	0.0567424	0.0548312	0.0530937	0.0513416	0.0496373	0.0482885	0.0469233	0.0454166	0.044004	0.0433354	0.0432496	0.0429785	0.0426606	0.0422595	0.0417742	0.0412522	0.0406326
																						0.0290147	0.0313501	0.0340619	0.0367165	0.0393426	0.0420378	0.0448941	0.0478575	0.0511426	0.0542873	0.0556745	0.0549424	0.0533644	0.0514947	0.0497488	0.0483847	0.04731	0.0460398	0.0446907	0.0435751	0.0432282	0.0431728	0.0427968	0.0426452	0.0423359	0.0418374	0.0411372	0.040564
																						0.0309134	0.0327178	0.0348002	0.0370362	0.0392744	0.0416731	0.0440094	0.046647	0.0494534	0.0521656	0.0531408	0.052226	0.0507882	0.0492218	0.0476869	0.0464834	0.0455694	0.0445243	0.0435454	0.0426335	0.0423525	0.0424057	0.0420211	0.0417234	0.0415963	0.0411532	0.0405357	0.0400465
																						0.0326243		0.0355684	0.0374118	0.0394002	0.0415139	0.0433296	0.0453328	0.0476504	0.0499607	0.0506961	0.0498084	0.0482101	0.0467948	0.0454184	0.0443537	0.043589	0.0429049	0.0422352	0.0415275	0.0412858	0.0413375	0.0409359	0.0406874	0.0405023	0.0402233	0.0397201	0.0393857
																									0.0383172	0.0400678	0.0415726	0.0430456	0.0446649	0.046399	0.0482209	0.0486721	0.0478009	0.046302	0.0447885	0.0435961	0.0426269	0.0420943	0.0416727	0.0410752	0.0405278	0.0403779	0.0402144	0.0400678	0.0398196	0.0394519	0.0391103	0.0387823	0.0382916
																								0.0378445	0.0389946	0.0402147	0.0412741	0.0423028	0.0433794	0.0446335	0.0459181	0.0462383	0.045411	0.0441872	0.0428753	0.0417529	0.041063	0.0408204	0.0405727	0.0402947	0.0398889	0.0396423	0.0396195	0.0392263	0.0390705	0.0388323	0.0383791	0.0380463	0.03775
																								0.0384501	0.0392572	0.0402096	0.0407613	0.0413069	0.041851	0.0426008	0.0435262	0.0435759	0.0430508	0.0418873	0.0410492	0.040404	0.0398949	0.0398264	0.0397793	0.0396103	0.0395076	0.0394542	0.0391796	0.0389993	0.0387147	0.0384748	0.0380592	0.0376085	0.0374074
																							0.0394288	0.039788	0.040204	0.0410119	0.0414838	0.0418293	0.0419187	0.042355	0.0428664	0.0427848	0.0423727	0.0414557	0.0406515	0.0400406	0.0396076	0.0393609	0.0391821	0.0389937	0.0389995	0.0389353	0.0388303	0.0385896	0.0383476	0.0379605	0.0374674	0.0371632	0.036975
																							0.0410426	0.0409911	0.041141	0.0415453	0.041724	0.0418275	0.0419739	0.0422096	0.0424809	0.0422367	0.041795	0.0409347	0.0401844	0.0395407	0.0391528	0.0389015	0.0385604	0.0384099	0.038345	0.0383115	0.0382703	0.0380811	0.0378697	0.0375632	0.0372364	0.0370196	0.0367942
																						0.0427858	0.0424821	0.0421713	0.0418928	0.0417848	0.0418703	0.0418265	0.0418399	0.0417675	0.0417764	0.0415122	0.0411312	0.0403081	0.0396978	0.0391218	0.0387525	0.0385829	0.0383279	0.0380061	0.0377683	0.0377952	0.0378018	0.0376105	0.0374469	0.0371265	0.036827	0.0367919	0.0367142
																							0.0438614	0.0432917	0.0428104	0.0424191	0.042272	0.0419159	0.0415462	0.0412739	0.0411229	0.0406453	0.0404466	0.0398388	0.0392494	0.0389333	0.0386611	0.0385477	0.0383874	0.0380666	0.0378477	0.0377597	0.0375542	0.0372557	0.0370436	0.0368898	0.0367878	0.0367512	0.0367529
																							0.0445767	0.0437566	0.0431899	0.0428477	0.0423964	0.0418193	0.0412769	0.0411402	0.0409115	0.0402956	0.0399513	0.0394756	0.0392301	0.0388969	0.0387558	0.0387555	0.038724	0.0385551	0.0384832	0.038285	0.0380183	0.0377286	0.0374209	0.0372308	0.0372452	0.0375079	0.0375577
																					0.0464524	0.0464123	0.0454633	0.0446237	0.0439299	0.043212	0.042487	0.0418155	0.0411613	0.040726	0.0403584	0.039902	0.0396861	0.0394663	0.0392666	0.0390613	0.0390389	0.0391823	0.0391987	0.0391844	0.0391472	0.0389709	0.0388217	0.0386029	0.0382685	0.0380046	0.0378784	0.0381141	0.0383717
																				0.0460908	0.0462642	0.04611	0.0454115	0.0448562	0.044204	0.0434627	0.0424939	0.0416823	0.0410113	0.0404051	0.0399673	0.039848	0.0393574	0.0391833	0.0389557	0.038872	0.0387893	0.0388421	0.0388804	0.0389641	0.0389897	0.0391273	0.0390627	0.0388322	0.0383066	0.0380208	0.0380208	0.0381788	0.0385229
																				0.04573	0.0460018	0.0456067	0.0450009	0.0445807	0.0439233	0.0433781	0.0425993	0.0419238	0.0412116	0.0405516	0.0400098	0.0398178	0.0395438	0.0387192	0.0383835	0.0381666	0.0382474	0.0383182	0.0384253	0.0383795	0.0383782	0.0385658	0.0387347	0.0386721	0.038101	0.0378233	0.0379006	0.0382648	0.0385058
																				0.0453801	0.0454342	0.0451053	0.0438248	0.0431187	0.0427366	0.0420989	0.0414722	0.0407564	0.040139	0.0396552	0.0392338	0.0388731	0.038359	0.0378956	0.037674	0.0375205	0.0375295	0.0373814	0.0373484	0.0373092	0.0372481	0.0373854	0.0373497	0.0372777	0.0369476	0.0368397	0.0371259	0.0375325	0.038126
														0.0442026	0.0443801	0.0442936	0.0440794	0.0438758	0.043516	0.0431456	0.0430138	0.0426976	0.0422182	0.0415927	0.0405328	0.0403949	0.0393972	0.0390292	0.0386067	0.038157	0.0376377	0.0372129	0.0367792	0.0364476	0.0361174	0.0361613	0.0362459	0.0362781	0.0361483	0.0361518	0.0360321	0.0360059	0.0359954	0.0360953	0.0358036	0.0357774	0.0359516	0.0363394	0.0369136
												0.0442192	0.0437744	0.0432807	0.0429236	0.0426365	0.0423698	0.0418817	0.0414055	0.0408909	0.0405116	0.0401032	0.0396081	0.0390961	0.0384817	0.0381286	0.0375132	0.0371524	0.0366039	0.0362545	0.036113	0.0359808	0.0357973	0.035483	0.0350894	0.0349319	0.0351124	0.035157	0.0351775	0.0351562	0.0351348	0.0350262	0.0351456	0.0350955	0.034758	0.0347326	0.0349752	0.0351893	0.0357824
												0.0437417	0.043123	0.0424734	0.0418526	0.0411535	0.0406255	0.040239	0.0394614	0.0387851	0.0382943	0.0378891	0.0375847	0.0371706	0.0365806	0.0360121	0.0354414	0.0348434						0.0337335	0.0336253	0.0336704	0.0339874	0.0341289	0.0340563	0.034058	0.033939	0.0341292	0.0341619	0.0343128	0.0342097	0.0341551	0.0342847	0.0344938	0.0349528
												0.0434198	0.0424959	0.0414685	0.0407668	0.039957	0.0391716	0.0385765	0.0378021	0.0369324	0.0360277	0.0353933	0.0350485	0.0347572	0.0344335		0.0335412	0.0332228	0.0329214							0.0320931	0.0323969	0.0326711	0.0329026	0.0329876	0.0328873	0.0327702	0.0329312	0.033296	0.0334189	0.0335995	0.0335388	0.0338	0.0341824
										0.0452481	0.0443547	0.0433196	0.042158	0.0410766	0.0401466	0.0392099	0.0385388	0.0375685	0.0366848	0.035593	0.0345358	0.0338412	0.0335041																				0.0320687	0.0323126	0.0325008	0.0328856	0.0331595	0.0333599	0.0332824
								0.0469502	0.0460009	0.0451777	0.0442631	0.0430089	0.041881	0.0409429	0.0399525	0.0389246	0.0380704	0.0370557	0.0359369	0.0347283	0.033523	0.0328545																							0.0317301	0.0319516	0.0322198	0.0323771	0.0324147
						0.0498643	0.0482734	0.0470673	0.0458655	0.0448163	0.0436855	0.0425445	0.0414366																																				0.0316288
								0.046073	0.0449637	0.0438767	0.0427201	0.0414889	0.0404655
							0.0461284	0.0447577	0.043588	0.042494	0.0412884	0.0400481
							0.0446017	0.0432385	0.0422142	0.0410368	0.0399815	0.0388227
							0.0431316	0.0420796	0.0409635	0.0399001	0.0386185	0.0375704
							0.0419721	0.040708	0.0397371	0.0386873	0.0374634
		0.0463585	0.04544	0.0445615	0.0432896	0.041942	0.0408872	0.0398086	0.0386519	0.0374382
			0.0441022	0.043272	0.0421905	0.0409318	0.0398092	0.0387547
		0.043055	0.0421759	0.0414103	0.0408151	0.039985
			0.0410789	0.0405624	0.040021
				0.0399375
[truncated: 76 more columns]

## Sheet: Tmin_Annual
																																																0.040739	0.0402168
																																														0.0434033	0.0430191	0.0423728	0.041817
																																													0.0453958	0.0448032	0.0440762	0.0434219	0.0428541
																																												0.0463949	0.0458069	0.0450741	0.0443682	0.0436547	0.0430856
																																									0.0448079	0.045554	0.0456758	0.0457311	0.0450259	0.0443473	0.0437413	0.0431012	0.0425962
																																							0.0421418	0.0431996	0.0442493	0.0446992	0.0447387	0.0447208	0.0442064	0.0435712	0.042888	0.0423161	0.0418183
																																						0.0412991	0.0419247	0.0426584	0.0435214	0.0436753	0.0436156	0.0434486	0.0430865	0.0426049	0.0420705	0.0416425	0.0412788
																																0.0399113				0.0404568	0.0407126	0.041192	0.0414929	0.0419664	0.0423061	0.0423738	0.0423238	0.0422802	0.0417942	0.0413121	0.0408167	0.0405112	0.040146
																														0.0398775	0.0403243	0.0407515	0.0409157	0.0407503	0.0407804	0.0407106	0.0408234	0.0410935	0.0411785	0.0414058	0.0416115	0.0416838	0.0415166	0.0411222	0.0405805	0.040238	0.039877	0.039625	0.0394561
																											0.0400381	0.0401926	0.0403053	0.0408701	0.041373	0.0416634	0.0415385	0.0414144	0.0413973	0.0409869	0.041081	0.0411544	0.041209	0.0412603	0.041361	0.0413843	0.0410037	0.0404484	0.0401388	0.0397357	0.0392797	0.0391131	0.0386526
																								0.0393996		0.0405422	0.0408028	0.0405217	0.0407061	0.0411063	0.0415216	0.0416193	0.0415408	0.0415235	0.0414954	0.0413564	0.0412452	0.0414146	0.0412491	0.0411245	0.0411886	0.0411047	0.0405358	0.0402137	0.0397139	0.0391057	0.038579	0.0383324	0.0379527
																							0.0387711	0.0393305	0.0397843	0.0402772	0.0405435	0.0405723	0.0404771	0.0409325	0.0415229	0.0417218	0.0413947	0.0412902	0.041116	0.0409332	0.0407437	0.0407183	0.0406078	0.0404234	0.0402397	0.0400989	0.0397164	0.0393214	0.0388344	0.0384081	0.037973	0.0375025	0.0370064
																							0.0384029	0.0388767	0.0393912	0.0396657	0.0399157	0.0399296	0.0400587	0.0404594	0.0407954	0.0408183	0.0406934	0.0404375	0.0401505	0.0399137	0.0395333	0.0393816	0.039135	0.0390414	0.0389685	0.0387578	0.0383991	0.0377704	0.0375262	0.0372353	0.0368621	0.036518	0.0359614
																						0.0371475	0.0374814	0.0380396	0.0386018	0.0390606	0.0394588	0.0395402	0.0395962	0.040033	0.0401432	0.0402339	0.0399578	0.0396099	0.0393643	0.0389423	0.0385101	0.038367	0.0380554	0.0378161	0.0375746	0.0374663	0.0370293	0.0364884	0.0363541	0.0360643	0.0355586	0.0351501	0.034676
																						0.0361206	0.0367816	0.0373335	0.0379545	0.0385507	0.0387625	0.0390509	0.0391755	0.0394729	0.0398224	0.0396219	0.0393139	0.0390118	0.0387296	0.0382398	0.0378551	0.0376673	0.0371571	0.0366828	0.0362286	0.0359114	0.0354767	0.0351726	0.0349016	0.034813	0.0344316	0.0340049	0.0337885
																						0.0348405	0.0357764	0.0367145	0.0371262	0.0378318	0.038394	0.0384867	0.0387103	0.038923	0.0392982	0.03912	0.0387855	0.0384	0.0379944	0.037508	0.0370977	0.0364943	0.0359696	0.0353346	0.0347933	0.0343857	0.0339062	0.0334401	0.0332168	0.0331726	0.03307	0.0328821	0.0325327
																						0.0340335		0.0358964	0.0366485	0.0374983	0.0379922	0.0383049	0.0383854	0.0386075	0.0387883	0.0385728	0.038224	0.0377637	0.03722	0.0366746	0.0360305	0.0352425	0.0347488	0.0340716	0.0334054	0.0330743	0.0327493	0.0324457	0.0321492	0.0318493	0.0316343	0.0316437	0.0315369
																									0.0365849	0.0374452	0.0381136	0.0382937	0.0384781	0.0387876	0.0390581	0.0387147	0.0380974	0.0373547	0.0367109	0.035922	0.0352353	0.0343231	0.0336912	0.0328949	0.0320744	0.0318394	0.0318696	0.0316389	0.031343	0.0308681	0.0303427	0.030068	0.0300685
																								0.0354156	0.0363781	0.0373415	0.0380928	0.0383377	0.0385673	0.0385641	0.0386726	0.0382666	0.0376542	0.0370648	0.0361991	0.0354291	0.0346484	0.0339253	0.0332456	0.0325774	0.0318632	0.0315417	0.0316698	0.031455	0.0310751	0.0307312	0.0302268	0.0301063	0.0300385
																								0.0352644	0.0360781	0.037016	0.0376325	0.0379412	0.0382626	0.03818	0.0379365	0.0376085	0.037022	0.0363251	0.0356987	0.0352384	0.034803	0.0341075	0.0336613	0.0331456	0.0323221	0.0319689	0.0320666	0.0319142	0.0317208	0.0314521	0.0311827	0.0312396	0.0309765
																							0.0347097	0.0354042	0.0363012	0.0369744	0.0374588	0.0378765	0.0384049	0.0380926	0.0378505	0.0374802	0.0369076	0.0362774	0.0356935	0.0353277	0.0349985	0.0345595	0.0342694	0.033761	0.0332654	0.0330754	0.0330964	0.0331642	0.0329614	0.0328077	0.0326431	0.0325417	0.0323124
																							0.0350573	0.0357397	0.0362671	0.0368993	0.037394	0.0377769	0.0381576	0.0379992	0.0378242	0.0374175	0.0368366	0.0361444	0.035697	0.0352691	0.0350374	0.034698	0.0345198	0.034133	0.0337091	0.033695	0.0337297	0.0337784	0.0337341	0.0337189	0.0335926	0.0335202	0.0335557
																						0.0349298	0.0353771	0.0359036	0.0363129	0.0366874	0.03731	0.0376099	0.0378107	0.0376473	0.037441	0.037104	0.0367057	0.036043	0.0354406	0.0352667	0.0349585	0.0347326	0.0346341	0.0341226	0.0337902	0.0338066	0.0339609	0.0340213	0.0338649	0.0338487	0.0339213	0.033919	0.0340026
																							0.0358758	0.0361001	0.0364621	0.0368567	0.0370718	0.0370874	0.0371129	0.0369682	0.0368473	0.0365994	0.036167	0.0356665	0.0352946	0.0348988	0.0346517	0.0345736	0.0344642	0.0343132	0.0341849	0.0341357	0.034354	0.0343209	0.0341826	0.0340245	0.0341964	0.034379	0.0345785
																							0.0359055	0.0362176	0.0363728	0.036515	0.0365513	0.0365564	0.0364081	0.0361846	0.0360686	0.0359005	0.0356062	0.0352104	0.0349478	0.034907	0.0346891	0.0346184	0.0347534	0.0348554	0.0349388	0.0350227	0.0350343	0.0350353	0.035014	0.0351141	0.0352641	0.0355533	0.0357109
																					0.0355941	0.0357547	0.03588	0.0361392	0.0362364	0.0361905	0.0360883	0.0358975	0.0356882	0.0354808	0.0351939	0.0351037	0.0350492	0.0350099	0.0350278	0.0348478	0.0349002	0.0349626	0.0351795	0.0354603	0.0356741	0.0358891	0.035877	0.0360091	0.036139	0.0362075	0.0363229	0.0366525	0.0370465
																				0.0354792	0.0356923	0.0357795	0.035696	0.0358239	0.0357386	0.0356847	0.0357185	0.0355188	0.0352124	0.0348149	0.0346951	0.0347082	0.0348228	0.0349862	0.0350108	0.0348459	0.0349673	0.0350312	0.0353154	0.0356755	0.0358813	0.0361482	0.0364064	0.0365611	0.0368853	0.0369001	0.0369573	0.0372318	0.037484
																				0.0348814	0.0349097	0.0349836	0.0349463	0.0347724	0.0347099	0.0345796	0.0346279	0.0344319	0.0342999	0.0343115	0.0341436	0.0342638	0.0345422	0.0347163	0.0348049	0.034965	0.0351712	0.0353217	0.0354474	0.0354911	0.0356573	0.0358051	0.0358855	0.0359364	0.0363246	0.0365216	0.0365456	0.0366644	0.037105
																				0.0340196	0.0340019	0.0339147	0.0338616	0.0337301	0.0337629	0.0336733	0.0334496	0.0332856	0.0333649	0.0334055	0.0333573	0.0335512	0.0339501	0.0342051	0.0345228	0.0347309	0.0349319	0.034974	0.0352143	0.0352946	0.0353383	0.0355261	0.0354463	0.0355143	0.0357032	0.0357556	0.0357917	0.0359256	0.0360833
														0.03452	0.0342178	0.0339824	0.0337704	0.0335507	0.0333974	0.0331062	0.0329677	0.0327743	0.0327656	0.032682	0.032671	0.0325901	0.0325324	0.0324735	0.0324131	0.0324908	0.0324014	0.0327628	0.0333062	0.033666	0.0340829	0.0343612	0.0345196	0.034378	0.0346945	0.0347046	0.0348186	0.034839	0.0349384	0.0348501	0.0349102	0.0347953	0.034729	0.0348171	0.0349928
												0.0347424	0.0343283	0.0341697	0.0337852	0.033395	0.0330156	0.0328112	0.0324204	0.0320371	0.0316562	0.0316258	0.0317186	0.031694	0.0318036	0.0316665	0.0314779	0.0313235	0.0312899	0.0314768	0.0316121	0.0322091	0.0329341	0.0332412	0.0336712	0.033925	0.0341401	0.0342012	0.0342864	0.034361	0.0345151	0.0345188	0.0344238	0.0342186	0.0341972	0.0341024	0.0340377	0.0339944	0.0337874
												0.0344055	0.0341213	0.0339967	0.0334487	0.0329811	0.032732	0.0324135	0.0320854	0.03153	0.0312208	0.0309986	0.0309768	0.0310275	0.0310541	0.0310633	0.0310569	0.0310348						0.0330986	0.0335873	0.0337281	0.0339112	0.0339066	0.0338483	0.0340659	0.0341177	0.03413	0.0338779	0.0336988	0.0334941	0.0335465	0.0334455	0.0332416	0.0331718
												0.0341108	0.03384	0.0336166	0.0332361	0.0327766	0.0324694	0.0323774	0.0319646	0.0315571	0.0312388	0.0310424	0.0310326	0.0312891	0.0313815		0.0312956	0.0314475	0.0314205							0.0333299	0.0334571	0.0335768	0.0335125	0.0334717	0.0335964	0.0336253	0.0334358	0.033224	0.033334	0.0334869	0.0335005	0.0331351	0.0330162
										0.0348769	0.0346177	0.0341532	0.0336786	0.0332639	0.0329534	0.0327192	0.0326094	0.0325876	0.0323304	0.0319919	0.0316466	0.0313733	0.0312623																				0.0326919	0.0326256	0.0326872	0.0328093	0.0327038	0.0327351	0.0326679
								0.0355519	0.0349372	0.0345889	0.0340678	0.0335888	0.0331675	0.0325879	0.0323604	0.0323006	0.0324766	0.0325202	0.0323932	0.0322751	0.0318884	0.0316418																							0.032148	0.0322713	0.0323501	0.0322305	0.0320456
						0.036616	0.0361116	0.035365	0.0346248	0.0340322	0.0334596	0.0329282	0.032643																																				0.0314348
								0.034578	0.0338381	0.0335302	0.0329236	0.0326333	0.0323102
							0.0344157	0.0338849	0.0335268	0.0330991	0.0324307	0.0321728
							0.03369	0.0333195	0.0329225	0.0322504	0.0318042	0.0316491
							0.0330404	0.0326213	0.0322225	0.031667	0.0313448	0.0313248
							0.0324275	0.0321917	0.0318377	0.0311818	0.0309547
		0.0340439	0.0337134	0.0331777	0.032763	0.0323564	0.0320416	0.0316595	0.0313376	0.0307596
			0.0332926	0.0329501	0.0324804	0.0321412	0.0317263	0.0313302
		0.0334473	0.0329894	0.0326522	0.0324455	0.0320101
			0.0330343	0.0327203	0.0325629
				0.0327512
[truncated: 76 more columns]

## Sheet: Tmin_DJF
																																																0.0422801	0.0417667
																																														0.0454986	0.0451321	0.0442466	0.0435238
																																													0.04716	0.0468493	0.0460414	0.0450527	0.0443308
																																												0.0473819	0.047372	0.0470551	0.0461728	0.0450468	0.044187
																																									0.0468364	0.0472124	0.0472198	0.0468783	0.0465688	0.0458947	0.0451274	0.044213	0.0435793
																																							0.0457982	0.0461861	0.0468198	0.0469029	0.0467344	0.0461614	0.0454272	0.044763	0.0439381	0.0432628	0.0426922
																																						0.0449862	0.0455465	0.0459405	0.0464367	0.0464167	0.0460979	0.0453053	0.0443529	0.043579	0.0429174	0.0424834	0.0416439
																																0.0429216				0.0435409	0.0436517	0.0440081	0.0444689	0.044889	0.045381	0.0453104	0.0446068	0.0438159	0.0431713	0.0425866	0.0419071	0.0413496	0.0407248
																														0.0428398	0.0432453	0.0434716	0.0434789	0.0430586	0.0428577	0.0429743	0.0428848	0.043077	0.0433714	0.0439598	0.0440999	0.0439165	0.0432789	0.0424287	0.0418285	0.041389	0.0411478	0.0405833	0.0401968
																											0.0428162	0.0428817	0.0427394	0.0431542	0.0436377	0.0436236	0.0436742	0.0435437	0.0434404	0.0431682	0.043152	0.0430128	0.0431832	0.0432253	0.0430814	0.0428354	0.0422221	0.0415023	0.0409751	0.0403747	0.0401605	0.0398364	0.0391272
																								0.0432816		0.0427212	0.0429667	0.0427889	0.0424598	0.0428556	0.0432982	0.0435626	0.0436816	0.0436787	0.0438532	0.0436971	0.0433635	0.0432674	0.0431408	0.0428253	0.0427904	0.0426084	0.0418488	0.0410096	0.0406234	0.0399014	0.0394347	0.0387875	0.038619
																							0.0428432	0.0428212	0.0426852	0.0426731	0.0428547	0.0426599	0.0422208	0.0425908	0.0431905	0.0432878	0.0430218	0.0429289	0.043131	0.0429462	0.042722	0.0424822	0.0422629	0.0417685	0.0417261	0.041535	0.04084	0.0402185	0.0399197	0.0392808	0.0385944	0.0381981	0.0378624
																							0.0416778	0.0416669	0.0416945	0.0417144	0.0419696	0.0418639	0.0417843	0.0422589	0.0423634	0.0420887	0.041881	0.0417381	0.0417579	0.0414836	0.0414256	0.0410572	0.040789	0.0403208	0.0402855	0.0400095	0.0392685	0.0382537	0.0380154	0.0378538	0.0372176	0.0367129	0.0365537
																						0.0399455	0.0401604	0.0400976	0.0405035	0.0408195	0.0411746	0.0412606	0.0411194	0.0415237	0.0415717	0.0412638	0.0406632	0.0402722	0.0401129	0.0399897	0.0394939	0.0391823	0.0388919	0.0387146	0.0382123	0.0377558	0.0372224	0.0362571	0.0359007	0.0356225	0.035121	0.0348838	0.0346592
																						0.0382789	0.0387524	0.0389516	0.039329	0.0397236	0.0401275	0.0404763	0.0406167	0.0408676	0.0409874	0.040749	0.0400672	0.0394271	0.0389202	0.0383193	0.0379017	0.0375501	0.0372412	0.0369298	0.0362274	0.0357354	0.0352179	0.0346885	0.0343706	0.0340065	0.0336912	0.0333739	0.0333125
																						0.0368162	0.0371714	0.0376354	0.0380461	0.0386492	0.0393422	0.0395732	0.0401573	0.0403296	0.0404044	0.0401142	0.039452	0.0385864	0.0377154	0.0370703	0.0366363	0.0362441	0.0356621	0.0349038	0.0340529	0.0334798	0.0330821	0.0327752	0.0326901	0.0325803	0.0322167	0.0318322	0.0315683
																						0.0350965		0.0364443	0.0372185	0.0380022	0.0386846	0.0392551	0.039693	0.0400576	0.0400687	0.039263	0.0385464	0.0378875	0.0370391	0.0358991	0.0351875	0.0349597	0.0342372	0.0335197	0.0327928	0.0320699	0.0317061	0.0315081	0.031456	0.0311011	0.0309063	0.0307837	0.0306297
																									0.0372773	0.0381454	0.0389673	0.0394817	0.0396931	0.0396951	0.0396313	0.0391213	0.0383625	0.0376429	0.0364919	0.0349915	0.0342276	0.0337559	0.0331927	0.032408	0.0316297	0.0309903	0.0309056	0.0304785	0.0303667	0.0298	0.0296305	0.0295976	0.029294
																								0.0360908	0.0368666	0.0377608	0.0386591	0.0391815	0.0393785	0.0392661	0.0392651	0.0386668	0.0377519	0.0369617	0.0357348	0.034411	0.0336378	0.0329529	0.0321566	0.0311035	0.0302067	0.0298168	0.0299517	0.0298077	0.0295566	0.0294184	0.0294103	0.0295213	0.0294068
																								0.0359114	0.0364114	0.0371666	0.0381513	0.038672	0.0389623	0.0386125	0.0384831	0.0380124	0.0370651	0.0359025	0.034766	0.0337324	0.0328431	0.0322069	0.0315845	0.0308411	0.0300435	0.0297438	0.0300021	0.0301258	0.0301026	0.0300146	0.0301579	0.0303371	0.0304158
																							0.0356822	0.0360362	0.036572	0.0371424	0.0376002	0.0381469	0.0385163	0.0383492	0.0380427	0.0374337	0.0365628	0.0357165	0.0346698	0.0337643	0.0330298	0.0326196	0.0322186	0.0315586	0.0308819	0.0306213	0.031141	0.0315825	0.0315082	0.031555	0.0314464	0.0314855	0.0315506
																							0.0358939	0.0361754	0.0366072	0.037031	0.0373364	0.0375775	0.0380984	0.0377875	0.0375792	0.0370535	0.0364458	0.0357584	0.0349033	0.0338741	0.0332459	0.0329518	0.0323784	0.0320086	0.0316821	0.0317868	0.0321742	0.0327054	0.0328049	0.0328313	0.0328125	0.0325982	0.0326797
																						0.0356012	0.035837	0.0360243	0.036339	0.0367513	0.0369415	0.0370814	0.0372035	0.0370797	0.0367528	0.0362404	0.0359026	0.0354422	0.0348995	0.0341042	0.0335724	0.0332856	0.0328357	0.0326491	0.0324828	0.0326472	0.0329389	0.0332624	0.0335524	0.0340109	0.034327	0.034343	0.0342262
																							0.0356619	0.0359374	0.0359588	0.0361148	0.0364711	0.0365949	0.0366434	0.0364873	0.0361223	0.0358703	0.0355696	0.0351512	0.0346384	0.0340345	0.0334842	0.0331086	0.032735	0.0329898	0.033126	0.0334126	0.0336023	0.0338646	0.0345072	0.0351414	0.0354845	0.0357374	0.0357334
																							0.0353696	0.0354188	0.0352753	0.0354464	0.0357772	0.0358838	0.0358025	0.0357217	0.0355426	0.0353397	0.0352935	0.0351825	0.0349412	0.034202	0.0338905	0.0334936	0.033361	0.0338639	0.0343399	0.0345729	0.0347377	0.0350672	0.0355188	0.0360394	0.0364138	0.0367501	0.0368049
																					0.0353193	0.0351321	0.0352371	0.0351935	0.0349831	0.0351263	0.0351088	0.0349801	0.0349098	0.0346998	0.0343603	0.0345087	0.035012	0.0352122	0.03519	0.034927	0.0346836	0.0346182	0.0348505	0.035189	0.0354105	0.0356317	0.0361668	0.0364699	0.0368304	0.0373768	0.0377539	0.0382126	0.0383233
																				0.0350278	0.0348731	0.0347989	0.034976	0.0351376	0.0350482	0.0349459	0.034756	0.0345992	0.0343697	0.0341184	0.0336545	0.0338777	0.034288	0.0346766	0.0348353	0.0349047	0.0350904	0.035338	0.0356103	0.035723	0.0362128	0.0365847	0.0369352	0.0371431	0.0375753	0.0380591	0.0384773	0.0387964	0.0388214
																				0.0345432	0.0343524	0.0343616	0.0345276	0.0345923	0.0347093	0.0345243	0.0342603	0.0341159	0.0337218	0.0334297	0.0329303	0.0330848	0.0336462	0.0338849	0.0342803	0.0346406	0.0350521	0.0351365	0.035332	0.0356155	0.0359916	0.036344	0.0367677	0.0370714	0.0372673	0.0376116	0.038003	0.0382982	0.0381796
																				0.033972	0.0338035	0.0335924	0.0337419	0.0337719	0.0337031	0.0335937	0.0333788	0.0331747	0.0330114	0.0327153	0.0321985	0.032457	0.0331217	0.0335751	0.034049	0.0343867	0.03469	0.0347384	0.0348592	0.0351668	0.0354884	0.0355888	0.035715	0.0360681	0.0362064	0.0366704	0.036855	0.0367754	0.0367962
														0.0346082	0.0342368	0.0338616	0.0335329	0.0332478	0.0330673	0.0329204	0.0327229	0.0326165	0.0324477	0.0324272	0.0323627	0.03223	0.0322495	0.0321838	0.0320182	0.0316759	0.0315306	0.0319119	0.0326243	0.0331368	0.0338774	0.0343457	0.0344485	0.0341132	0.0341058	0.0343903	0.0345544	0.0345104	0.034361	0.0343898	0.0349179	0.0352902	0.0356634	0.0356004	0.0355363
												0.0341068	0.0339192	0.0335648	0.033061	0.0328157	0.0325055	0.0322415	0.0319427	0.0316006	0.0311836	0.0309752	0.0310511	0.0313409	0.0314475	0.0313536	0.0313999	0.0311727	0.0310111	0.0310328	0.0311237	0.0315677	0.0323656	0.033021	0.033743	0.0341326	0.034204	0.0339496	0.0339659	0.0338514	0.0338212	0.0338167	0.0336647	0.0336562	0.0338405	0.033907	0.0339654	0.0341444	0.0340369
												0.033606	0.0332345	0.0327369	0.0323166	0.0318362	0.0314573	0.0312229	0.0310221	0.0306992	0.0303529	0.0301507	0.0304854	0.0307943	0.0308393	0.0308156	0.030785	0.0305941						0.0327826	0.0333475	0.0338305	0.0339336	0.0335438	0.0332292	0.0331267	0.0328643	0.0328251	0.032556	0.0323213	0.0324083	0.0325168	0.0327252	0.0327117	0.0325184
												0.0329246	0.0326159	0.0322948	0.0317487	0.0313261	0.0310188	0.0307326	0.0306483	0.03043	0.030285	0.0302448	0.0303554	0.0307411	0.0311147		0.030812	0.0307978	0.0308995							0.0328828	0.0328681	0.0329901	0.0330609	0.0327422	0.0323509	0.0319476	0.0314407	0.0313692	0.0314844	0.0318421	0.0318569	0.0316594	0.0314492
										0.0324899	0.0322333	0.0321565	0.03179	0.0313736	0.0309186	0.0307798	0.0305357	0.0303735	0.0303306	0.0304589	0.0306592	0.0307178	0.0306879																				0.0312054	0.0308575	0.0309946	0.0311577	0.0313274	0.0311667	0.0310208
								0.0323367	0.0319565	0.0317926	0.0313946	0.0310249	0.0308129	0.0305031	0.0303233	0.0301114	0.0302288	0.030302	0.0304038	0.0307717	0.0311417	0.0311586																							0.0308839	0.0309439	0.0306758	0.0305283	0.0303551
						0.0330104	0.032462	0.0317359	0.031205	0.0308417	0.0303118	0.0298818	0.0297763																																				0.0296355
								0.0311795	0.0305698	0.0302895	0.0299226	0.0297221	0.0295158
							0.0308339	0.0302954	0.0300244	0.0295375	0.0293342	0.0295982
							0.0301047	0.0297693	0.0295776	0.0292875	0.0294148	0.029898
							0.0297743	0.0293873	0.0292139	0.0294663	0.0298781	0.0300163
							0.0297117	0.0294359	0.0291382	0.0292267	0.0296321
		0.0324667	0.0319411	0.0313189	0.0307203	0.0301376	0.0296209	0.029082	0.0287557	0.0287245
			0.032353	0.0316147	0.0308325	0.0299658	0.0292945	0.0288607
		0.0330208	0.0324062	0.0317372	0.030781	0.0299763
			0.0326344	0.0319685	0.0311367
				0.0323401
[truncated: 76 more columns]

## Sheet: Tmin_JJA
																																																0.0293802	0.0293905
																																														0.0313077	0.0313313	0.0312511	0.0310094
																																													0.0328283	0.033119	0.0332062	0.0330279	0.0327381
																																												0.033304	0.0338366	0.0340734	0.0341761	0.0341188	0.0337913
																																									0.0325814	0.0331774	0.0336632	0.033965	0.0341872	0.0344577	0.034684	0.0344722	0.0342018
																																							0.0328726	0.0333844	0.0337981	0.0341621	0.0345803	0.0348069	0.0347369	0.0349245	0.0349859	0.034834	0.0344178
																																						0.034866	0.0351016	0.0354277	0.0355195	0.0354811	0.0355439	0.0354335	0.0352479	0.0350732	0.0348822	0.0347193	0.0345401
																																0.0339678				0.0361977	0.0365427	0.0366333	0.0367527	0.0367936	0.0366409	0.0362599	0.0359974	0.0354167	0.0350403	0.034636	0.0342339	0.0339591	0.0337266
																														0.0336859	0.0345863	0.0351873	0.0357368	0.0365405	0.0371864	0.0374792	0.0375366	0.0375714	0.03766	0.0377023	0.0373623	0.0369158	0.0362634	0.0355611	0.0349921	0.0343502	0.0339049	0.033609	0.0331733
																											0.0318864	0.0327361	0.0334391	0.0344436	0.0355196	0.0362973	0.0369902	0.037789	0.0382905	0.0386489	0.0385976	0.0382382	0.0378949	0.0377954	0.0375018	0.0369236	0.036284	0.035516	0.0349485	0.0342797	0.0336704	0.0333661	0.0329622
																								0.0309101		0.0316867	0.0324812	0.0334188	0.0342123	0.0353672	0.0364337	0.0371172	0.037609	0.0380581	0.0383693	0.0386316	0.0385371	0.0380937	0.0375276	0.037298	0.0370231	0.0364366	0.0358592	0.0349854	0.0345203	0.0340365	0.0336054	0.0331636	0.0327536
																							0.0302413	0.0308189	0.0314774	0.032133	0.0330282	0.0339617	0.0346875	0.0358318	0.037042	0.0375732	0.0377561	0.0380035	0.0380769	0.0382199	0.0380609	0.0374695	0.0368466	0.0364359	0.0359721	0.0354289	0.035031	0.0343198	0.0337914	0.0333733	0.0330807	0.0326664	0.0322336
																							0.0296342	0.0303142	0.0313437	0.0323515	0.0333167	0.0341453	0.034712	0.0356066	0.0366584	0.0371215	0.0368068	0.0367833	0.0369739	0.0369061	0.036655	0.0362395	0.0356459	0.0350581	0.03451	0.0339415	0.0334818	0.0328501	0.0326774	0.0323604	0.032115	0.0318477	0.0315298
																						0.0286866	0.0293917	0.0302301	0.0313175	0.0324205	0.0333384	0.0339536	0.034423	0.03524	0.0361604	0.0363544	0.0359238	0.0358673	0.0357814	0.0356071	0.0354344	0.0348131	0.0340763	0.0333668	0.0327161	0.0319736	0.0316005	0.0311763	0.0311756	0.0311683	0.0309763	0.0308235	0.0305482
																						0.0283982	0.0292897	0.0302951	0.0313189	0.0323734	0.0331172	0.0335423	0.0339821	0.0347031	0.0355276	0.035611	0.0352569	0.0349812	0.0348787	0.0345544	0.0340541	0.0334819	0.0325724	0.0316573	0.0306085	0.0300598	0.029902	0.029862	0.030069	0.0300128	0.0299002	0.0299118	0.0297267
																						0.028463	0.0293276	0.0304097	0.031206	0.0321342	0.0328132	0.0332087	0.0336594	0.0342714	0.0349101	0.0348994	0.0343024	0.0338351	0.0335438	0.033228	0.0325717	0.0317029	0.0308391	0.0297895	0.0287109	0.0282498	0.0284846	0.0286351	0.0288434	0.02885	0.0289132	0.0291426	0.0290093
																						0.0286543		0.030236	0.0310665	0.0318846	0.0324358	0.0325932	0.0328825	0.0334513	0.0340148	0.0338911	0.0333575	0.0328464	0.0324338	0.0319762	0.031029	0.0301072	0.0290105	0.0280043	0.0267863	0.02641	0.0267736	0.0271246	0.0274408	0.0276162	0.0276969	0.0279339	0.0279147
																									0.0313082	0.0320886	0.0323637	0.0325307	0.0326755	0.0331934	0.0336546	0.0334986	0.0327161	0.0321384	0.0315162	0.0310024	0.0300126	0.0288382	0.0275977	0.0263092	0.0250942	0.024609	0.0250693	0.0253839	0.0257506	0.0259329	0.0262473	0.0265982	0.0264988
																								0.0311336	0.0317155	0.0323113	0.0324465	0.0324075	0.0325583	0.0329287	0.0332439	0.0330534	0.0322787	0.0316497	0.0308585	0.0303294	0.0292512	0.0278437	0.0264964	0.0251008	0.0239475	0.0237264	0.023961	0.0242805	0.0248015	0.0250582	0.0255495	0.0259794	0.0261048
																								0.0315392	0.0317316	0.0321706	0.0323485	0.0323434	0.03234	0.0324872	0.0327024	0.0324861	0.0317797	0.0310846	0.0302464	0.0294915	0.0284176	0.0271651	0.0259344	0.0246803	0.0236263	0.023459	0.0237992	0.0240962	0.0246282	0.0250422	0.0255113	0.026148	0.0264637
																							0.0322519	0.0324113	0.0324679	0.0326501	0.032653	0.0326541	0.0325818	0.0328379	0.0328717	0.0324373	0.0316709	0.0308815	0.0302816	0.0295247	0.0285612	0.0275106	0.0265093	0.0256024	0.0246891	0.0244049	0.0244521	0.0248035	0.0252456	0.0257392	0.0261671	0.0266985	0.0269517
																							0.0327816	0.0327719	0.0328782	0.0329974	0.0329464	0.033059	0.0329833	0.0330517	0.0329284	0.0324321	0.0316536	0.0310322	0.0302318	0.029486	0.0285343	0.0275679	0.0268778	0.0262056	0.0254381	0.0251447	0.0253332	0.0255026	0.0259777	0.0263023	0.026677	0.0271053	0.027395
																						0.0330317	0.0331409	0.0331787	0.0331621	0.0332035	0.0331637	0.0331987	0.0329031	0.0328673	0.0327199	0.0323729	0.0318071	0.031176	0.0303944	0.0294675	0.0288359	0.0279653	0.0273722	0.0268121	0.0261758	0.0258259	0.0259241	0.0260047	0.0262915	0.0267291	0.027048	0.0274719	0.027775
																							0.0334807	0.0334936	0.0333823	0.0332427	0.0330885	0.0331724	0.0329499	0.0328265	0.0328324	0.0324076	0.0317859	0.0312032	0.0305189	0.0297745	0.0291143	0.0286063	0.0280971	0.02755	0.0269539	0.0267075	0.0266648	0.0267096	0.0269788	0.0273032	0.0276053	0.0277696	0.0280687
																							0.0334331	0.0334484	0.033273	0.0330381	0.0327694	0.032676	0.0324063	0.0321614	0.0318887	0.0313895	0.0309553	0.0306097	0.0303065	0.0297419	0.0293319	0.0289978	0.0286171	0.0282458	0.0279426	0.0277637	0.0276873	0.0277273	0.0278918	0.0279231	0.0281871	0.0283692	0.0286894
																					0.0331061	0.0329434	0.0329954	0.0329316	0.0328297	0.0325274	0.0322044	0.0319935	0.0316106	0.0311634	0.0307143	0.03026	0.029989	0.0300236	0.0299899	0.0295913	0.0292282	0.0290821	0.0291442	0.0289588	0.0286917	0.0286175	0.0285949	0.0285839	0.0287367	0.0287276	0.0288074	0.0290626	0.0293141
																				0.0327643	0.0326746	0.0325448	0.0322846	0.0320678	0.0318495	0.0314096	0.0309166	0.030716	0.0304953	0.0300238	0.0296191	0.0291997	0.029025	0.0292536	0.029289	0.0291838	0.0290136	0.0290533	0.0291899	0.0293563	0.0292908	0.0291642	0.02911	0.0291079	0.0293054	0.0293227	0.0293858	0.0296736	0.0299392
																				0.0318067	0.0316814	0.031641	0.0314889	0.0311943	0.0307195	0.0302902	0.0299515	0.0297914	0.0296261	0.0292887	0.0289661	0.0286536	0.0284736	0.0287096	0.0289013	0.0287999	0.0286692	0.0288132	0.0292137	0.0292968	0.0293752	0.0293835	0.0294472	0.0293495	0.0293456	0.0293399	0.0295173	0.0299409	0.0302083
																				0.0306381	0.0303003	0.0301599	0.0300078	0.0299401	0.0298622	0.0296756	0.029295	0.0291269	0.0288768	0.0285506	0.0282258	0.0278432	0.0277219	0.0280558	0.0284381	0.0284057	0.0282724	0.0286101	0.0288362	0.0288158	0.0288658	0.0291264	0.0290533	0.0289147	0.0290193	0.0290679	0.0293782	0.0297435	0.0301426
														0.0320182	0.0317004	0.0313229	0.0310412	0.0307626	0.0302701	0.0298868	0.0293339	0.0290229	0.0289376	0.0288866	0.0286941	0.0288646	0.0287071	0.0285079	0.0283323	0.0281826	0.0277361	0.027367	0.0274046	0.0276571	0.0277512	0.0278367	0.0278852	0.0282341	0.0285249	0.0285035	0.0285207	0.028582	0.0286709	0.0285266	0.0287815	0.0290409	0.029377	0.0297597	0.030128
												0.0330284	0.0324411	0.0321694	0.0317885	0.0313068	0.0307753	0.030306	0.0297317	0.0293411	0.0288978	0.0285724	0.0284195	0.0283555	0.0283159	0.0285062	0.0284633	0.0281738	0.0279078	0.0276951	0.0274426	0.0272396	0.0272333	0.027357	0.0273236	0.0274366	0.0274223	0.0274423	0.0275389	0.0279039	0.0279795	0.028067	0.0280909	0.0280222	0.0284921	0.0289264	0.0292711	0.02969	0.0301664
												0.032794	0.032424	0.032023	0.0314496	0.0308002	0.0301722	0.0297869	0.0293364	0.0289127	0.0284896	0.0283553	0.0283307	0.0283164	0.0282694	0.0281617	0.0280215	0.0279743						0.0269903	0.0270375	0.0269311	0.0268055	0.0268657	0.0271207	0.0273594	0.027648	0.0277314	0.027845	0.0277421	0.0282689	0.0287609	0.0292149	0.0296994	0.0301263
												0.0320211	0.0316694	0.0312605	0.0309385	0.0303905	0.0297421	0.0295054	0.0291534	0.0287914	0.0284045	0.0284649	0.0286174	0.0286007	0.0285033		0.0282363	0.0282419	0.0282263							0.0269438	0.0269875	0.0270307	0.027242	0.0274233	0.0275068	0.0275975	0.0276809	0.0275541	0.0281382	0.0286388	0.0289105	0.0292384	0.0296658
										0.0322483	0.0317563	0.0312796	0.0309235	0.0306186	0.0305615	0.0302039	0.0299035	0.0297106	0.0291369	0.0287782	0.0285212	0.028326	0.0283829																				0.027337	0.0274168	0.0279206	0.0282701	0.0287357	0.0291061	0.0293144
								0.0337273	0.033143	0.0325272	0.0317506	0.0312689	0.0311549	0.0310471	0.0309911	0.0306731	0.0305447	0.0301971	0.0296373	0.0290424	0.0286009	0.0284028																							0.0279483	0.028383	0.028601	0.0289785	0.029206
						0.034793	0.0342675	0.0338655	0.0329727	0.0320299	0.0312527	0.0309541	0.0309368																																				0.0290874
								0.0329308	0.0321574	0.0315941	0.0309984	0.0306661	0.0307467
							0.0319498	0.031729	0.0314244	0.0310498	0.0304741	0.0304966
							0.0308701	0.0307443	0.0305683	0.0304892	0.0304786	0.0304466
							0.0305294	0.0301605	0.0300569	0.0300809	0.0298293	0.0299831
							0.0293619	0.0291277	0.0293449	0.0293578	0.0293739
		0.0318293	0.0313757	0.0306657	0.0298585	0.0291018	0.0286626	0.0285614	0.0285551	0.0285284
			0.0301179	0.0296566	0.0292224	0.0284861	0.0282668	0.0281158
		0.0293054	0.0289222	0.0287333	0.0283128	0.0279104
			0.0281797	0.0278309	0.0276702
				0.0273052
[truncated: 76 more columns]

## Sheet: Pr_Annual
																																																0.0217456	0.0246763
																																														0.0238776	0.024893	0.0260483	0.0277916
																																													0.0257456	0.0266741	0.0267841	0.0281022	0.0288073
																																												0.0256572	0.0268028	0.028257	0.0280901	0.0296463	0.0301944
																																									0.0236086	0.0252188	0.02639	0.0277346	0.0293201	0.03029	0.0310019	0.0317638	0.0334544
																																							0.0199192	0.0221966	0.0242094	0.0256991	0.0278825	0.0300477	0.0318458	0.0335926	0.0344666	0.0356984	0.0370887
																																						0.0187047	0.0212495	0.0229841	0.0251123	0.0275415	0.0296468	0.0321875	0.0344298	0.0363217	0.037624	0.0385832	0.0386956
																																0.0093544				0.0156625	0.0180684	0.0202969	0.0227345	0.0253966	0.0285788	0.0314952	0.0335945	0.0349858	0.036862	0.037863	0.0378611	0.0378784	0.0373254
																														0.00883157	0.00900232	0.00944026	0.0106547	0.0127885	0.0148624	0.0171509	0.0194754	0.0227376	0.0253944	0.028598	0.0314152	0.0343549	0.0357504	0.0360183	0.0364916	0.0366509	0.0366881	0.036161	0.0354659
																											0.00647988	0.00731616	0.00783212	0.00863758	0.00887922	0.00978129	0.0111844	0.0134673	0.0158267	0.0182648	0.0210015	0.0240314	0.0271033	0.0294769	0.0328535	0.0343253	0.0349094	0.0351512	0.0351782	0.0350914	0.0350372	0.0344984	0.0336082
																								0.00433134		0.00553604	0.00622389	0.00708823	0.00791543	0.00869193	0.00930399	0.0105135	0.0121489	0.0138338	0.0163985	0.0189449	0.0215505	0.0237416	0.0254461	0.0283912	0.0310005	0.0318378	0.0326693	0.0327266	0.0325263	0.033061	0.0335829	0.033133	0.0324112
																							0.00346969	0.00427623	0.00473603	0.00540359	0.00616071	0.00709895	0.0084545	0.00926417	0.0102381	0.0114467	0.0128269	0.014402	0.016288	0.0184288	0.0201187	0.0213865	0.0233247	0.0255264	0.0280826	0.0288887	0.0291224	0.0293765	0.0300272	0.0311883	0.0315762	0.0317184	0.0308954
																							0.00320611	0.00397119	0.00443599	0.005121	0.0061348	0.00717775	0.00855701	0.00963167	0.0104495	0.0114164	0.0127616	0.0139495	0.0156277	0.017153	0.0188808	0.0201148	0.0218017	0.0240198	0.0258129	0.0271288	0.0271356	0.0272814	0.027797	0.0293661	0.0301217	0.0302306	0.0298331
																						0.00244262	0.00317635	0.00386654	0.00440895	0.00516506	0.00596111	0.00719741	0.00877971	0.009599	0.00997039	0.0105642	0.0117852	0.0131904	0.0147189	0.0162756	0.0177152	0.0194889	0.0208229	0.0227292	0.0240638	0.025037	0.0247172	0.0255454	0.0258876	0.025925	0.027642	0.0277296	0.0270849
																						0.00275093	0.00299362	0.00362293	0.00435353	0.00525355	0.00680021	0.00748403	0.00828099	0.00891019	0.00984187	0.0106209	0.0116778	0.012554	0.0135308	0.0148369	0.0163514	0.0178914	0.0198945	0.0210578	0.0221764	0.0224266	0.0221349	0.0225286	0.0230482	0.0232444	0.0246185	0.0249028	0.0250183
																						0.00268304	0.00350101	0.00405817	0.00471746	0.0055547	0.00641508	0.00740632	0.0083134	0.00880191	0.00950609	0.0105497	0.0113521	0.0120628	0.0126183	0.0136774	0.0151241	0.0162443	0.0180822	0.0190498	0.0199535	0.0199964	0.0195303	0.0197331	0.020748	0.0211716	0.0222898	0.0223131	0.0212326
																						0.0027966		0.00413002	0.00476333	0.00553592	0.006074	0.00701935	0.0081552	0.00896296	0.00984969	0.0107304	0.0111769	0.011694	0.0122016	0.012635	0.0135837	0.0146306	0.016097	0.0168057	0.0175773	0.0182632	0.0174812	0.0180923	0.0189086	0.0194168	0.0199535	0.0207895	0.020319
																									0.00472894	0.00547254	0.00629549	0.00734637	0.00839697	0.00941623	0.0101738	0.0109057	0.0112031	0.0116647	0.0119303	0.0122904	0.0127119	0.0133164	0.0144292	0.0152581	0.0165375	0.0168017	0.0161416	0.0163241	0.0174409	0.0177564	0.0181505	0.0177512	0.0181997
																								0.00384152	0.00471132	0.00549586	0.00635319	0.00728379	0.00780224	0.00889743	0.00907473	0.00987637	0.010565	0.0110371	0.0122461	0.01261	0.0127631	0.0132359	0.0139788	0.0148967	0.0153272	0.0157109	0.0149677	0.0156063	0.0155737	0.0162152	0.0168428	0.0167375	0.0164664
																								0.00416194	0.00494216	0.00543217	0.00642681	0.00727595	0.00790931	0.0086313	0.0091556	0.0102667	0.0110921	0.0119434	0.0128696	0.0136493	0.0134282	0.0130874	0.0136657	0.0145614	0.0151089	0.0146781	0.0140534	0.0140501	0.0141434	0.0144792	0.0147908	0.0151014	0.014809
																							0.00366136	0.00433291	0.00517688	0.00598388	0.00690352	0.00749931	0.00838258	0.00947691	0.00957062	0.0112198	0.0120292	0.0128151	0.0137425	0.0142765	0.0141585	0.0138954	0.0136276	0.0141076	0.0145606	0.0142849	0.0134835	0.0132055	0.0133585	0.0137608	0.0138469	0.0141768	0.0141614
																							0.00419446	0.00508762	0.00627329	0.00725256	0.00902278	0.00941262	0.00996177	0.0110653	0.0113265	0.013129	0.0136799	0.0137241	0.0135161	0.0142203	0.0137315	0.0134264	0.0129761	0.0136999	0.0136354	0.0135477	0.0129727	0.0128576	0.0129709	0.0128554	0.0130757	0.0130721	0.0132653
																						0.00288357	0.00501615	0.0063097	0.00765193	0.00760344	0.00917586	0.0082382	0.00788593	0.00852761	0.00839922	0.00855191	0.00876913	0.00822609	0.0125576	0.0121749	0.0149212	0.0139066	0.0127321	0.0127178	0.013101	0.0128548	0.0125597	0.0127101	0.0126266	0.0122682	0.0117997	0.0121417	0.0124622
																							0.00524604	0.0057505	0.00359513	0.00576464	0.00390819	0.00484642	0.00947702	0.0104164	0.00988468	0.00988336	0.0101372	0.0092463	0.00839774	0.0236479	0.0091427	0.0131818	0.0134897	0.0126096	0.0121447	0.0122917	0.0120591	0.0127375	0.0128099	0.0129223	0.0122874	0.0120374	0.0122338
																							0.00299843	0.00298648	0.00304451	0.00293474	0.00237669	0.002344	0.00249958	0.000514756	0.00675102	0.00812499	0.00930714	0.00940806	0.00877127	0.00894807	0.00793792	0.00749118	0.0121535	0.0130627	0.012685	0.0123415	0.0112233	0.011681	0.0126967	0.0125462	0.0120027	0.0130068	0.0125185
																					0.00306706	0.00302501	0.00321259	0.00316443	0.00321992	0.00307158	0.0023141	0.00314894	0.00284942	0.00301578	0.00257386	0.00844599	0.00732149	0.00723453	0.0078674	0.00992006	0.00864593	0.00908889	0.0113937	0.012855	0.0126865	0.0126575	0.0114612	0.0114337	0.0115809	0.011894	0.0121214	0.01283	0.0122955
																				0.0034243	0.00320311	0.00309472	0.00267002	0.00274365	0.00276843	0.00269766	0.00325338	0.00331899	0.00280711	0.00334134	0.00276993	0.0029758	0.00385672	0.00436783	0.00774743	0.0106527	0.0111002	0.0103789	0.00392917	0.0144926	0.0107372	0.0102758	0.0128952	0.0125247	0.0129211	0.0127237	0.011946	0.0128995	0.0132838
																				0.00427044	0.00436785	0.00449034	0.00296911	0.00300552	0.00296985	0.00283709	0.00356957	0.00357911	0.00325965	0.00361821	0.00323085	0.00331861	0.00309638	0.00292528	0.00425279	0.0077896	0.0109022	0.0118541	0.010017	0.00875854	0.00236643	0.0115517	0.011314	0.0119837	0.0120024	0.0117643	0.0115106	0.0119486	0.0131786
																				0.00440924	0.00426282	0.00435292	0.00419441	0.00411894	0.00429452	0.00399534	0.00371562	0.00394485	0.00349419	0.00371051	0.00309227	0.00317133	0.00338559	0.00319477	0.00405995	0.00382597	0.00459382	0.00748893	0.0102167	0.010635	0.00928707	0.0088958	0.00974719	0.0110865	0.0118818	0.0122589	0.0120629	0.0127182	0.0133824
														0.0030378	0.00335978	0.00370037	0.00321478	0.00339156	0.00428789	0.00417211	0.00398669	0.00408647	0.00454122	0.00432211	0.00450655	0.00381471	0.00354021	0.00353029	0.00280831	0.00330663	0.0032256	0.00330881	0.00356539	0.00319183	0.00359283	0.00355711	0.00357311	0.00412228	0.00244848	0.00946467	0.01026	0.00949848	0.00935877	0.0158158	0.0125962	0.0125346	0.0130757	0.0140153	0.01545
												0.00322839	0.00315823	0.00302265	0.00310618	0.00392191	0.0035689	0.00327089	0.00354426	0.00369799	0.00351839	0.00365719	0.00361494	0.00338319	0.00282115	0.00236378	0.00170574	0.00202914	0.0037315	0.00493534	0.00412131	0.00574328	0.00855304	0.00665611	0.00197077	0.001767	0.00235701	0.00249475	0.00282087	0.00465183	0.0120859	0.0104123	0.0113757	0.0113208	0.010328	0.0105427	0.0095274	0.00885807	0.00860374
												0.00341475	0.0030198	0.00286638	0.00352638	0.00422265	0.00410475	0.00349963	0.00363681	0.00327328	0.00273064	0.00195621	0.00181892	0.00113739	0.00111112	0.00113067	0.000664298	0.00171265						0.00561681	0.00608783	0.00748554	0.0102984	0.0107829	0.0099955	0.0104239	0.0104586	0.00913577	0.0102662	0.00925632	0.0100737	0.0102482	0.0102897	0.010933	0.0096127
												0.0036179	0.00335738	0.00324961	0.00355307	0.00422136	0.00392039	0.00377292	0.00346836	0.00319843	0.00247819	0.000746202	0.000644355	0.000806698	0.00175742		0.0016783	0.00211461	0.00142397							0.00394656	0.00503223	0.00534921	0.00506611	0.00628012	0.00714811	0.00926735	0.00698274	0.00587592	0.00172222	0.00636565	0.00789463	0.00813052	0.0101909
										0.00470301	0.00523601	0.00390974	0.0038606	0.00329503	0.00300549	0.00362997	0.00389057	0.00319091	0.00284855	0.00221115	0.000777095	0.000281212	0.000780183																				0.00404239	0.00647965	0.00706123	0.00598137	0.00758112	0.00829347	0.00881099
								0.00474712	0.00541912	0.00542541	0.00560884	0.00426838	0.00408676	0.00313584	0.00242402	0.00219425	0.00232609	0.00195929	0.00124478	0.00113202	0.00104562	0.000752091																							0.00321823	0.0051947	0.00597472	0.00762959	0.00940463
						0.00502228	0.00510241	0.00539875	0.00566788	0.00591007	0.00565905	0.00419559	0.00359867																																				0.00477923
								0.00481021	0.00510839	0.00545232	0.00528006	0.00378286	0.00295425
							0.00514277	0.00436332	0.00493913	0.00542307	0.00532198	0.00348232
							0.00613816	0.00554202	0.00583634	0.00562427	0.00363974	0.00203445
							0.00704191	0.00662968	0.00620483	0.00649652	0.00349272	0.00201358
							0.00759218	0.00630655	0.00593052	0.00545152	0.00369657
		0.00763418	0.00717735	0.00724708	0.00718134	0.00738958	0.00694896	0.00598206	0.00493349	0.00418935
			0.00708499	0.00697885	0.00673272	0.00598469	0.00605936	0.00503735
		0.00656174	0.00628142	0.00640111	0.00588328	0.00592616
			0.00468978	0.00408859	0.00423509
				0.00347453
[truncated: 76 more columns]

## Sheet: Pr_DJF
																																																-0.00318847	-0.00455384
																																														0.00308754	-0.00363661	-0.00273197	-0.0024791
																																													0.00245654	0.00228301	-0.00307892	-0.00255347	-0.00185379
																																												0.00343153	0.0040178	0.00337968	-0.00159989	-0.00107665	-0.000391424
																																									0.0035069	0.00459938	0.00404419	0.00461747	0.00391986	0.00339022	0.00174741	0.00108967	0.000625707
																																							0.00331762	0.00344212	0.00389711	0.0044076	0.00453923	0.00507304	0.00449704	0.00385825	0.00263518	0.00195604	0.00132341
																																						0.00216277	0.00104867	0.00124376	0.000849034	0.00102609	0.00188461	0.0023483	0.00225055	0.00188979	0.00207772	0.00220809	0.00256772
																																0.00202624				0.00093312	0.00150664	0.00172038	0.00173818	0.00186437	0.00218456	0.00250289	0.00256042	0.00278586	0.00291912	0.00243785	0.00230654	0.00235607	0.00243099
																														0.000940118	0.00131756	0.00161673	0.0015911	0.00167566	0.00102147	0.00174485	0.00191523	0.00195127	0.00201274	0.00224933	0.00251544	0.00291558	0.00324223	0.00299136	0.00269429	0.00239163	0.0028513	0.0029968	0.00231566
																											0.000160256	0.00036628	0.00069017	0.000731353	0.00136519	0.00148546	0.0016658	0.00143943	0.000970633	0.00168228	0.00216241	0.00227024	0.00241896	0.00241068	0.00248645	0.00264523	0.0030848	0.00304437	0.00267544	0.00237005	0.00263678	0.0027043	0.00232806
																								0.000941285		0.00136146	0.0010706	0.00115648	0.00163761	0.00183875	0.00178815	0.00200644	0.0021529	0.00236005	0.00243222	0.0024566	0.00265184	0.00263338	0.00160825	0.00185685	0.00236519	0.00244599	0.00266456	0.00296442	0.00292278	0.00271958	0.00325052	0.00354264	0.00363667
																							0.000612353	0.000851736	0.00105188	0.00116474	0.00136912	0.00154007	0.00171468	0.00206724	0.0021009	0.00211922	0.00227222	0.00249051	0.00240645	0.00230106	0.00244556	0.0026547	0.00155271	0.0018628	0.00246056	0.00264557	0.00267295	0.00306139	0.00312295	0.00299353	0.00314965	0.00327709	0.00347228
																							0.000658487	0.000863887	0.00105245	0.001281	0.0015696	0.0017162	0.00180946	0.00191902	0.00182381	0.00232233	0.00227107	0.00240052	0.00209201	0.00231438	0.00253484	0.00283445	0.00174356	0.00207013	0.00255177	0.00257959	0.00286453	0.00308751	0.00331048	0.00344489	0.00293025	0.00321995	0.00336048
																						0.000841342	0.000707851	0.00107143	0.00120953	0.00139299	0.00172793	0.00193737	0.00193501	0.00185537	0.00180443	0.00176014	0.00187194	0.00243393	0.00229571	0.00274232	0.00261008	0.00269748	0.00174139	0.00206478	0.00231227	0.00261147	0.00331748	0.00344231	0.0033494	0.00352729	0.00289337	0.00300917	0.00314734
																						0.000351153	0.00111268	0.00112059	0.00113879	0.00121243	0.00153563	0.00185178	0.00173597	0.00164666	0.0019269	0.00196426	0.0020371	0.00182171	0.00255905	0.00246503	0.0028751	0.0029811	0.00363082	0.0034491	0.00353535	0.00368373	0.00352203	0.00343434	0.00325009	0.00336447	0.00295297	0.00311178	0.00298529
																						0.000615121	0.00154447	0.00147941	0.00142523	0.00143561	0.00159671	0.00172083	0.00177946	0.00165484	0.00210359	0.00202145	0.00197015	0.00201684	0.0015024	0.00157727	0.00283195	0.00318032	0.00412954	0.00408987	0.00387523	0.00393097	0.00361202	0.00325272	0.0032617	0.00321957	0.0029618	0.00308643	0.00290195
																						0.00111041		0.00166488	0.00158384	0.00150171	0.00150002	0.00166751	0.00188477	0.0019717	0.00241365	0.00248603	0.00226006	0.00208412	0.00171206	0.00176922	0.00189408	0.00368438	0.00444945	0.00463623	0.00439363	0.00429205	0.00349974	0.00327525	0.00339207	0.00345809	0.00371096	0.00347154	0.00299667
																									0.00186897	0.00178588	0.00169905	0.00190095	0.00197567	0.00201775	0.00250058	0.00254517	0.00227672	0.0020368	0.00207962	0.00206355	0.00216442	0.00221018	0.00235739	0.00246606	0.00497659	0.00453563	0.00404025	0.00404819	0.00424988	0.00426635	0.00415749	0.0039556	0.00346585
																								0.00153618	0.00164881	0.00182174	0.00136261	0.00144093	0.00175874	0.00201826	0.00168122	0.00188687	0.00202487	0.00195156	0.00250629	0.00245389	0.00248802	0.00253627	0.00230072	0.00226658	0.00224665	0.00219087	0.00198166	0.00431587	0.00195318	0.00196431	0.0038099	0.00387606	0.00348124
																								0.00221466	0.00228617	0.00222102	0.00170818	0.00165704	0.00186524	0.00204332	0.00180006	0.00202238	0.00208057	0.00209992	0.00257377	0.00242731	0.00238564	0.00244043	0.00254748	0.00254017	0.00241547	0.0023151	0.00215438	0.00203816	0.0019814	0.00188449	0.00172225	0.00173	0.00146968
																							0.00259427	0.00252511	0.00259386	0.00259954	0.00190779	0.001879	0.00192466	0.00196948	0.00181315	0.00206776	0.00236572	0.00236698	0.00259462	0.00259599	0.00264452	0.00254152	0.00267637	0.00268128	0.00261754	0.00248279	0.00238317	0.00222032	0.00218163	0.00209924	0.00198384	0.00194912	0.00158336
																							0.0029026	0.00284988	0.00281625	0.0029388	0.00233621	0.00219391	0.002143	0.00220254	0.00227753	0.00231493	0.00257346	0.00246963	0.00288846	0.00300271	0.00285148	0.00283515	0.00284198	0.00293661	0.00279426	0.00266823	0.00251822	0.00242199	0.00234613	0.00220888	0.00199617	0.00195428	0.00166969
																						0.00362671	0.00380313	0.00416338	0.00399845	0.00384625	0.0032756	0.00299991	0.00293739	0.00298292	0.0032566	0.00247143	0.00295745	0.00292488	0.00323422	0.00311697	0.00309348	0.00306972	0.00316334	0.0031306	0.00300474	0.0027653	0.0026939	0.00264613	0.00262842	0.00198761	0.0018342	0.00176078	0.00166908
																							0.004275	0.00431306	0.00421638	0.00386471	0.00362675	0.00323652	0.00308145	0.00371413	0.0035475	0.00291157	0.00274995	0.00271324	0.00297796	0.00279909	0.0027077	0.00270131	0.00260891	0.00254082	0.00241614	0.00233292	0.00218009	0.00218482	0.00277201	0.00212923	0.00213926	0.00210328	0.0021031
																							0.0051394	0.00488779	0.00466691	0.00427727	0.00421091	0.00410089	0.00388564	0.00400192	0.00367006	0.00362023	0.00339054	0.00326173	0.00335996	0.00325137	0.00323316	0.00312184	0.00286643	0.00284638	0.00271213	0.00261584	0.00254992	0.0024441	0.00235156	0.00227381	0.00232609	0.00241055	0.0024507
																					0.00547678	0.00555132	0.00559779	0.00529852	0.00514384	0.0046963	0.0044405	0.00452565	0.00436843	0.00460649	0.00426651	0.00426128	0.00415331	0.00402131	0.00380963	0.00379033	0.00369748	0.00346941	0.00322829	0.00323712	0.00309901	0.00293664	0.0029321	0.00274424	0.00275085	0.00266115	0.00251079	0.00260072	0.00255704
																				0.00560349	0.00582305	0.00563382	0.0058106	0.00573554	0.00535019	0.00508935	0.00417035	0.00409314	0.00395571	0.00443726	0.00467254	0.0047102	0.00482742	0.00461717	0.00495264	0.00473408	0.00414927	0.00384922	0.00343186	0.00308637	0.00288265	0.00277676	0.00323099	0.00298503	0.00280221	0.00272424	0.00274095	0.00290338	0.00300854
																				0.00602911	0.0060934	0.00550298	0.00562744	0.00583503	0.00593654	0.00555487	0.00421374	0.00427152	0.00427247	0.0045454	0.00539993	0.00542264	0.00524427	0.00513713	0.00561132	0.00529967	0.00491716	0.00437444	0.00373531	0.00324639	0.00294603	0.00293207	0.00347338	0.00303112	0.00296439	0.00288448	0.00290081	0.00312375	0.00332203
																				0.00589667	0.0057104	0.00540216	0.00600968	0.00639813	0.0063437	0.00635799	0.00444995	0.00445674	0.00418428	0.00419569	0.00574968	0.00580637	0.00579229	0.00552563	0.00561893	0.00558045	0.0052439	0.00475331	0.00415145	0.00376696	0.00326589	0.00305695	0.00332526	0.0029084	0.00295138	0.00296354	0.00307751	0.00334599	0.0035872
														0.00459943	0.00449454	0.00465151	0.00486236	0.00500098	0.00563488	0.00534766	0.0050356	0.00509854	0.00605403	0.0065616	0.00664061	0.00613453	0.00416488	0.00400757	0.00385949	0.00384419	0.00512939	0.00514361	0.0053348	0.00535387	0.00538586	0.00544875	0.00511674	0.00481225	0.00449865	0.00422967	0.00394657	0.00353822	0.00341742	0.00308654	0.00309742	0.00307929	0.00326886	0.00339674	0.00348457
												0.00434436	0.00413911	0.00379835	0.00405215	0.00388712	0.00377746	0.00378933	0.0066218	0.00626959	0.00647901	0.00645575	0.00529896	0.00536861	0.00466589	0.00449895	0.00136646	0.00105581	0.000669075	0.000639825	0.000228197	0.000566921	0.000826963	0.0013229	0.00244452	0.00254007	0.00261691	0.00258537	0.00262439	0.00276437	0.00259684	0.00238282	0.0027994	0.00259589	0.00270948	0.0024893	0.00259875	0.00261578	0.00271999
												0.00437114	0.00401769	0.00355834	0.00335048	0.00325988	0.00334007	0.00307014	0.00622781	0.00611784	0.00625272	0.00583729	0.0040834	0.00383335	0.00277922	0.00231373	0.000783473	0.000399354						0.00035547	0.00192247	0.00223989	0.00219527	0.00215028	0.00243264	0.00246177	0.00239439	0.00229556	0.00237257	0.00238082	0.00221625	0.00219045	0.00261617	0.00281357	0.00312426
												0.00438693	0.00443531	0.00363472	0.00258295	0.00262589	0.00258049	0.00219904	0.00536069	0.00553073	0.00422939	0.00331513	0.00263753	0.00212508	0.00084698		0.000366881	0.000308887	0.000107624							0.000617575	0.00082415	0.00155265	0.0015634	0.00169646	0.0017809	0.00183874	0.00199743	0.00211679	0.00195135	0.00203597	0.00255372	0.00276085	0.0028436
										0.00580802	0.0049151	0.00437873	0.00393012	0.00337504	0.0019801	0.00207205	0.00182693	0.00139943	0.00299235	0.00207537	0.00187633	0.00176547	0.000942944																				0.00102186	0.00148274	0.00168643	0.00184966	0.00186298	0.0020262	0.00238111
								0.00564766	0.00552398	0.0056492	0.00637179	0.00587867	0.00552842	0.00435123	0.00128457	0.00182042	0.00158728	0.00137901	0.000587483	0.000470752	3.6744e-05	-5.49951e-06																							0.00015534	0.000333093	0.000841002	0.00120624	0.00118763
						0.00587828	0.00602296	0.00605239	0.0056505	0.0055839	0.00560112	0.00501642	0.00427332																																				0.000715019
								0.00612762	0.00524359	0.00482326	0.0053467	0.00436464	0.00276033
							0.00581074	0.00548416	0.00466475	0.00446407	0.00448636	0.00326974
							0.00482587	0.00476788	0.00427093	0.00356908	0.00328987	0.00197428
							0.00462576	0.0048173	0.00427145	0.00400628	0.00294975	0.00114042
							0.00471137	0.00462073	0.00406302	0.00360955	0.00153121
		0.00546548	0.00522225	0.00517852	0.0052757	0.0054066	0.00488937	0.00480874	0.00403311	0.00347102
			0.00498003	0.00462759	0.00463733	0.00436148	0.00354259	0.00324965
		0.00503759	0.00460857	0.0045548	0.00435799	0.00422631
			0.00407454	0.00407667	0.00382409
				0.00357278
[truncated: 76 more columns]

## Sheet: Pr_JJA
																																																0.0381507	0.0411622
																																														0.0406665	0.0418335	0.0438594	0.0455019
																																													0.0427567	0.0442973	0.0438653	0.0450611	0.0462475
																																												0.0405244	0.043037	0.0443725	0.0439609	0.0462026	0.0476039
																																									0.0369064	0.0391018	0.0401306	0.041058	0.0440408	0.046414	0.0464918	0.049494	0.0517041
																																							0.0313761	0.0332712	0.0360698	0.0385183	0.0406876	0.0431261	0.0468812	0.0499686	0.0511201	0.0531949	0.0551615
																																						0.0307446	0.0319891	0.0340555	0.0366379	0.0401207	0.0421407	0.0452435	0.0490282	0.0523541	0.0541994	0.0557812	0.0570265
																																0.0195069				0.02743	0.0303578	0.0320313	0.0334037	0.0357326	0.0390125	0.0429465	0.0458589	0.047849	0.0506833	0.052207	0.0529712	0.0544664	0.0547935
																														0.0162119	0.0175878	0.0189835	0.0211715	0.0234651	0.0258777	0.0282635	0.0307531	0.0332231	0.0358243	0.0385889	0.0420802	0.0450973	0.0478369	0.0488487	0.0496023	0.0499972	0.0504656	0.0504516	0.0508686
																											0.012152	0.0133966	0.0148312	0.0159052	0.0177107	0.0184271	0.0206493	0.0231596	0.025383	0.0283989	0.0313142	0.0340306	0.0375325	0.0400287	0.0432346	0.0450127	0.0471428	0.048037	0.0479406	0.0479261	0.0478368	0.0479284	0.0483093
																								0.00758408		0.0103938	0.0110141	0.0126562	0.0141876	0.0152182	0.0159964	0.0172768	0.0192991	0.0221747	0.0248104	0.0275769	0.0307215	0.0328539	0.0349649	0.0385311	0.0414663	0.0425622	0.0444423	0.0445631	0.044664	0.0454267	0.0464573	0.0461992	0.0456539
																							0.00626155	0.0079706	0.00930564	0.0102553	0.0113036	0.0126111	0.0142872	0.0154718	0.0161717	0.0172445	0.0191067	0.0217129	0.0238031	0.02643	0.0285102	0.0303187	0.0317402	0.0344467	0.0380776	0.0393691	0.0409011	0.0419243	0.043021	0.0445791	0.0455091	0.0450832	0.0443027
																							0.00587355	0.00689402	0.00820878	0.00900964	0.0105917	0.0121145	0.0142036	0.0156385	0.0167814	0.0176359	0.0187461	0.0204511	0.0226543	0.0245273	0.0266978	0.0281944	0.0291544	0.0322119	0.0347969	0.0371583	0.0395363	0.0405029	0.0413188	0.0429993	0.0445795	0.0447185	0.0438368
																						0.00452208	0.00611336	0.00642686	0.00810856	0.00906578	0.0109486	0.0124827	0.0142796	0.0158509	0.0165582	0.0172873	0.0182195	0.0198819	0.0211421	0.0230511	0.025191	0.0269338	0.0282293	0.0305691	0.0330329	0.0343963	0.0361022	0.0384844	0.0394045	0.0383898	0.0417854	0.0411249	0.0406409
																						0.00427342	0.00552176	0.00689986	0.00782151	0.00962122	0.0115514	0.0131599	0.0145896	0.0156497	0.0157425	0.0167339	0.0176179	0.0190176	0.0197316	0.0218708	0.0237548	0.0257733	0.0273186	0.0290283	0.0306719	0.0317239	0.0319379	0.0333816	0.0348556	0.0346161	0.0364584	0.0364315	0.0363113
																						0.00417508	0.00578462	0.00707816	0.00812755	0.00954876	0.0113227	0.0129324	0.014452	0.0153217	0.0153309	0.0164606	0.0174115	0.0184209	0.0195291	0.0211946	0.0224335	0.0240073	0.0255389	0.0264841	0.0275511	0.0290952	0.0299448	0.0302694	0.0301295	0.0309853	0.0329803	0.0325503	0.0315102
																						0.0038936		0.00655604	0.00773798	0.00900697	0.0107608	0.0127613	0.0140388	0.0151673	0.0150363	0.0164639	0.0170204	0.0182277	0.0185117	0.0198114	0.0212129	0.0217947	0.0235567	0.0239715	0.0252312	0.0266676	0.0268891	0.0274516	0.0273814	0.0278505	0.0287739	0.0303675	0.0298413
																									0.0074073	0.00898731	0.0106007	0.0126273	0.0143601	0.0153083	0.0155401	0.0165429	0.0170622	0.0178052	0.0184723	0.0190234	0.0198378	0.0212172	0.0221996	0.0230771	0.0240813	0.0257388	0.025399	0.0246898	0.0257794	0.0258352	0.0262983	0.0266581	0.0273664
																								0.00616289	0.00751683	0.00862874	0.0114933	0.0122276	0.0132607	0.0148161	0.0148441	0.0158967	0.0162253	0.0170491	0.0181754	0.0183764	0.01915	0.0192243	0.0223259	0.0233481	0.0246022	0.0248746	0.0239193	0.0236404	0.0246032	0.0248656	0.0247271	0.0242907	0.0234359
																								0.00652179	0.00785072	0.00917484	0.010818	0.0115734	0.0126666	0.0140167	0.0142189	0.0160568	0.0172744	0.0178654	0.0186042	0.0187602	0.0190414	0.0188346	0.021961	0.0233884	0.0239492	0.0227805	0.0219562	0.0216991	0.0223881	0.0222428	0.0218544	0.0220176	0.0216812
																							0.0058739	0.00714306	0.00860332	0.0102077	0.0111019	0.0121206	0.0129817	0.0147943	0.0148977	0.0163937	0.017488	0.0184445	0.0188144	0.0191794	0.0190769	0.0185145	0.0208992	0.022019	0.022456	0.0211015	0.020087	0.0203034	0.0201084	0.0200095	0.0200077	0.0199426	0.0197947
																							0.00625762	0.00766084	0.0104891	0.0135042	0.0152737	0.014814	0.0145108	0.0158536	0.0174499	0.0183433	0.0193268	0.0200914	0.0183451	0.0187811	0.0181062	0.0175726	0.0189733	0.0196421	0.0198735	0.0188879	0.0180213	0.017943	0.0180321	0.017455	0.0178788	0.0184903	0.018353
																						0.00281963	0.00366386	0.00447188	0.00615121	0.00973268	0.00799484	0.00833233	0.00912847	0.0109303	0.0102737	0.0102248	0.0108457	0.0111144	0.029515	0.0272178	0.021931	0.0193385	0.0173575	0.0168432	0.0178056	0.0174286	0.0176879	0.0177385	0.0174391	0.0168384	0.0168526	0.0173955	0.0173151
																							0.00764524	0.0102136	0.00857692	0.00417364	0.00335986	0.0125824	0.00799014	0.00855288	0.00861944	0.00939009	0.0128483	0.0112806	0.011441	0.031956	0.0307855	0.0216193	0.0176288	0.0168686	0.0168011	0.0168077	0.0167725	0.0167611	0.0164121	0.0162059	0.0159694	0.0168129	0.0172164
																							0	0	0	0	0	0	0	0.0110661	0.0136077	0.00940941	0.00803366	0.00855905	0.0077089	0.00747221	0.013319	0.0296345	0.0206833	0.017659	0.0175376	0.0170247	0.0167427	0.0170884	0.0172441	0.0170214	0.016645	0.017818	0.0183306
																					0.000582162	0	0	0	0	0	0	0	0	0	0	0.00838919	0.00990964	0.0104314	0.0117814	0.00837537	0.00895232	0.0109186	0.0231024	0.019788	0.0164795	0.0169703	0.0158751	0.016433	0.0169465	0.0172406	0.0173666	0.0177367	0.018139
																				0	0	0	0	0	0	0	0	0	0	0	0	0	0	0.00409713	0.0306723	0.0236831	0.0190626	0.0154489	0.00841079	0.0290589	0.021966	0.0195079	0.017982	0.0178171	0.0172374	0.0165655	0.0174402	0.0177891	0.0185292
																				0	0	0	0	0	0	0	0	0	0	0	0	0	0	0	0	0.0168463	0.0253122	0.0180008	0.0111636	0.0129289	0.00817151	0.0255109	0.0192836	0.0154505	0.0157157	0.0162392	0.0165189	0.0171156	0.0176975
																				0	0	0	0	0	0	0	0	0	0	0	0	0	0	0	0	0	0.00179572	0.0225916	0.00975732	0.00879533	0.00947663	0.0114484	0.0261487	0.0208199	0.015293	0.0155934	0.0161245	0.0172898	0.0183894
														-0.00184476	0.000665963	0	0	0	0	0	0	0	0	0	0	0	0	0	0	0	0	0	0	0	0	0	0	0.00193828	0.00507161	0.0157404	0.00534013	0.00571536	0.01014	0.022095	0.0185671	0.0190956	0.0210749	0.0222361	0.0209595
												0.00583553	0.00727906	0.00140573	0	0	0	0	0	0	0	0	0	0	0	0	0	0.00478762	0.00988026	0.0109622	0.0197325	0.0236548	0.021689	0.0125144	0	0	0	0	0	0.00579729	0.0264144	0.0180047	0.00540371	0.00632634	0.00815398	0.00839313	0.0109797	0.0120256	0.0256311
												0.00317456	0.00522951	0.000520997	0	0	0	0	0	0	0	0	0	0	0.00042905	0.00203131	0.00454754	0.00505658						0.0142529	0.0132982	0.0167899	0.0156974	0.0191766	0.0206075	0.0235918	0.0189419	0.0161014	0.00168158	0.00598714	0.00473259	0.00697274	0.0132505	0.0136499	0.0135156
												0.0046942	0.00158194	0.0014092	0	0	0	0	0	0	0	0	0	0.000212547	0.00751866		0.00478347	0.0060702	0.00581822							0.00679983	0.0065331	0.00746129	0.00543973	0.00631578	0.00801592	0.0112943	0.00156244	0.00343118	-0.000674664	0.0061093	0.0105183	0.0139273	0.0126959
										0.00985526	0.0067093	0.00242068	0.0028478	-7.78332e-05	0	0	0	0	0	0	-0.00010453	-7.31898e-07	0.00197415																				0.0019283	0.00347577	0.00520333	0.00574369	0.0145084	0.0124426	0.011107
								0.00513227	0.00499817	0.00466725	0.00748833	0.00138624	0.00262208	0	0.00140404	0.000698443	0.00063283	0.000425272	-0.00203666	-0.000560281	-0.00406005	-0.0029547																							0.00366523	0.00186842	0.00689461	0.00949443	0.0229281
						0.00469572	0.00485033	0.00607792	0.00569263	0.00560818	0.00809665	0.00366942	0.00365399																																				0.00503352
								0.00542636	0.00553315	0.00557453	0.00795399	0.00609933	0.00523639
							0.00495121	0.00555552	0.00477903	0.004907	0.00874197	0.00696701
							0.00786007	0.00799263	0.00764278	0.0070486	0.00489753	0.00271018
							0.00772224	0.00814065	0.00753915	0.00573063	0.00392272	0.00403922
							0.00892293	0.00877673	0.00724847	0.00570012	0.00428967
		0.00731738	0.00734546	0.00761359	0.00787054	0.00823043	0.00892973	0.00823718	0.00615099	0.00449092
			0.00803508	0.00771152	0.00736168	0.00689108	0.00750741	0.00554989
		0.00567749	0.0066009	0.00663313	0.00536662	0.00556455
			0.00305009	0.00157744	0.00323651
				0.0004697
[truncated: 76 more columns]

## Sheet: Wind_Annual
																																																-0.00235418	-0.00240321
																																														-0.000114811	-0.000707139	-0.00223728	-0.00223153
																																													-0.000370369	-0.000738137	-0.00125909	-0.0025925	-0.00260966
																																												-0.000974272	-0.00132843	-0.00169312	-0.00194605	-0.00309992	-0.00304229
																																									7.69012e-05	5.75613e-05	-0.000389171	-0.000627367	-0.00101908	-0.00128968	-0.00145251	-0.00222585	-0.00233813
																																							0.000397476	0.000199046	-0.000113104	-0.000157869	-0.000608248	-0.00081487	-0.00115914	-0.00139215	-0.00148839	-0.00225182	-0.00228183
																																						-0.000160583	0.000340511	0.000119362	-0.000590962	-0.000594154	-0.00107442	-0.00129686	-0.00163503	-0.00190044	-0.00200915	-0.0027972	-0.00294179
																																0.00268503				0.00214522	0.00198487	-0.00103899	-0.000633343	-0.0011968	-0.00190631	-0.00192951	-0.00242317	-0.00273141	-0.00311248	-0.00337983	-0.00342917	-0.00399263	-0.00402492
																														0.00062087	0.000921248	0.00110084	0.000971374	0.000583467	0.000503672	0.000257781	-6.01613e-06	-0.000979207	-0.000504444	-0.00102305	-0.00169349	-0.00170507	-0.00188254	-0.0021512	-0.00252799	-0.0026728	-0.00263362	-0.00369001	-0.00377956
																											0.00387275	0.00102831	0.000958572	0.00012682	0.000398543	0.00062049	0.000518949	0.000185938	0.000213238	8.33233e-05	-0.000341979	-0.00117987	-0.000781379	-0.00119398	-0.00170925	-0.00168539	-0.00169218	-0.00178516	-0.00202651	-0.00208656	-0.00203392	-0.00295765	-0.00299125
																								0.00390675		0.00400607	0.00391683	0.0010052	0.000847718	9.66059e-05	-1.1626e-05	0.000241295	0.000143045	-0.000180421	-0.000322355	-0.000494654	-0.000140217	-0.00100635	-0.000579221	-0.000926711	-0.00131744	-0.00123936	-0.00133889	-0.00149298	-0.00178073	-0.00189482	-0.00186708	-0.00289206	-0.00288697
																							0.00393822	0.00385757	0.00337966	0.00369027	0.0035654	0.000785296	0.00070662	2.54475e-05	-8.39939e-05	0.000178781	5.65026e-05	-0.00026301	-0.000444665	-0.000622492	-0.000355564	-0.00112407	-0.00077066	-0.00100067	-0.00135935	-0.00128204	-0.00143182	-0.00154606	-0.00182086	-0.0019018	-0.00190881	-0.00297015	-0.00301885
																							0.00310683	0.00290665	0.00260345	0.00297005	0.00312616	0.000275413	0.000500188	0.000192901	8.47304e-05	0.0002745	0.000178842	-0.000157624	-0.000255356	-0.000416918	-0.000200328	-0.000738946	-0.000355925	-0.000570634	-0.000828812	-0.000807883	-0.000930039	-0.00102763	-0.00111631	-0.00115028	-0.0013544	-0.0025179	-0.00261231
																						0.00276409	0.00271495	0.00350593	0.00328052	0.00337573	0.00365268	0.000694946	0.000830805	0.000560523	0.000409665	-0.000577486	-0.000680266	-0.000663656	-0.000740101	-0.000828816	-0.000550851	-0.00102388	-0.00059937	-0.000517361	-0.000698324	-0.000635665	-0.000726211	-0.00079496	-0.000793872	-0.000856849	-0.00102711	-0.00237984	-0.00247568
																						0.00285805	0.00279969	0.00364775	0.00339275	0.00351319	0.00367274	0.000527833	0.000659193	0.000436634	0.000307131	-0.000606752	-0.000690843	-0.000705901	-0.000834102	-0.000941862	-0.000670349	-0.00104531	-0.000621003	-0.000570247	-0.000688076	-0.000620128	-0.000685842	-0.000708847	-0.000698883	-0.00080949	-0.000937936	-0.00225385	-0.00232077
																						0.00140871	0.00143049	0.00239519	0.002389	0.00232914	0.00237092	-0.00146386	-0.00129648	-0.00142674	-0.00130412	-0.0021229	-0.0021715	-0.00214702	-0.0021992	-0.00228867	-0.00233174	-0.002128	-0.00171059	-0.00159835	-0.00170181	-0.00194018	-0.00189595	-0.00192805	-0.00191323	-0.00198863	-0.00211108	-0.00252488	-0.002613
																						-0.000346997		0.000488497	0.000434601	0.000322671	0.000294456	-0.00018691	-2.06002e-05	-0.000178533	-6.38524e-05	-0.000853934	-0.000886253	-0.000881483	-0.000916351	-0.000966952	-0.000934264	-0.00146506	-0.00111136	-0.00103347	-0.00111912	-0.00134389	-0.00132089	-0.00131544	-0.00128027	-0.00132263	-0.00147801	-0.00296323	-0.00298219
																									0.000467643	0.000437529	0.000456224	1.78902e-05	5.65382e-05	0.000455868	0.000588843	-0.000181887	-0.000217907	-0.00020001	-0.000215657	-0.000241361	-0.000214213	-0.00125089	-0.000912676	-0.000868612	-0.000903642	-0.00111481	-0.00112129	-0.00112342	-0.00135845	-0.00141269	-0.0014129	-0.00282414	-0.00289778
																								0.00041831	0.000533404	0.000510922	0.000503418	2.24536e-05	3.57263e-05	0.000411579	0.000566969	-0.000185172	-0.00020201	-0.000168217	-0.000187813	-0.000220913	-0.000181629	-0.00125822	-0.000907905	-0.000880508	-0.000932327	-0.00112303	-0.00119338	-0.00116049	-0.00141844	-0.00147253	-0.00144659	-0.00293336	-0.00294675
																								-0.000244979	-0.000127836	-0.00014255	-0.000183468	-0.00064568	-0.00059339	-0.000226944	-0.000105352	-0.0001479	-0.000173569	-0.000149761	-0.000162198	-0.000145847	-0.00013326	-0.00133537	-0.000969171	-0.000996858	-0.00102276	-0.00128822	-0.00136267	-0.0013504	-0.00162908	-0.0016934	-0.00174683	-0.0030418	-0.00307997
																							-7.73121e-05	-6.66163e-07	0.000156291	0.000114373	0.000105959	-9.81213e-05	-2.00818e-05	0.000334151	0.000449327	0.000374523	0.00033536	0.000447694	0.000422423	0.000387094	0.000368959	-0.00086692	-0.00095397	-0.000959783	-0.000972316	-0.00121931	-0.00132955	-0.00138557	-0.00165641	-0.00176355	-0.00183251	-0.003139	-0.00315013
																							6.90714e-05	0.000181099	0.000549899	0.000555944	0.00051836	0.000275625	0.000312366	0.000645102	0.000373174	0.000480918	0.000507464	0.000434908	0.000403457	0.000390642	0.00023364	-0.0010258	-0.00110757	-0.00111996	-0.00103693	-0.00108293	-0.00105342	-0.001086	-0.00137205	-0.00148388	-0.00154961	-0.00271006	-0.00254112
																						-4.84208e-05	-0.000209988	-7.88181e-05	0.000367542	0.000366917	0.000315559	4.29e-05	6.82232e-05	0.000370382	0.000129257	0.00017607	0.000212101	0.000160221	0.000139506	0.000109828	-3.60105e-05	-0.000896892	-0.000947696	-0.000924038	-0.000887221	-0.000945404	-0.000922635	-0.000956907	-0.000885918	-0.000955724	-0.000999177	-0.00211642	-0.00199923
																							-0.000378327	-0.000255676	0.000200786	0.000150236	0.000135066	4.4843e-05	7.23585e-05	0.000455437	0.00021485	0.000248372	0.000268975	0.000226563	0.000220917	0.000159414	1.04551e-05	0.00037015	0.000342772	0.000395843	0.00042864	0.000396591	0.000434888	0.000438828	0.000527159	0.000452183	0.000437613	-0.000812385	-0.000716518
																							-0.000711272	-0.000576012	-0.000112915	-0.000130695	-0.000129812	-0.000324254	-0.000285315	0.000104937	-0.000122277	-9.64123e-05	-7.50424e-05	-0.000122271	-0.000117245	-0.000146248	-0.000291585	-0.000543847	-0.000573179	-0.000516122	-0.000478898	-0.000453066	-0.000402697	-0.000403708	-0.000365468	-0.000407181	-0.000494795	-0.000950592	-0.000922122
																					-0.00096799	-0.000977499	-0.00106389	-0.000953779	-0.000444249	-0.000459642	-0.000464142	-0.000638968	-0.0006209	-0.000226844	-0.000425958	-0.000393628	-0.00037722	-0.000420139	-0.000397425	-0.000416393	-0.000559912	-0.000827668	-0.000824753	-0.000734364	-0.000706558	-0.000683286	-0.000638942	-0.000669314	-0.000626946	-0.000657776	-0.000753444	-0.000914135	-0.000914929
																				-0.000870504	-0.000905666	-0.00090204	-0.000970787	-0.000846883	-0.000511464	-0.000537619	-0.000525263	-0.000699122	-0.000695723	-0.000269754	-0.000468581	-0.000445995	-0.000426502	-0.000391657	-0.000371379	-0.000361559	-0.000585906	-0.000797875	-0.000776644	-0.000665919	-0.000629154	-0.00060226	-0.000751254	-0.000795647	-0.000743736	-0.000761653	-0.000833357	-0.000998835	-0.000979077
																				-0.000469574	-0.000496073	-0.000508411	-0.000548657	-0.000427097	-0.000773373	-0.000777363	-0.000805565	-0.00101425	-0.0010843	-0.00115765	-0.0014721	-0.00146141	-0.00140279	-0.00132787	-0.00127075	-0.00122106	-0.00124162	-0.00136439	-0.00131581	-0.00121017	-0.00119851	-0.00121248	-0.00135162	-0.00139609	-0.00146516	-0.00153729	-0.00162295	-0.00185762	-0.00192416
																				-0.000640614	-0.000663661	-0.000654357	-0.000687399	-0.000544112	-0.00094373	-0.00105104	-0.00106646	-0.00127985	-0.00131999	-0.00133426	-0.00162509	-0.00155757	-0.00152752	-0.00132073	-0.00128972	-0.00125827	-0.00127329	-0.00138163	-0.00129165	-0.00111993	-0.00114182	-0.00116864	-0.00128644	-0.00133993	-0.00141587	-0.00149375	-0.00159163	-0.00184289	-0.00230512
														-0.000524819	-0.000582685	-0.000532776	-0.000241407	-0.000347087	-0.000653119	-0.000665028	-0.000700238	-0.000699888	-0.000719448	-0.000562655	-0.000998762	-0.00108312	-0.00108531	-0.00125758	-0.00125364	-0.00125774	-0.00148708	-0.001432	-0.00140765	-0.0012474	-0.00122171	-0.00120965	-0.00126117	-0.001409	-0.00133137	-0.00109606	-0.00111471	-0.00116661	-0.00128147	-0.00132835	-0.00140001	-0.00150432	-0.00161057	-0.00188271	-0.00234469
												-0.000402808	-0.000403752	-0.00045906	-0.000487866	-0.000303711	-1.33648e-05	-0.000111925	-0.000412722	-0.000246702	-0.000282661	-0.000269771	-0.000290983	-0.000130639	-0.000712567	-0.000750015	-0.000738503	-0.000860957	-0.000887334	-0.000856487	-0.000969675	-0.000956584	-0.000984697	-0.000883829	-0.000926297	-0.000938729	-0.0010317	-0.00116973	-0.0011224	-0.000938089	-0.000920284	-0.000994797	-0.00102146	-0.00104437	-0.00112776	-0.00126007	-0.0013418	-0.00159851	-0.00204636
												-0.000868511	-0.000851018	-0.000915328	-0.000904967	-0.000670464	-0.000365209	-8.85227e-05	-0.000415863	-0.000245716	-0.0002712	-0.000273652	-0.000306998	-0.000223351	-0.000745048	-0.00068384	-0.000640074	-0.000627572						-0.000483118	-0.000556131	-0.000572359	-0.000665855	-0.00112006	-0.00109163	-0.00121355	-0.00129527	-0.00138575	-0.00139888	-0.00142585	-0.00157557	-0.00158094	-0.00162232	-0.00230586	-0.0027662
												-0.00247839	-0.0024759	-0.00278854	-0.0027783	-0.00247988	-0.00232103	-0.00075376	-0.00106735	-0.000902225	-0.000892174	-0.00087719	-0.000893963	-0.000843557	-0.000870894		-0.000772859	-0.00104195	-0.000929669							-0.000552184	-3.33849e-05	0.00022052	0.000188039	0.000131244	3.40276e-05	-0.00069297	-0.000744673	-0.00078958	-0.00110356	-0.0011261	-0.00116743	-0.00249666	-0.00289695
										-0.00241681	-0.00242917	-0.00238652	-0.00237273	-0.00260142	-0.00258376	-0.00243366	-0.00229715	-0.000833202	-0.00113141	-0.000938309	-0.000912705	-0.000910072	-0.000940062																				-0.000669529	-0.000758369	-0.00093372	-0.00100868	-0.00106561	-0.00235246	-0.00284082
								-0.00257584	-0.00244999	-0.00230666	-0.00233215	-0.0022437	-0.00213755	-0.00231372	-0.00223647	-0.00229268	-0.00214127	-0.00097876	-0.00108058	-0.00093714	-0.000928603	-0.000939297																							-0.000737816	-0.000819168	-0.000825515	-0.00196144	-0.00251968
						-0.00082051	-0.000807598	-0.0025679	-0.00239536	-0.00224753	-0.00212421	-0.00202104	-0.00190635																																				-0.00181049
								-0.00244369	-0.00230395	-0.00217288	-0.00203207	-0.00190421	-0.00181973
							-0.000786941	-0.00273936	-0.00258047	-0.00242185	-0.00226728	-0.00209398
							-0.00122305	-0.0029347	-0.00279854	-0.00248377	-0.00231187	-0.00213954
							-0.00232706	-0.0031785	-0.00303675	-0.00263459	-0.00259022	-0.00235068
							-0.00275071	-0.00250705	-0.00235586	-0.00212388	-0.00223301
		-0.00197625	-0.00216555	-0.00249093	-0.00252039	-0.00272728	-0.00273438	-0.00228196	-0.00210528	-0.00191995
			-0.0023997	-0.00276574	-0.00276449	-0.00288105	-0.00277262	-0.00201119
		-0.00354118	-0.00349997	-0.00335298	-0.00332631	-0.00326613
			-0.00331857	-0.00321419	-0.00318859
				-0.00310663
[truncated: 76 more columns]

[truncated: 2 more sheets: Wind_DJF, Wind_JJA]
