# Supplementary material for: Dataset of trend-preserving bias-corrected daily temperature, precipitation and wind from NEX-GDDP and CMIP5 over the Qinghai-Tibet Plateau
Source: Data Brief. 2020 May 21;31:105733. doi: 10.1016/j.dib.2020.105733 (PMC7262410; doi:10.1016/j.dib.2020.105733)
Supplement: Supplementary file 2 [file mmc2.zip › Data of figures/Data of figures/Figure_4_c.xls]

## Sheet: Tmax_Annual
																																																4.18088	1.19591
																																														3.00738	2.63318	0.0952885	-2.14961
																																													-1.71292	-0.420585	-1.10223	-1.33807	-2.00921
																																												-2.18245	-2.29431	-2.10413	-1.85487	-1.74567	-1.5796
																																									-1.92073	-1.36452	-3.13462	-2.14278	-0.353314	-1.67624	-1.22391	-0.93303	-1.35143
																																							-1.32436	-2.35049	-2.18291	-1.17186	-1.23478	0.254421	1.20528	-0.555559	-0.933751	-0.290974	-1.29846
																																						-0.425194	-1.80511	-1.59684	0.197922	-0.865345	0.473701	0.9436	-0.847075	-0.310042	-0.0535995	0.310836	-0.14196
																																7.97714				0.200249	-1.04895	-1.35567	0.105475	-1.44263	-0.583754	1.46408	0.900391	-1.28077	0.42317	0.174275	-0.981235	-0.567791	-0.672387
																														2.25774	1.4476	0.895057	-0.841996	0.0976341	0.157219	0.216618	-0.275014	0.900554	-1.20848	0.635646	-1.2496	-0.957019	0.409783	-2.35279	-0.121637	-1.29063	-0.687909	0.266621	0.485825
																											3.28588	1.44192	1.13342	1.59705	1.42997	0.383446	0.678345	0.628499	1.31644	0.0805824	0.792994	0.0653083	-0.968143	-0.514076	-2.38679	-0.518301	-2.99624	-0.892766	-0.994174	0.0470798	0.406613	0.399506	-0.081113
																								2.64342		1.7829	-0.179694	1.37785	1.04993	1.12962	3.6249	3.8467	2.3003	0.474138	0.133452	0.867805	-0.834134	-1.84935	-0.500064	-0.616995	0.503506	-2.07412	-2.53053	0.112081	0.109997	-0.272295	0.60532	-0.22952	0.160569
																							-2.46311	-2.56866	-2.38392	-1.58922	2.32325	4.27269	1.85194	3.95202	2.65931	1.51898	-0.251311	-0.466944	-0.957242	-2.45294	-1.70636	-1.65099	-0.603292	0.415289	-0.218705	-1.44082	-1.5496	-0.255848	-0.438583	0.43887	0.127181	0.900129	-0.111954
																							-3.33241	-3.28404	-0.930586	2.37192	5.78457	0.452259	3.01963	2.29167	0.237408	-0.0793035	-0.742622	-2.29721	-0.320182	-2.219	-0.836659	-0.442715	-0.133592	3.55527	0.768002	2.10625	1.35726	1.46121	1.63705	2.05071	1.67507	1.27107	0.764478
																						-0.16236	1.20114	-0.624551	0.879757	5.24076	1.50291	1.80491	2.83588	-0.678783	-0.597455	-0.148404	-0.445569	-2.29766	-2.22384	-0.21363	1.44144	0.14601	-0.623009	0.987383	1.15525	1.2449	1.60383	1.62973	1.15097	0.0551844	-1.62275	-1.00875	-0.11005
																						3.24743	0.600576	-0.610524	0.783703	3.02187	-0.622344	1.34557	1.13395	-1.89032	-0.443729	0.46529	0.820669	-1.18312	-0.717477	-0.785717	-0.21372	0.384865	2.21363	0.627161	-0.064522	1.58494	1.38373	2.01038	0.679172	-0.717584	-1.236	0.0579331	0.448634
																						2.02969	1.97786	0.793672	1.49012	-3.90283	-2.32689	-1.31211	0.183996	-0.382037	-0.185628	1.51844	2.01224	-0.0343687	0.140169	1.04469	0.151113	-1.72723	0.107721	0.434938	0.441571	0.597654	0.884667	1.42937	2.46237	2.65405	2.01533	1.44027	0.738816
																						-0.342255		0.970454	-3.03351	-2.01282	-2.08577	-1.68646	-1.33456	1.86374	1.95884	-0.0919033	1.42755	0.422153	0.0439128	-0.262107	-0.784291	0.436534	0.611317	0.161611	1.68284	1.10925	1.1761	0.970191	0.780674	0.745178	1.54016	0.40644	1.1147
																									-3.04156	-1.48799	1.27735	0.391162	-1.01733	1.53291	1.36074	-1.29474	0.137167	0.902293	0.741676	0.499322	0.445506	1.18041	1.14102	1.2266	2.38937	0.815852	0.991162	1.46055	0.631725	-0.36563	-0.697229	-0.612366	-0.197427
																								-0.0105911	-0.234154	-2.84405	-3.95297	-4.09592	-3.81693	-3.24044	-1.89364	-2.27251	-0.810934	-0.0463626	-0.0851335	0.558288	1.29665	1.23292	0.762518	1.61539	1.85891	1.17785	1.0438	1.17545	0.324411	-0.549118	-0.307503	-0.896359	0.117926
																								-2.73153	-5.06593	-4.75723	-3.72423	-3.64964	-2.54104	-1.41853	-0.638368	-0.275167	0.252879	-0.240873	1.98269	1.15719	0.302959	0.889584	1.59864	2.49515	1.17695	0.159446	0.18846	1.60309	1.66696	-0.433078	1.24099	1.29535	0.436722
																							-3.36444	-4.80444	-5.72508	-4.2144	-2.56197	-2.08091	-1.67233	-0.742104	-0.101142	-1.92912	-0.220961	-0.0605611	-1.36881	0.832085	0.0183585	-0.776474	0.684333	0.803445	0.444221	0.188244	0.493216	-0.673383	-1.1458	-0.709058	-1.20089	-0.404885	-0.578238
																							-3.4551	-2.01556	-1.61414	0.410304	-1.0535	-2.4162	-1.74621	-2.48829	-1.80284	-2.4718	-2.83288	-3.18358	-2.91056	-1.74738	-1.47216	-1.30718	-2.28579	-2.20835	-0.996588	-1.1413	-0.538021	-1.29435	-0.898452	-0.775395	0.142214	-0.708546	-0.0639987
																						-2.59667	-2.6582	-1.32227	-2.30752	-1.35206	-2.25732	-2.02338	-3.68295	-1.9726	-1.4322	-2.93358	-3.99568	-2.26581	-0.530786	-3.17018	-2.5863	-2.20232	-2.13308	-1.28702	-1.49184	-1.11075	0.605215	0.732008	-0.788907	-0.817898	-0.19002	-0.550211	-0.348356
																							-3.7483	-3.061	-1.42352	-2.0645	-1.44092	-2.51775	-2.22794	-0.530225	-1.84798	-1.89539	-1.59217	-2.18802	-3.00782	-2.51265	-1.69852	-1.26982	-1.15202	-1.47289	-2.34868	-1.93446	-2.04292	-0.722662	-0.168666	-0.75889	-0.568744	-0.198005	0.861483
																							-3.74194	-4.01223	-3.94955	-3.53679	-3.69203	-3.51127	-3.10978	-3.16471	-3.77713	-2.87015	-3.55601	-3.78776	-3.14781	-2.09233	-3.18531	-1.82484	-1.72958	-2.81168	-2.09312	-2.06337	-0.630583	-1.16743	-1.39136	-1.15156	-0.200226	-0.405785	-1.07515
																					-4.97435	-5.20615	-5.22176	-4.61936	-4.3088	-3.83312	-4.0133	-3.47057	-4.26943	-3.98627	-3.95399	-5.17689	-5.09289	-4.37764	-4.64826	-3.41051	-3.71574	-4.09708	-3.5172	-2.73675	-2.71035	-2.57887	-1.70536	-1.85717	-2.01829	-2.60121	-2.21714	-2.48723	-2.90417
																				-4.15603	-3.87282	-3.68928	-4.4426	-4.8381	-5.32797	-5.22495	-5.2595	-5.39339	-5.57646	-5.07476	-6.3538	-4.72406	-4.67434	-4.23622	-4.04964	-3.38799	-4.62088	-4.29025	-4.25029	-3.39258	-2.97071	-2.78835	-3.20432	-3.37912	-3.46417	-3.49102	-3.63115	-3.80514	-3.54945
																				-4.76152	-4.71872	-6.02571	-5.48633	-5.53381	-5.62573	-4.38049	-3.47925	-3.41142	-2.65563	-3.1632	-2.79406	-3.88699	-3.31476	-3.65655	-3.1486	-4.44645	-4.65551	-3.98283	-4.19072	-4.21955	-3.97943	-3.66088	-3.61974	-3.92669	-4.17924	-3.95527	-3.46379	-3.30059	-3.54172
																				-4.41948	-4.95118	-3.62032	-5.13308	-6.31047	-3.87905	-2.22601	-3.31042	-3.57122	-5.83749	-8.27252	-7.25455	-6.84254	-5.93546	-4.37961	-4.51948	-0.909028	-3.1208	-3.51388	-3.90702	-4.57529	-4.95541	-5.02095	-4.75983	-4.71053	-4.56105	-4.54001	-4.23912	-3.22588	-0.729084
														-3.50663	-2.85216	-4.98489	-6.73852	-5.38667	-6.59244	-5.0871	-5.51971	-4.95552	-5.19248	-3.77974	-2.50478	-3.68237	-7.94683	-4.18112	-6.13872	-5.56829	-3.04801	-4.038	-3.02155	-3.91998	-5.35669	-4.71013	-3.73002	-3.90875	-3.71599	-4.24278	-4.71246	-4.31615	-4.53209	-4.39451	-4.36653	-4.34384	-3.91783	-3.85684	-2.38743
												-5.54631	-4.41208	-4.21096	-3.89438	-5.13489	-6.72932	-5.46549	-3.35048	-4.1097	-6.63334	-5.55426	-3.80835	-0.726917	-5.37177	-10.3533	-4.59143	-7.21286	-8.0763	-9.47321	-8.15087	-7.19053	-4.52936	-3.89535	-0.535798	-2.47516	-3.94206	-4.18026	-3.5794	-3.09593	-4.27346	-4.37746	-4.69191	-4.59393	-4.83782	-3.82682	-3.48566	-3.23022	-3.28122
												-3.24892	-6.87178	-6.74248	-5.64884	-5.23498	-4.28889	-6.11057	-6.94047	-6.81553	-4.50574	-4.6303	-7.27317	-4.81423	-7.52679	-8.52549	-6.54387	-4.05721						-6.27125	-2.46439	-1.19926	-2.38618	-3.68304	-1.48165	-2.3078	-3.03307	-4.17135	-4.09635	-4.69137	-4.73829	-4.28791	-4.08989	-4.1798	-4.04576
												-4.55331	-2.03717	-3.12962	-3.5347	-2.54609	-2.49658	-4.33331	-8.22154	-6.28246	-6.98538	-6.83784	-7.25641	-5.90893	-4.93652		-1.29796	-0.595896	-4.68634							-5.23062	-6.43206	-6.98157	-5.97794	-4.78688	-5.85109	-4.07809	-3.76183	-3.4306	-3.20695	-4.28238	-4.27479	-3.5073	-3.90663
										-5.73913	-3.76137	-2.52727	-4.017	-7.14931	-5.90393	-5.26639	-4.81443	-6.35056	-6.80682	-8.13054	-6.93856	-5.52533	-3.73068																				-3.12084	-3.98021	-2.31438	0.507185	-1.11869	-2.98403	-4.53702
								-4.68301	-2.54885	-5.35057	-3.91353	-4.18976	-5.34281	-6.61566	-5.42433	-5.81618	-6.16382	-7.11293	-7.9444	-7.75862	-7.29983	-5.72823																							-6.75077	-4.48004	-5.61583	-5.18915	-2.3038
						-2.73356	-0.733727	-5.26327	-1.62367	-4.61534	-5.86394	-1.8121	-3.49301																																				-7.36023
								-5.91586	-3.90553	-0.928949	-4.2542	-1.65142	-3.53548
							-4.90234	-4.09283	-2.60621	-4.90983	-5.2557	-4.37832
							-1.94831	0.854279	-2.53456	-5.41397	-5.20227	-2.6372
							-2.01001	0.0177209	-4.11906	-4.40466	-2.08626	-4.10232
							-0.918209	-0.616808	-4.17822	-1.49512	-6.78116
		-2.08835	-5.11943	-5.19463	-5.75528	-4.57528	-1.51357	-6.88727	-7.04264	-6.76416
			-4.11646	-5.64073	-1.83924	-1.40645	-5.66812	-7.20036
		-3.35397	-4.94605	-3.96531	-5.02249	-7.69451
			-5.5197	-7.28111	-7.12425
				-7.37435
[truncated: 76 more columns]

## Sheet: Tmax_DJF
																																																5.47003	3.18535
																																														4.72883	4.44473	1.92463	-0.116563
																																													0.0789247	1.41796	0.737015	0.442876	-0.23088
																																												-1.00522	-0.990632	-0.745972	-0.438801	-0.245819	-0.0404609
																																									-1.1482	-0.554163	-2.3595	-1.36672	0.610306	-0.541959	0.0659277	0.518918	0.181179
																																							-1.06052	-2.07302	-1.92127	-0.831472	-0.787671	0.90884	2.21791	0.735481	0.566884	1.33093	0.331058
																																						-0.210924	-1.58727	-1.45446	0.34295	-0.544227	0.996929	1.72373	0.286645	1.09746	1.51047	1.88698	1.32349
																																7.04008				0.387489	-0.677029	-1.03458	0.431412	-1.05896	-0.0509222	2.19623	1.77034	-0.298455	1.52857	1.39623	0.290177	0.618511	0.312473
																														0.98776	0.412166	0.189117	-1.28956	-0.01533	0.383186	0.709713	0.249846	1.48227	-0.531322	1.42925	-0.323877	0.0845459	1.43692	-1.44081	0.722052	-0.467178	0.0812484	0.897562	0.974948
																											1.29361	-0.114658	-0.20641	0.3686	0.392934	-0.426544	0.28141	0.583039	1.63579	0.696078	1.57043	0.889956	-0.0777537	0.414919	-1.43152	0.355584	-2.29045	-0.389734	-0.625815	0.395563	0.7059	0.593197	0.0103408
																								-0.254215		-0.0131852	-1.95871	-0.227051	-0.311792	-0.0151548	2.73398	3.28607	2.15235	0.599462	0.603148	1.53712	-0.104251	-1.09981	0.138597	0.0993308	1.18754	-1.62185	-2.33824	0.151345	0.127906	-0.207813	0.701532	-0.200914	0.0639693
																							-5.71897	-5.05219	-4.39065	-3.43377	0.61022	2.89545	0.82187	3.30353	2.32832	1.53566	-0.0248821	-0.078868	-0.472921	-1.88673	-1.25872	-1.39147	-0.335312	0.738209	0.139316	-1.37117	-1.77875	-0.559289	-0.629096	0.444791	0.287085	1.05306	-0.0782255
																							-6.40716	-5.95259	-3.20521	0.407057	4.30496	-0.478538	2.46231	2.03015	0.223472	0.164706	-0.422456	-1.95602	0.0909062	-1.85448	-0.57424	-0.407791	-0.15661	3.74009	0.890819	2.0989	1.0992	1.12362	1.44163	2.1397	2.00545	1.64258	1.03507
																						-3.39032	-1.5411	-3.07157	-1.07471	3.86542	0.71995	1.4757	2.70062	-0.694604	-0.556911	-0.0382977	-0.319265	-2.15033	-2.07011	-0.00382559	1.66423	0.307667	-0.567987	1.08084	1.28296	1.19236	1.36845	1.43127	1.03749	0.139296	-1.37942	-0.687861	0.156057
																						0.903221	-1.27654	-2.14824	-0.267316	2.57837	-0.600768	1.6235	1.39276	-1.74153	-0.395152	0.521099	0.888614	-1.2017	-0.719697	-0.661844	-0.0044654	0.614685	2.42781	0.733467	-0.0754684	1.46702	1.11582	1.73687	0.555172	-0.800697	-1.20629	0.175839	0.546058
																						0.696274	1.07771	0.290291	1.35735	-3.75479	-1.94342	-0.792256	0.621154	-0.0889465	0.0208559	1.72798	2.18171	0.0247378	0.129819	1.07468	0.301314	-1.59217	0.225224	0.434713	0.344772	0.392251	0.574719	1.13166	2.23662	2.67259	2.13459	1.62831	0.904292
																						-1.08003		1.13976	-2.66468	-1.61094	-1.59757	-1.04612	-0.760967	2.43081	2.49259	0.38208	1.73674	0.566029	0.112397	-0.254453	-0.806945	0.418942	0.572184	0.117482	1.51625	0.851705	0.867701	0.828835	0.786848	0.923539	1.98712	0.831633	1.47609
																									-2.41569	-0.727726	2.24118	1.48252	-0.0114577	2.54156	2.27421	-0.55565	0.588163	1.12794	0.861236	0.520953	0.407867	1.10484	1.0467	1.15319	2.27267	0.618123	0.805353	1.37053	0.815727	-0.045114	-0.346096	-0.0645863	0.228125
																								0.532507	0.742775	-1.59961	-2.51305	-2.61186	-2.47539	-2.01092	-0.736828	-1.28294	-0.0875403	0.470159	0.291121	0.821019	1.50281	1.35524	0.810561	1.65545	1.90097	1.11778	0.905777	1.15687	0.483862	-0.290478	0.0744317	-0.52207	0.374939
																								-1.77788	-3.79562	-3.38552	-2.29975	-2.21228	-1.18043	-0.109927	0.653198	0.98475	1.39796	0.804322	2.92412	2.01172	1.05318	1.49655	2.09818	2.99583	1.61855	0.298496	0.129127	1.57722	1.79992	-0.196331	1.54788	1.5774	0.60066
																							-2.43851	-3.67704	-4.45078	-2.92671	-1.30582	-0.784659	-0.315053	0.708645	1.3771	-0.390996	1.37031	1.50042	0.13652	2.29103	1.3072	0.31737	1.71038	1.82088	1.22142	0.694014	0.775303	-0.48236	-0.928478	-0.39821	-0.809925	-0.0885737	-0.51762
																							-2.29513	-0.731937	-0.202319	1.89791	0.465656	-0.886887	-0.187791	-0.869051	-0.102939	-0.727564	-1.05265	-1.40444	-1.16148	-0.0493488	0.0692235	0.0219885	-1.03261	-1.00496	-0.0499865	-0.416176	-0.00400725	-0.958223	-0.659987	-0.579783	0.340054	-0.604222	-0.245111
																						-1.08911	-1.06193	0.336853	-0.570608	0.509825	-0.254187	-0.0904471	-1.7327	0.0194398	0.585967	-0.911198	-2.04539	-0.340347	1.36231	-1.38845	-0.984985	-0.768749	-0.813086	-0.0851061	-0.506159	-0.295939	1.26937	1.25747	-0.419069	-0.649924	-0.12968	-0.643778	-0.623954
																							-1.6585	-0.876093	0.817208	0.224891	0.980047	-0.0904432	0.227241	1.98603	0.680851	0.577494	0.815494	0.125373	-0.800581	-0.460902	0.148783	0.40091	0.391055	-0.0893892	-1.23669	-1.02631	-1.26947	-0.0239374	0.392003	-0.462536	-0.432883	-0.184469	0.756045
																							-1.24957	-1.44177	-1.28684	-0.859955	-0.96568	-0.779893	-0.33925	-0.313465	-0.888279	-0.0627474	-0.811838	-1.15436	-0.615243	0.322304	-0.95711	0.207119	0.135759	-1.22449	-0.770438	-0.999279	0.214983	-0.429961	-0.696103	-0.569047	0.162768	-0.175122	-1.06088
																					-2.30132	-2.44501	-2.44373	-1.82288	-1.4434	-0.986437	-1.17463	-0.624062	-1.35859	-1.01075	-0.946382	-2.25143	-2.25934	-1.65667	-1.94272	-0.765944	-1.24963	-1.86721	-1.49569	-0.986185	-1.28797	-1.36284	-0.692062	-0.933684	-1.15609	-1.87392	-1.73376	-2.13991	-2.78527
																				-1.34745	-0.987254	-0.738309	-1.41542	-1.80584	-2.2851	-2.22795	-2.26433	-2.29028	-2.31557	-1.67756	-2.91542	-1.37046	-1.57847	-1.27842	-1.15932	-0.582739	-2.01603	-1.9396	-2.10092	-1.39607	-1.22049	-1.30954	-1.92393	-2.2335	-2.42932	-2.60221	-2.97629	-3.44462	-3.42556
																				-1.64417	-1.55141	-2.82895	-2.23409	-2.31558	-2.44225	-1.20845	-0.164574	0.201499	1.26075	0.951083	1.34435	0.0735388	0.409978	-0.210412	0.0913926	-1.40691	-1.84735	-1.46949	-1.80407	-2.10391	-2.17283	-2.10889	-2.29634	-2.73506	-3.1039	-3.10586	-2.79244	-2.82942	-3.46612
																				-0.784341	-1.25459	0.145231	-1.65238	-2.87248	-0.483385	1.21225	0.415612	0.493968	-1.4786	-3.80235	-2.88908	-2.70502	-2.01755	-0.669872	-1.05283	2.38081	-0.146305	-0.804757	-1.38315	-2.2976	-2.93548	-3.27383	-3.37661	-3.51635	-3.46712	-3.70216	-3.64395	-2.75932	-0.722837
														-0.705401	0.302164	-1.5688	-3.15324	-1.61548	-2.88145	-1.30273	-1.61946	-0.981478	-1.1235	0.365173	1.38682	0.461491	-4.00615	-0.121904	-1.97894	-1.39549	1.03714	-0.106126	0.765773	-0.2753	-2.10023	-1.59063	-0.617317	-0.759301	-0.799691	-1.80339	-2.53321	-2.43237	-2.92407	-2.99374	-3.09904	-3.373	-3.17486	-3.39855	-2.37854
												-2.60809	-1.27963	-0.955846	-0.431989	-1.50555	-3.06571	-1.66504	0.457727	-0.220981	-2.64076	-1.54303	0.209161	3.46683	-1.07206	-6.24596	-0.731483	-3.47007	-4.66861	-6.18763	-4.91435	-3.96063	-1.29006	-0.429339	2.5961	0.769132	-0.662447	-1.04846	-0.727563	-0.462312	-2.03696	-2.42221	-3.03749	-3.18552	-3.64481	-2.89705	-2.81481	-2.81262	-3.27049
												-0.130164	-3.58793	-3.32608	-2.12164	-1.55659	-0.537786	-2.16963	-2.91893	-2.76203	-0.514921	-0.797589	-3.61913	-1.13844	-3.90265	-5.21648	-3.55919	-1.26016						-3.82528	0.195176	1.72563	0.755762	-0.604986	1.25864	0.259037	-0.5461	-2.18625	-2.41967	-3.29618	-3.63381	-3.50135	-3.53534	-3.92607	-4.04515
												-1.43601	1.27853	0.272985	-0.0365932	1.07579	1.23831	-0.269918	-4.00652	-2.13544	-3.1002	-3.3785	-4.22058	-3.14442	-2.34342		0.815071	1.41026	-2.98399							-3.08411	-3.98412	-4.61423	-3.84382	-2.762	-3.88163	-2.34035	-2.25282	-2.2072	-2.29137	-3.6493	-3.801	-3.2922	-3.88521
										-2.62837	-0.713004	0.619285	-0.736201	-3.92078	-2.63982	-1.94435	-1.36394	-2.54063	-2.96689	-4.5037	-3.71434	-2.82069	-1.56609																				-2.23791	-3.08431	-1.38547	1.24213	-0.499797	-2.50059	-4.18478
								-1.492	0.648414	-2.28425	-0.943392	-1.18354	-2.40954	-3.81794	-2.70294	-3.01429	-3.16218	-4.18467	-5.17021	-5.29386	-5.26848	-4.14152																							-6.13971	-3.69302	-4.72029	-4.38377	-1.89733
						0.813705	2.73027	-1.97819	1.4551	-1.68596	-3.00381	0.933602	-0.973968																																				-7.37758
								-2.66452	-0.924649	1.90074	-1.5816	0.762198	-1.38539
							-1.53925	-0.954215	0.320417	-2.15497	-2.70319	-2.21169
							1.51654	4.09605	0.665828	-2.46975	-2.6716	-0.590745
							1.96072	3.75459	-0.484086	-1.1484	0.552089	-2.07434
							3.52577	3.51844	-0.440981	1.48673	-4.6215
		4.73841	1.41397	0.949471	-0.0045591	0.735277	3.03916	-3.03913	-4.01416	-4.71196
			2.76076	0.897076	4.23129	4.03824	-1.089	-3.91852
		3.91039	2.18655	2.8224	1.21425	-2.29344
			1.71982	-0.468699	-0.966813
				-0.696595
[truncated: 76 more columns]

## Sheet: Tmax_JJA
																																																4.40129	1.40245
																																														3.18892	2.83177	0.342618	-1.90548
																																													-1.49984	-0.188075	-0.854636	-1.04466	-1.70936
																																												-1.94211	-2.03678	-1.82544	-1.55366	-1.40187	-1.22708
																																									-1.69824	-1.12875	-2.88267	-1.85778	-0.0404967	-1.34774	-0.873279	-0.570379	-0.95313
																																							-1.07965	-2.09142	-1.91007	-0.888153	-0.940704	0.578916	1.55195	-0.187267	-0.545322	0.11442	-0.853511
																																						-0.153411	-1.52708	-1.30802	0.503237	-0.551375	0.803346	1.30696	-0.462511	0.097034	0.372365	0.747301	0.338189
																																8.27326				0.512275	-0.727857	-1.03921	0.425523	-1.11274	-0.242909	1.81579	1.26855	-0.897768	0.851696	0.624802	-0.514657	-0.0892596	-0.188029
																														2.62058	1.83731	1.26829	-0.490183	0.440336	0.489415	0.54102	0.045827	1.23446	-0.868539	0.985395	-0.893116	-0.587065	0.799813	-1.94713	0.333835	-0.814096	-0.198838	0.764311	0.985535
																											3.60329	1.78947	1.50378	1.99636	1.81483	0.769244	1.02923	0.97275	1.6541	0.415469	1.11787	0.394695	-0.616113	-0.152273	-2.0085	-0.132272	-2.59254	-0.468717	-0.516966	0.538027	0.90887	0.910738	0.431372
																								2.99313		2.13822	0.19494	1.77585	1.42612	1.5211	4.02773	4.25547	2.67054	0.843497	0.471993	1.20067	-0.497473	-1.51158	-0.152797	-0.237454	0.896217	-1.66964	-2.1033	0.556018	0.581666	0.246094	1.13179	0.293094	0.674535
																							-2.09275	-2.19637	-2.0197	-1.2166	2.703	4.66957	2.24986	4.32718	3.04421	1.90126	0.131571	-0.117264	-0.609448	-2.13666	-1.3906	-1.31763	-0.253982	0.776804	0.184103	-1.02105	-1.10822	0.201209	0.0515415	0.982849	0.672291	1.43259	0.404499
																							-2.93758	-2.88528	-0.530949	2.76845	6.17139	0.838892	3.40706	2.69391	0.650232	0.286827	-0.373972	-1.92542	0.00915081	-1.89188	-0.534892	-0.126715	0.206566	3.91287	1.14942	2.5417	1.81766	1.94493	2.15621	2.6223	2.24412	1.82131	1.29673
																						0.233976	1.60695	-0.214135	1.29184	5.64043	1.88745	2.18606	3.21114	-0.296707	-0.208277	0.240944	-0.0500395	-1.94654	-1.8759	0.137943	1.75015	0.446289	-0.294347	1.34127	1.53542	1.64763	2.0367	2.12835	1.6815	0.597212	-1.04961	-0.456694	0.424893
																						3.71269	0.989046	-0.214064	1.17625	3.40151	-0.263378	1.69784	1.47819	-1.53834	-0.0871741	0.825586	1.18823	-0.803539	-0.387687	-0.452408	0.117732	0.692009	2.51889	0.964661	0.289903	1.97616	1.80745	2.45567	1.21784	-0.178772	-0.665011	0.601423	1.03446
																						2.47257	2.42411	1.16582	1.86223	-3.5438	-1.99484	-0.999392	0.496485	-0.0581786	0.141034	1.84609	2.34677	0.306873	0.492313	1.40107	0.455644	-1.40242	0.414286	0.772044	0.766767	0.958543	1.27698	1.83261	2.88281	3.1643	2.56516	1.96906	1.30574
																						0.0745467		1.32062	-2.68455	-1.6667	-1.74132	-1.38479	-1.0421	2.15903	2.2602	0.210768	1.73644	0.735235	0.363314	0.0602773	-0.450879	0.737901	0.932204	0.468277	2.01851	1.43739	1.52436	1.31885	1.14095	1.11629	2.00015	0.901549	1.65709
																									-2.69814	-1.13598	1.61864	0.707584	-0.726848	1.8184	1.64951	-1.01006	0.428959	1.19611	1.04042	0.805201	0.76739	1.52374	1.50247	1.55716	2.70659	1.15234	1.29287	1.76474	0.938488	-0.0484918	-0.380427	-0.156644	0.306294
																								0.397859	0.177807	-2.49861	-3.62014	-3.774	-3.51707	-2.95008	-1.60545	-1.99014	-0.523434	0.248012	0.208481	0.849275	1.60183	1.56283	1.11092	1.97426	2.1784	1.47251	1.35109	1.43107	0.593533	-0.271683	-0.050746	-0.621167	0.423941
																								-2.34277	-4.67264	-4.35689	-3.41021	-3.34444	-2.24941	-1.1416	-0.366	-0.00471037	0.53435	0.0462618	2.27175	1.44822	0.60187	1.20668	1.92776	2.82911	1.51914	0.506577	0.493307	1.91737	1.93571	-0.163571	1.50223	1.51639	0.67616
																							-2.98255	-4.4183	-5.33083	-3.81355	-2.16828	-1.67375	-1.38856	-0.468272	0.170886	-1.65147	0.0594875	0.230986	-1.07235	1.12924	0.319451	-0.463305	1.00819	1.13244	0.757064	0.517044	0.83763	-0.384858	-0.843119	-0.467091	-0.966158	-0.209229	-0.396634
																							-3.06866	-1.63313	-1.22277	0.809996	-0.662039	-2.00845	-1.33798	-2.06996	-1.38019	-2.18842	-2.54278	-2.88269	-2.60824	-1.44281	-1.16095	-0.987764	-1.95395	-1.87251	-0.682357	-0.82327	-0.210267	-1.03066	-0.622713	-0.496817	0.420704	-0.513876	0.0830161
																						-2.17892	-2.2349	-0.932065	-1.91495	-0.959962	-1.864	-1.61533	-3.27396	-1.55589	-1.00222	-2.58735	-3.69386	-1.96033	-0.223364	-2.86481	-2.27414	-1.87702	-1.79985	-0.95117	-1.17067	-0.791594	0.920224	1.04182	-0.468067	-0.570024	0.0569824	-0.306814	-0.179579
																							-3.32752	-2.63844	-1.00125	-1.60748	-0.98868	-2.0617	-1.77092	-0.121685	-1.42591	-1.55258	-1.24439	-1.83561	-2.65129	-2.15655	-1.3369	-0.939232	-0.817411	-1.13826	-2.02733	-1.61636	-1.70098	-0.394714	0.141073	-0.532272	-0.344376	0.0175844	1.02196
																							-3.31191	-3.57725	-3.52002	-3.07045	-3.2321	-3.05101	-2.64723	-2.68571	-3.28582	-2.52714	-3.20934	-3.43215	-2.7829	-1.72343	-2.8068	-1.44243	-1.3426	-2.43918	-1.72965	-1.7072	-0.279063	-0.85689	-1.08008	-0.782259	0.073252	-0.109977	-0.866547
																					-4.60224	-4.78362	-4.78748	-4.17558	-3.86278	-3.35382	-3.5409	-3.00458	-3.80055	-3.50734	-3.46208	-4.83811	-4.75434	-4.02159	-4.2855	-3.03974	-3.33079	-3.70995	-3.12992	-2.35692	-2.34405	-2.21033	-1.33481	-1.49379	-1.63354	-2.21003	-1.89564	-2.1739	-2.59538
																				-3.79238	-3.52175	-3.28571	-4.02291	-4.40544	-4.89521	-4.75019	-4.78736	-4.92178	-5.11151	-4.6001	-5.86708	-4.22731	-4.322	-3.87755	-3.68635	-3.01283	-4.2318	-3.89994	-3.86357	-2.9463	-2.52188	-2.34896	-2.77162	-2.95484	-3.01592	-3.03552	-3.18044	-3.46782	-3.2201
																				-4.42729	-4.39249	-5.69191	-5.08748	-5.12988	-5.21149	-3.92645	-3.02644	-2.9578	-2.20104	-2.71043	-2.33707	-3.41679	-2.83116	-3.3095	-2.78658	-4.07892	-4.27305	-3.59981	-3.73633	-3.78026	-3.53806	-3.22003	-3.18924	-3.48564	-3.73479	-3.51585	-3.00865	-2.8386	-3.1971
																				-3.96344	-4.49144	-3.122	-4.74752	-5.91829	-3.47203	-1.78335	-2.86527	-3.12424	-5.38926	-7.81967	-6.80334	-6.39566	-5.47841	-3.89796	-4.01092	-0.377301	-2.63893	-3.14245	-3.4706	-4.13452	-4.50894	-4.57239	-4.45341	-4.42	-4.27495	-4.26034	-3.95016	-2.77915	-0.382365
														-3.34602	-2.62998	-4.74251	-6.44442	-5.04895	-6.20459	-4.68467	-5.10771	-4.52783	-4.71435	-3.29138	-2.12115	-3.13925	-7.50956	-3.73821	-5.69614	-5.12577	-2.61054	-3.59647	-2.57063	-3.44622	-4.93863	-4.28083	-3.24614	-3.29725	-3.083	-3.81001	-4.2782	-3.87429	-4.06708	-3.93426	-3.91305	-3.90449	-3.48564	-3.41697	-1.95157
												-5.50746	-4.35787	-4.10781	-3.76899	-4.95512	-6.50628	-5.19057	-3.0534	-3.77073	-6.28576	-5.19501	-3.40798	-0.313041	-4.94108	-9.87251	-4.09751	-6.70343	-7.64093	-9.03074	-7.70695	-6.74629	-4.08435	-3.34876	-0.075871	-1.95344	-3.41278	-3.63541	-3.00967	-2.50434	-3.8675	-3.96123	-4.27398	-4.17982	-4.41876	-3.40593	-3.06029	-2.80393	-2.86114
												-3.24824	-6.86165	-6.71405	-5.57192	-5.12069	-4.15836	-5.91309	-6.72508	-6.55132	-4.22493	-4.33472	-6.93574	-4.46126	-7.15398	-8.09636	-6.09092	-3.58241						-5.74544	-1.94817	-0.722893	-1.90315	-3.1821	-0.963323	-1.77304	-2.47213	-3.79638	-3.71427	-4.3025	-4.34347	-3.88209	-3.68785	-3.78988	-3.65131
												-4.58388	-2.05888	-3.13621	-3.5341	-2.50756	-2.41132	-4.17958	-8.04763	-6.08844	-6.75631	-6.5909	-6.98119	-5.5917	-4.59115		-0.881702	-0.158311	-4.22435							-4.74553	-5.94128	-6.48311	-5.4747	-4.27363	-5.31282	-3.5753	-3.25368	-3.0439	-2.82537	-3.89646	-3.88279	-3.13383	-3.53125
										-5.78882	-3.82684	-2.59999	-4.08327	-7.21188	-5.95598	-5.28699	-4.78815	-6.25445	-6.67994	-7.9811	-6.75279	-5.31271	-3.49165																				-2.60807	-3.49167	-1.81292	0.890376	-0.750532	-2.62043	-4.05064
								-4.77127	-2.6541	-5.4848	-4.0291	-4.3096	-5.4618	-6.73138	-5.52947	-5.91465	-6.21355	-7.05914	-7.85626	-7.64373	-7.15494	-5.52763																							-6.3103	-4.03402	-5.18185	-4.76077	-1.84243
						-2.83483	-0.850421	-5.39213	-1.77202	-4.7969	-6.06138	-1.98923	-3.66544																																				-6.92109
								-6.06949	-4.0884	-1.15595	-4.50397	-1.89217	-3.75319
							-5.06401	-4.2796	-2.82389	-5.16464	-5.53324	-4.66514
							-2.15608	0.619379	-2.80483	-5.72166	-5.53436	-2.97504
							-2.27273	-0.283159	-4.45503	-4.76718	-2.47838	-4.49002
							-1.22577	-0.955039	-4.54656	-1.88757	-7.19735
		-2.28952	-5.35232	-5.45856	-6.054	-4.9032	-1.8555	-7.24438	-7.41812	-7.16408
			-4.35834	-5.91792	-2.15013	-1.74774	-6.03434	-7.58989
		-3.57362	-5.20792	-4.25696	-5.34845	-8.06027
			-5.77825	-7.57989	-7.45733
				-7.66994
[truncated: 76 more columns]

## Sheet: Tmin_Annual
																																																11.0247	8.68194
																																														9.95523	9.69425	7.08396	4.84622
																																													4.5359	5.9984	5.32062	4.92271	4.05551
																																												2.49325	2.72598	3.08634	3.40214	3.5264	3.5862
																																									0.523936	1.4673	-0.0277127	1.3287	3.53215	2.51091	3.15552	3.60282	3.17008
																																							-0.694655	-1.39755	-0.917842	0.506619	0.854373	2.91031	4.44118	3.09939	2.98737	3.78326	2.75028
																																						-0.631795	-1.74888	-1.32962	0.789448	0.230445	2.06895	3.12662	1.86454	2.81419	3.30886	3.74731	3.17426
																																4.73375				-0.860279	-1.74401	-1.87087	-0.185609	-1.43055	-0.137041	2.38727	2.21393	0.382078	2.3785	2.37083	1.36012	1.76519	1.51246
																														-1.95642	-2.31534	-2.34704	-3.50826	-1.92096	-1.19477	-0.697014	-0.897543	0.417557	-1.42994	0.697297	-0.872482	-0.281484	1.24919	-1.4785	0.795432	-0.300256	0.367982	1.28498	1.44307
																											-2.03545	-3.13757	-3.04515	-2.31927	-2.17544	-2.76354	-1.8371	-1.28752	0.0203456	-0.674884	0.243503	-0.311081	-1.32496	-0.741451	-2.50495	-0.642071	-3.21941	-1.2329	-1.37536	-0.235742	0.228098	0.249932	-0.193784
																								-4.82568		-3.34383	-5.03504	-3.07813	-2.94713	-2.4188	0.612764	1.37815	0.332273	-1.09242	-0.993564	0.0843667	-1.49165	-2.65427	-1.40669	-1.6048	-0.509144	-3.36504	-4.1434	-1.60587	-1.50261	-1.63769	-0.528433	-1.23284	-0.77305
																							-10.5067	-9.17276	-7.77986	-6.36761	-2.12173	0.381186	-1.43883	1.25324	0.534239	-0.0895372	-1.61808	-1.68299	-2.02528	-3.47801	-2.86881	-3.0811	-2.29923	-1.28108	-2.1211	-3.7567	-4.30383	-3.06523	-2.97419	-1.65414	-1.56069	-0.528611	-1.3852
																							-10.6518	-9.63143	-6.21063	-2.14947	2.00666	-2.53554	0.641033	0.355205	-1.31988	-1.36253	-1.95987	-3.54275	-1.57489	-3.54522	-2.41039	-2.37272	-2.23759	1.33597	-1.62704	-0.787025	-1.94512	-1.94351	-1.48453	-0.524585	-0.353236	-0.38629	-0.646471
																						-7.30466	-5.05218	-6.13041	-3.59331	1.75583	-1.13576	-0.178192	1.25037	-2.05802	-1.86607	-1.34864	-1.68558	-3.66238	-3.69608	-1.73467	-0.196748	-1.79254	-2.84032	-1.34988	-1.56975	-1.85921	-1.8821	-2.11022	-2.39107	-3.02656	-4.23259	-3.15526	-1.91337
																						-1.92636	-3.78578	-4.32033	-2.12166	1.00351	-1.9861	0.395093	0.319711	-2.77643	-1.39935	-0.509658	-0.213145	-2.48266	-2.22355	-2.33502	-1.85473	-1.45424	0.0780154	-1.84243	-2.91262	-1.87938	-2.45399	-1.96014	-3.28544	-4.3664	-4.46263	-2.68299	-2.03048
																						-1.30169	-0.582178	-1.14901	0.137614	-4.79462	-2.8959	-1.64424	-0.0798583	-0.777996	-0.652126	0.999924	1.33834	-1.04191	-1.20819	-0.504974	-1.51305	-3.65769	-2.07288	-2.14029	-2.5832	-3.06081	-3.0665	-2.53541	-1.27999	-1.00838	-1.25732	-1.38747	-1.86378
																						-2.47392		0.243052	-3.33374	-2.10054	-1.94667	-1.39974	-1.00219	2.18236	2.23553	0.0239274	1.19716	-0.237078	-0.989395	-1.64893	-2.48565	-1.54631	-1.67123	-2.38278	-1.25866	-2.26964	-2.39011	-2.58672	-2.51344	-2.18987	-1.25016	-2.10064	-1.26642
																									-2.64451	-0.780756	2.32913	1.62524	0.154784	2.67737	2.38782	-0.57873	0.334151	0.593324	0.0224661	-0.622614	-1.04145	-0.669501	-1.01614	-1.15754	-0.290912	-2.16115	-2.1252	-1.54225	-2.1956	-2.8703	-2.93186	-2.99427	-2.42473
																								0.493827	0.889023	-1.30638	-2.0994	-2.16122	-2.0361	-1.6191	-0.340681	-1.01152	-0.0549117	0.241836	-0.209796	0.0248363	0.395813	-0.0702056	-0.896786	-0.327548	-0.310829	-1.286	-1.64042	-1.3844	-1.95783	-2.57675	-2.2036	-2.64448	-1.42009
																								-1.44875	-3.31184	-2.78368	-1.62072	-1.50702	-0.483673	0.54504	1.33654	1.57469	1.7861	0.949056	2.83277	1.65763	0.382875	0.500128	0.821561	1.46303	-0.195894	-1.75011	-1.99966	-0.561654	-0.188649	-2.00817	-0.02119	0.374091	-0.564475
																							-2.01814	-3.09201	-3.71155	-2.07183	-0.378716	0.2041	0.676807	1.69699	2.38761	0.529653	2.11566	2.03436	0.461916	2.38665	1.10088	-0.209185	0.921111	0.774406	-0.0718657	-0.848632	-0.949139	-2.14501	-2.53563	-1.7817	-1.96692	-0.910154	-1.19051
																							-1.52946	0.207187	0.919072	3.15529	1.79728	0.473874	1.1687	0.461914	1.2068	0.533193	0.0377565	-0.506938	-0.454372	0.438232	0.286797	-0.067032	-1.38379	-1.59325	-0.84984	-1.43273	-1.18488	-2.0886	-1.77019	-1.58247	-0.488097	-1.15026	-0.546605
																						-0.115582	0.138699	1.77169	1.03024	2.2457	1.55259	1.69521	0.0185215	1.72227	2.244	0.684627	-0.586631	0.927104	2.44066	-0.522923	-0.377094	-0.439787	-0.747238	-0.249548	-0.845502	-0.811022	0.62128	0.561665	-1.10617	-1.13354	-0.503176	-0.876686	-0.490925
																							-0.0363054	0.956955	2.80867	2.31271	3.12759	2.04232	2.33103	4.13079	2.75672	2.5799	2.65207	1.76691	0.642264	0.776148	1.14988	1.19394	0.921664	0.207463	-1.10824	-1.05048	-1.45925	-0.23666	0.24132	-0.449023	-0.334649	0.0670298	1.24259
																							0.675326	0.681344	0.980108	1.4942	1.4449	1.64805	2.1112	2.08706	1.41924	2.28755	1.38514	0.852121	1.20461	1.95967	0.474827	1.38594	1.06857	-0.468188	-0.215224	-0.592957	0.487499	-0.13784	-0.409497	-0.293104	0.739395	0.598958	-0.030688
																					-0.607676	-0.45889	-0.250138	0.533159	1.03696	1.57489	1.46018	2.04723	1.35092	1.66184	1.63917	0.408892	0.258319	0.686537	0.237314	1.25141	0.557942	-0.308575	-0.180802	0.161397	-0.332347	-0.590626	-0.00185648	-0.269696	-0.504405	-1.20842	-0.740814	-1.00505	-1.50151
																				0.147521	0.956827	1.48238	0.979101	0.721368	0.339291	0.482829	0.55494	0.611262	0.63012	1.25641	-0.0192739	1.42413	1.29234	1.41862	1.37211	1.77063	0.0994893	-0.0928509	-0.490194	-0.107649	-0.0649891	-0.309073	-0.990966	-1.32968	-1.56294	-1.71634	-1.9458	-2.04151	-1.88255
																				0.040575	0.559709	-0.427146	0.305604	0.372816	0.369995	1.70904	2.87769	3.34621	4.46746	4.17578	4.55647	3.19467	3.39166	2.85062	2.9618	1.25499	0.560787	0.668677	-0.0899935	-0.555379	-0.796404	-0.850979	-1.10771	-1.58711	-2.01234	-1.92048	-1.52311	-1.44095	-1.65469
																				0.562398	0.466868	2.09693	0.97039	-0.0696994	2.52359	4.36032	3.68536	3.83666	1.88995	-0.433643	0.46649	0.567521	1.13396	2.31204	1.7042	4.92073	2.37262	1.56991	0.549253	-0.581453	-1.41428	-1.88322	-1.92909	-2.10704	-2.10197	-2.23551	-2.07076	-1.13835	1.35111
														-1.38681	0.155509	-1.26637	-2.54138	-0.828465	-1.78072	0.14537	0.170552	1.0851	1.11086	2.7867	4.43278	3.14732	-0.779837	3.0982	1.17275	1.71117	4.14015	2.97164	3.81196	2.68149	0.933943	1.2815	1.87144	0.981389	0.695992	0.00117833	-0.919288	-0.968214	-1.53896	-1.62239	-1.73766	-1.88007	-1.54586	-1.60642	-0.274301
												-4.36839	-2.41545	-1.47196	-0.437809	-1.06416	-2.32514	-0.762191	1.68123	1.30168	-0.817274	0.561041	2.51763	5.92826	1.40293	-3.75626	1.7937	-1.0174	-1.99561	-3.61884	-2.34572	-1.32784	1.45795	1.99344	5.35311	3.12005	1.51916	0.851812	0.920275	0.888949	-0.333275	-0.865537	-1.5674	-1.70944	-2.15283	-1.24142	-1.03585	-0.850678	-0.971458
												-1.6224	-4.50317	-3.63126	-1.95601	-0.944605	0.417989	-1.12868	-1.64886	-1.26547	1.23109	1.16317	-1.5117	1.04941	-1.78478	-3.12066	-1.4221	0.788247						-1.61891	2.50924	4.12861	3.07628	1.46653	2.97454	1.71975	0.740891	-0.582604	-0.897904	-1.74583	-1.96337	-1.73554	-1.61273	-1.66918	-1.53202
												-2.77668	0.513452	0.104315	0.281641	1.79426	2.3013	0.833617	-2.79049	-0.783609	-1.58897	-1.78107	-2.59121	-1.58545	-0.853502		2.46856	2.98869	-1.68856							-0.840396	-1.77649	-2.62387	-2.22178	-1.40485	-2.70581	-1.2941	-1.28898	-0.763243	-0.708413	-1.91935	-1.85167	-0.96191	-1.28917
										-4.88448	-2.39707	-0.480538	-1.30092	-3.95671	-2.26062	-1.22299	-0.325241	-1.4659	-1.82375	-3.29787	-2.44553	-1.58264	-0.425617																				-1.43465	-2.03953	-0.187689	2.99424	1.66251	-0.0458054	-1.67804
								-4.66552	-1.94895	-4.29877	-2.40942	-2.09025	-2.83672	-3.76205	-2.32036	-2.31278	-2.34231	-3.27172	-4.19942	-4.32794	-4.33489	-3.31068																							-4.7749	-2.03486	-2.63025	-2.01529	0.751042
						-3.27653	-0.79548	-4.93453	-0.964089	-3.50257	-4.25793	0.224341	-1.24635																																				-4.80886
								-5.41004	-3.14552	0.298036	-2.60257	0.246786	-1.36946
							-4.57679	-3.46266	-1.67927	-3.5406	-3.49987	-2.49707
							-1.10867	2.01755	-0.855267	-3.45378	-3.12627	-0.581296
							-0.220263	2.18871	-1.51295	-1.65916	0.501554	-1.72175
							1.7007	2.3539	-1.05359	1.32936	-4.40274
		0.111159	-2.69079	-2.58722	-2.89735	-1.43052	1.59638	-3.95	-4.34682	-4.62478
			-1.17347	-2.47849	1.49403	2.02281	-2.30361	-4.41508
		-0.383642	-1.61155	-0.416359	-1.4053	-4.21812
			-1.96576	-3.59167	-3.48581
				-3.65043
[truncated: 76 more columns]

## Sheet: Tmin_DJF
																																																11.0792	8.76481
																																														10.0971	9.84117	7.23154	5.00816
																																													4.67004	6.13171	5.46609	5.0764	4.2191
																																												2.58524	2.81928	3.18297	3.50892	3.64295	3.71321
																																									0.353993	1.34852	-0.109785	1.35526	3.54539	2.51963	3.16693	3.63191	3.21152
																																							-1.00268	-1.65442	-1.11926	0.339607	0.724403	2.87402	4.39339	3.05397	2.9477	3.74806	2.72514
																																						-0.949505	-2.03447	-1.58422	0.571056	0.0367172	1.90286	3.03758	1.77863	2.73056	3.22312	3.66759	3.09694
																																4.24296				-1.22706	-2.08102	-2.1826	-0.475165	-1.695	-0.376839	2.16589	2.00901	0.20341	2.24157	2.22902	1.22412	1.63302	1.38718
																														-2.45243	-2.79076	-2.79764	-3.90825	-2.27411	-1.50925	-1.01729	-1.20463	0.110063	-1.71486	0.431119	-1.12068	-0.5163	1.02501	-1.68379	0.625196	-0.477593	0.179737	1.09198	1.26081
																											-2.47981	-3.56286	-3.42528	-2.68242	-2.53931	-3.10748	-2.15198	-1.5671	-0.227649	-0.89542	-0.011777	-0.568941	-1.60232	-1.02339	-2.77386	-0.907261	-3.49051	-1.50014	-1.61416	-0.483877	-0.035783	-0.00706889	-0.43765
																								-5.22889		-3.69902	-5.37984	-3.40352	-3.23985	-2.69366	0.361034	1.14401	0.108922	-1.29586	-1.18376	-0.105831	-1.69045	-2.91967	-1.6967	-1.92163	-0.831886	-3.70065	-4.49436	-1.95867	-1.87268	-1.97252	-0.873324	-1.56752	-1.08222
																							-10.8058	-9.46254	-8.06311	-6.63075	-2.35579	0.161607	-1.61822	1.08281	0.395612	-0.227096	-1.74124	-1.82555	-2.15787	-3.63234	-3.0526	-3.29659	-2.59104	-1.59828	-2.50042	-4.16134	-4.73573	-3.50026	-3.42157	-2.07253	-1.97362	-0.915466	-1.7454
																							-10.8429	-9.8213	-6.39404	-2.31758	1.86408	-2.66976	0.534324	0.254506	-1.38917	-1.41549	-2.01069	-3.61385	-1.66094	-3.66059	-2.57027	-2.57894	-2.49132	0.979355	-2.02272	-1.2663	-2.45791	-2.46483	-2.0247	-1.011	-0.81613	-0.819267	-1.05628
																						-7.37912	-5.12772	-6.21298	-3.67633	1.68997	-1.1896	-0.213884	1.23626	-2.06567	-1.855	-1.3213	-1.66347	-3.67092	-3.7279	-1.80102	-0.321604	-1.994	-3.09898	-1.66149	-1.99265	-2.3348	-2.4116	-2.70664	-3.00454	-3.60885	-4.75688	-3.64853	-2.37435
																						-1.80265	-3.73539	-4.2678	-2.0618	1.06128	-1.93803	0.442947	0.401286	-2.68726	-1.29307	-0.396687	-0.117401	-2.42909	-2.21366	-2.35553	-1.93481	-1.61125	-0.156863	-2.14818	-3.28202	-2.37456	-3.00213	-2.55402	-3.94132	-4.99012	-5.03319	-3.21475	-2.62502
																						-1.04608	-0.33827	-0.965112	0.324961	-4.61461	-2.75295	-1.51873	0.0889815	-0.596616	-0.455295	1.20124	1.51841	-0.915845	-1.13748	-0.49376	-1.55533	-3.7831	-2.2695	-2.41414	-2.94009	-3.5639	-3.61393	-3.12178	-1.84593	-1.6401	-1.85469	-1.93923	-2.48528
																						-2.10051		0.545223	-3.02575	-1.79617	-1.64698	-1.16385	-0.720541	2.47504	2.5469	0.3415	1.47901	-0.0275504	-0.841447	-1.55701	-2.48889	-1.62509	-1.83401	-2.6162	-1.5711	-2.68958	-2.86659	-3.10273	-3.03094	-2.71079	-1.83865	-2.64218	-1.88668
																									-2.24735	-0.384064	2.71304	2.00004	0.549359	3.07866	2.79712	-0.179376	0.678743	0.858814	0.220589	-0.498195	-1.00883	-0.724234	-1.16873	-1.36852	-0.612936	-2.56016	-2.54818	-1.97885	-2.6895	-3.36233	-3.41642	-3.62421	-3.04161
																								0.994659	1.3896	-0.84079	-1.63526	-1.69675	-1.56318	-1.14565	0.142118	-0.5533	0.347002	0.567272	0.043337	0.196837	0.477914	-0.0834444	-1.00871	-0.540961	-0.569664	-1.63218	-2.02642	-1.76654	-2.35803	-2.99322	-2.6547	-3.13692	-1.85476
																								-0.903324	-2.76199	-2.23178	-1.11609	-0.999297	0.0343059	1.06053	1.85533	2.06151	2.21432	1.31558	3.12395	1.86838	0.506312	0.526589	0.762418	1.31787	-0.428912	-2.04218	-2.33817	-0.933868	-0.534638	-2.35128	-0.353339	0.147484	-0.868892
																							-1.45929	-2.54661	-3.17274	-1.52755	0.166964	0.758766	1.18813	2.18674	2.86739	0.98269	2.53714	2.40104	0.76811	2.62334	1.2535	-0.153412	0.891239	0.686035	-0.224019	-1.06144	-1.19742	-2.41029	-2.81886	-2.01793	-2.19455	-1.05096	-1.40015
																							-0.970828	0.757234	1.4546	3.69314	2.33746	1.02006	1.73735	1.02332	1.76251	0.986554	0.455046	-0.13552	-0.141867	0.6934	0.473426	0.0452215	-1.34124	-1.62209	-0.936226	-1.56478	-1.34249	-2.26227	-1.96219	-1.78528	-0.689853	-1.28934	-0.676428
																						0.487582	0.721687	2.33285	1.59036	2.80594	2.11215	2.25641	0.592791	2.28205	2.80004	1.13099	-0.160553	1.3201	2.77791	-0.242621	-0.137606	-0.261978	-0.626906	-0.1962	-0.83338	-0.83742	0.563289	0.494304	-1.1974	-1.23122	-0.599515	-1.01333	-0.505184
																							0.574126	1.56071	3.40392	2.90097	3.71816	2.62304	2.92258	4.71978	3.342	3.06295	3.10404	2.16843	0.999379	1.08834	1.42207	1.4332	1.11733	0.357335	-0.975427	-0.96137	-1.40513	-0.186658	0.281307	-0.476201	-0.361459	0.0554378	1.23805
																							1.31135	1.30948	1.61061	2.1121	2.06341	2.26427	2.72419	2.69556	2.03003	2.80788	1.87447	1.2974	1.60725	2.32978	0.806779	1.67286	1.31861	-0.215929	0.0137415	-0.388033	0.654669	-0.0295496	-0.317793	-0.169234	0.881046	0.821642	0.168504
																					0.0462674	0.208089	0.414267	1.19091	1.69421	2.22019	2.09915	2.6874	2.00796	2.31389	2.28613	0.975627	0.80174	1.19397	0.71267	1.69794	0.969844	0.0641007	0.152424	0.509259	-0.00157259	-0.279721	0.291705	0.0241096	-0.244027	-0.962585	-0.404147	-0.671059	-1.16066
																				0.759424	1.61846	2.15275	1.65549	1.39337	1.01004	1.14459	1.2048	1.25787	1.2961	1.92031	0.63755	2.06646	1.85521	1.95599	1.88652	2.26472	0.562004	0.342066	-0.0805178	0.352741	0.399401	0.127144	-0.56461	-0.908988	-1.17667	-1.35395	-1.54803	-1.62074	-1.46528
																				0.659982	1.22297	0.255579	0.964477	1.03006	1.0291	2.35778	3.52882	3.99977	5.13191	4.83616	5.21472	3.83705	4.01879	3.40908	3.49855	1.77821	1.06636	1.13922	0.386208	-0.0479407	-0.285233	-0.350496	-0.619718	-1.12223	-1.57486	-1.45763	-1.06463	-0.983687	-1.17018
																				1.17054	1.09977	2.73571	1.58541	0.539118	3.11696	4.93253	4.26383	4.41524	2.48603	0.162613	1.0602	1.16021	1.71816	2.88	2.26975	5.48629	2.88672	2.02019	1.05941	-0.0778963	-0.921292	-1.40107	-1.61861	-1.78969	-1.80631	-1.9216	-1.76759	-0.674392	1.83886
														-0.996694	0.578468	-0.813155	-2.07031	-0.255095	-1.21263	0.73041	0.775405	1.69084	1.68611	3.34376	4.96703	3.66407	-0.26782	3.6156	1.70677	2.24788	4.6711	3.49942	4.33481	3.19621	1.40355	1.75223	2.39921	1.47127	1.20517	0.458075	-0.441661	-0.491928	-1.07358	-1.14079	-1.27799	-1.39462	-1.07583	-1.12989	0.223661
												-4.02269	-2.03051	-1.02519	0.0243696	-0.570731	-1.82299	-0.167833	2.27912	1.88371	-0.218678	1.15801	3.06388	6.45043	1.91558	-3.2702	2.26459	-0.538955	-1.48921	-3.11322	-1.83577	-0.81004	1.97092	2.47089	5.83654	3.6073	2.0175	1.32805	1.39132	1.35441	0.132228	-0.393498	-1.07918	-1.20891	-1.6746	-0.742226	-0.538186	-0.334174	-0.416667
												-1.21385	-4.06172	-3.11919	-1.4281	-0.397564	0.967368	-0.498576	-1.01308	-0.652992	1.84152	1.75529	-0.970615	1.56289	-1.28181	-2.64662	-0.959507	1.25541						-1.13185	2.99184	4.65394	3.60975	2.00092	3.49207	2.24526	1.26421	-0.0507067	-0.350242	-1.18272	-1.38994	-1.17221	-1.04316	-1.05812	-0.897025
												-2.34019	0.980097	0.63625	0.820657	2.34624	2.86455	1.46747	-2.16216	-0.15837	-0.99586	-1.2039	-2.04943	-1.08326	-0.375005		2.8982	3.41388	-1.24357							-0.322444	-1.2475	-2.08067	-1.68421	-0.853656	-2.15781	-0.725633	-0.72264	-0.222164	-0.155811	-1.37691	-1.28761	-0.354065	-0.639381
										-4.46654	-1.95498	-0.0151437	-0.819327	-3.41644	-1.71592	-0.660349	0.2504	-0.831946	-1.19466	-2.67864	-1.85845	-1.00972	0.111747																				-0.883802	-1.41314	0.413651	3.56248	2.27031	0.590479	-0.969468
								-4.24469	-1.51268	-3.83916	-1.9458	-1.61452	-2.35549	-3.22588	-1.77841	-1.75332	-1.69419	-2.6437	-3.58611	-3.71735	-3.72705	-2.73888																							-4.10604	-1.38602	-1.96419	-1.32644	1.42551
						-2.80912	-0.315643	-4.46749	-0.509917	-3.0373	-3.7851	0.696388	-0.767339																																				-4.14611
								-4.90134	-2.67336	0.778793	-2.11991	0.723856	-0.891889
							-4.05553	-3.00644	-1.25039	-3.07027	-3.02745	-2.0396
							-0.606606	2.45331	-0.430016	-2.99637	-2.65493	-0.108264
							0.303604	2.65335	-1.08132	-1.18227	0.982921	-1.2391
							2.2607	2.85904	-0.582038	1.77816	-3.93986
		0.817418	-1.99997	-1.92268	-2.26669	-0.820089	2.16951	-3.40539	-3.83759	-4.15185
			-0.479167	-1.81386	2.12494	2.64343	-1.69893	-3.84657
		0.343938	-0.893723	0.270757	-0.746301	-3.57155
			-1.20672	-2.85961	-2.79016
				-2.88768
[truncated: 76 more columns]

## Sheet: Tmin_JJA
																																																7.81469	5.22639
																																														6.94697	6.59555	3.94089	1.65873
																																													1.82132	3.17783	2.4434	2.04065	1.23179
																																												0.548256	0.585625	0.821047	1.05598	1.1032	1.19082
																																									-0.0678094	0.643871	-1.06106	0.0178019	1.98928	0.788961	1.29827	1.63235	1.13774
																																							-0.266849	-1.21228	-0.916795	0.275605	0.401647	2.11125	3.33161	1.7564	1.48605	2.15631	1.0297
																																						0.300528	-1.00759	-0.746463	1.19934	0.407513	2.03314	2.74978	1.18226	1.89209	2.24352	2.57578	1.91855
																																7.06865				0.633025	-0.454513	-0.723455	0.80943	-0.616257	0.459956	2.76746	2.43239	0.423752	2.13728	1.95197	0.827366	1.15005	0.840606
																														0.458864	-0.00471532	-0.135052	-1.49693	-0.11432	0.433062	0.825809	0.492188	1.72277	-0.304411	1.63657	-0.125843	0.290126	1.70361	-1.07601	1.03313	-0.176688	0.373556	1.20838	1.2718
																											0.525597	-0.770452	-0.782636	-0.0841275	0.0670424	-0.641857	0.140383	0.513239	1.65822	0.788349	1.66314	1.00005	-0.0683973	0.391636	-1.48162	0.301644	-2.3208	-0.336684	-0.5962	0.424622	0.749952	0.66826	0.0929968
																								-2.11888		-1.15535	-2.7941	-0.88219	-0.780212	-0.299784	2.66592	3.2875	2.10677	0.558915	0.604384	1.56192	-0.0929026	-1.19021	0.0576553	-0.133693	0.923721	-1.90991	-2.68387	-0.166626	-0.159359	-0.53844	0.40375	-0.434985	-0.108107
																							-7.75033	-6.87857	-5.71848	-4.31397	-0.0365015	2.36716	0.438216	3.06605	2.25474	1.46904	-0.178991	-0.219122	-0.562497	-1.93561	-1.27056	-1.3931	-0.478613	0.508142	-0.265367	-1.82186	-2.32273	-1.12283	-1.20297	-0.217205	-0.367933	0.485435	-0.512498
																							-8.1727	-7.41591	-4.1601	-0.147896	3.90573	-0.821945	2.2332	1.84474	0.0683901	-0.0309455	-0.687205	-2.25299	-0.145216	-2.01843	-0.63133	-0.430445	-0.263375	3.37116	0.459197	1.45283	0.362529	0.351964	0.610398	1.16728	1.00899	0.753895	0.359202
																						-4.77179	-2.85238	-4.13068	-1.82382	3.32504	0.270626	1.10845	2.50769	-0.826981	-0.665767	-0.179841	-0.50523	-2.37304	-2.33207	-0.268422	1.48526	0.109788	-0.840849	0.676083	0.653284	0.469335	0.528791	0.359168	-0.100236	-1.04047	-2.5942	-1.77958	-0.710836
																						-0.0267963	-2.05529	-2.83893	-0.936717	1.92297	-1.19699	1.15353	1.17406	-1.81984	-0.385769	0.548736	0.916286	-1.22242	-0.836426	-0.890187	-0.31817	0.268962	2.01436	0.233147	-0.697952	0.607664	0.108751	0.604173	-0.83066	-2.11628	-2.49619	-0.983075	-0.533438
																						0.0853781	0.47534	-0.25892	0.743851	-4.34036	-2.44733	-1.15231	0.528247	-0.0339259	0.161393	1.88485	2.34543	0.120608	0.0723497	0.874654	-0.0166983	-2.02973	-0.229339	-0.118944	-0.315764	-0.49583	-0.447278	0.0417148	1.11949	1.27631	0.781591	0.408584	-0.270775
																						-1.4127		0.677467	-3.10319	-1.93646	-1.81161	-1.12414	-0.601995	2.66793	2.79421	0.695243	2.0428	0.777658	0.138505	-0.372201	-1.05345	0.0551526	0.0719603	-0.431151	0.874478	0.120912	0.0425884	-0.128093	-0.256819	-0.135672	0.72704	-0.354533	0.324186
																									-2.65222	-0.926139	2.07606	1.41422	0.123355	2.74833	2.57925	-0.198673	0.963184	1.43694	1.02809	0.566493	0.312097	0.847784	0.646969	0.656327	1.77074	0.0219073	0.181297	0.687079	-0.0567108	-0.907366	-1.07533	-1.16271	-0.793153
																								0.537973	0.523518	-1.82487	-2.76206	-2.79672	-2.48043	-1.91396	-0.5228	-0.997611	0.232638	0.788717	0.596641	1.04676	1.5627	1.27533	0.631566	1.346	1.48934	0.747073	0.467205	0.731184	-0.0198945	-0.773325	-0.389438	-0.953371	0.0452469
																								-1.5847	-3.81039	-3.47047	-2.28784	-2.17161	-1.03124	0.102946	0.973291	1.33515	1.72634	1.10788	3.23027	2.25866	1.16169	1.47904	1.98463	2.74933	1.24607	-0.0903804	-0.141694	1.262	1.53289	-0.429173	1.42544	1.60327	0.691223
																							-1.96173	-3.27332	-4.10148	-2.57121	-0.936663	-0.427078	0.167875	1.18296	1.93378	0.137219	1.78901	1.83599	0.418538	2.50498	1.45242	0.358222	1.60868	1.58974	0.981525	0.414215	0.428174	-0.653856	-1.1091	-0.422419	-0.737888	0.157578	-0.0555639
																							-1.51829	0.047174	0.59491	2.70276	1.23707	-0.165929	0.462455	-0.287713	0.462529	0.0161445	-0.446336	-0.90611	-0.730648	0.310504	0.370969	0.238638	-0.958951	-1.04224	-0.0765371	-0.467689	-0.0991913	-0.816376	-0.484247	-0.336059	0.695877	0.0318837	0.624822
																						-0.0858187	0.0293005	1.57158	0.717709	1.77269	0.886067	0.962395	-0.810579	0.830052	1.34779	-0.081482	-1.24652	0.353997	2.026	-0.776301	-0.453427	-0.329003	-0.479308	0.157631	-0.27229	-0.0665635	1.53441	1.57813	-0.0711326	0.0571352	0.710764	0.35081	0.591524
																							-0.307602	0.543143	2.27299	1.61117	2.23874	1.04394	1.21394	2.97865	1.58899	1.53561	1.62123	0.835824	-0.102695	0.209242	0.758019	1.03145	0.934474	0.381469	-0.760932	-0.511751	-0.813462	0.491991	1.06566	0.623314	0.788236	1.14383	2.22951
																							0.252073	0.0856069	0.19157	0.535534	0.369746	0.480247	0.828395	0.710519	-0.00179116	1.03179	0.112531	-0.351801	0.126484	1.02673	-0.264382	0.847347	0.704967	-0.61548	-0.15775	-0.311003	0.941476	0.558708	0.258138	0.252729	1.45815	1.1633	0.582155
																					-0.732215	-0.832405	-0.812556	-0.221352	0.0615319	0.437956	0.253564	0.769695	-0.0404752	0.179175	0.102508	-0.975219	-1.12349	-0.642238	-1.03846	0.0658708	-0.448264	-1.11173	-0.792536	-0.223906	-0.498524	-0.585439	0.198157	-0.00362158	-0.238187	-0.918296	-0.367161	-0.667586	-1.21447
																				0.219464	0.814016	1.07237	0.256044	-0.245506	-0.827982	-0.830471	-0.815812	-0.884269	-1.02433	-0.524078	-1.88049	-0.438014	-0.293496	-0.0690483	-0.0443477	0.423513	-1.12648	-1.12257	-1.32262	-0.861405	-0.581202	-0.669222	-1.19494	-1.46331	-1.66678	-1.7922	-1.96421	-1.92837	-1.8185
																				0.00194901	0.314343	-0.92876	-0.546276	-0.716578	-0.872435	0.309372	1.3344	1.55503	2.39419	1.92082	2.24524	0.942323	1.25141	1.03412	1.30331	-0.276208	-0.833259	-0.527728	-1.26003	-1.47906	-1.47426	-1.33107	-1.43863	-1.87628	-2.28447	-2.14981	-1.68548	-1.59325	-1.65293
																				0.136848	-0.239336	1.14364	-0.0184275	-1.22836	1.28451	2.9349	1.98969	1.80985	-0.499582	-2.99474	-2.0567	-1.85929	-1.19422	0.109363	-0.316593	3.02708	0.808031	0.310505	-0.675123	-1.62242	-2.25369	-2.5197	-2.1461	-2.22606	-2.18455	-2.25516	-1.98837	-1.27178	1.4561
														0.00421914	1.15623	-0.615581	-2.23463	-0.936993	-2.03652	-0.371368	-0.679814	-0.0560858	-0.257212	1.15595	2.79904	1.10935	-2.79247	0.807439	-1.47057	-1.12171	1.28325	0.176178	1.13558	0.191511	-1.08439	-0.537748	0.105517	-0.795594	-0.855795	-1.12984	-1.80007	-1.63516	-2.04193	-2.0184	-2.08099	-2.13484	-1.71363	-1.69677	-0.291688
												-2.93239	-1.26288	-0.474422	0.308756	-0.573697	-2.08296	-0.907345	1.33615	0.655467	-1.79131	-0.655648	1.16573	4.15812	-0.891393	-6.28112	-0.732844	-3.74088	-4.90012	-6.75718	-5.66161	-4.67487	-1.72806	-1.097	2.92443	0.863683	-0.664166	-1.06455	-0.552173	-0.354768	-1.09941	-1.4284	-1.95404	-1.99244	-2.34857	-1.38608	-1.10116	-0.920787	-1.09054
												-0.421722	-3.60896	-2.95255	-1.38069	-0.604079	0.522205	-1.50388	-2.35354	-2.29081	-0.0310436	-0.248368	-2.97125	-0.823291	-4.24282	-5.78992	-4.00208	-1.94577						-4.95178	-0.506037	1.3088	0.267585	-1.01371	1.01503	0.148211	-0.591545	-1.36494	-1.40327	-2.04953	-2.10749	-1.74558	-1.58472	-1.72724	-1.7504
												-1.74	1.23748	0.645797	0.663332	2.02301	2.26816	0.161669	-4.02364	-2.34046	-3.25894	-3.46475	-4.29707	-3.53726	-3.32216		-0.134812	0.253123	-4.62715							-4.36109	-5.28033	-5.70216	-4.78638	-3.5118	-4.42515	-2.49889	-2.03921	-1.06434	-0.69554	-1.72884	-1.69026	-0.952175	-1.50481
										-3.57027	-1.33572	0.273027	-0.825082	-3.65305	-2.18601	-1.33014	-0.727917	-2.55565	-3.43947	-5.17616	-4.3513	-3.44236	-2.25146																				-2.37182	-2.72259	-0.660732	2.74511	1.31542	-0.486013	-2.40499
								-2.96397	-0.551495	-3.1594	-1.5792	-1.59908	-2.57051	-3.76942	-2.70862	-3.07977	-3.5339	-4.75101	-5.9636	-6.22198	-6.22722	-5.20273																							-6.04725	-3.38097	-4.13716	-3.44259	-0.427124
						-1.36071	0.848099	-3.46743	0.336552	-2.48304	-3.61962	0.497162	-1.22672																																				-6.4412
								-4.14493	-1.99529	1.1405	-2.15163	0.30186	-1.76176
							-3.31888	-2.26114	-0.66201	-2.9081	-3.31855	-2.73427
							0.111856	3.09525	-0.17771	-3.23583	-3.36215	-1.22302
							0.588919	2.76815	-1.4899	-2.16391	-0.305134	-2.87414
							2.03042	2.39365	-1.53972	0.465793	-5.64662
		0.479883	-2.54525	-2.54374	-2.92476	-1.55252	1.48592	-4.35203	-5.10467	-5.6103
			-1.23233	-2.70929	1.18589	1.53196	-3.09054	-5.31202
		-0.463472	-2.05301	-1.05147	-2.07675	-5.00067
			-2.92206	-4.72011	-4.57775
				-4.97924
[truncated: 76 more columns]

## Sheet: Pr_Annual
																																																-5.70935	-5.67904
																																														-4.28383	-4.63086	-5.08914	-5.88994
																																													-5.16783	-5.23031	-5.5005	-5.97878	-6.70871
																																												-6.31028	-6.06734	-6.05373	-6.24527	-6.42887	-6.87707
																																									-6.68107	-6.86183	-7.06808	-6.81388	-6.35249	-6.12071	-6.08701	-6.13754	-6.16339
																																							-6.61386	-6.89816	-7.06156	-7.09657	-7.02341	-6.51379	-5.99011	-5.59807	-5.49296	-5.44106	-5.43711
																																						-6.47766	-6.74947	-6.90408	-6.8447	-6.59916	-6.06338	-5.54063	-5.2367	-4.94216	-4.75447	-4.67766	-4.96836
																																-5.92804				-5.70505	-5.91451	-6.23327	-6.40876	-6.45207	-6.24611	-5.90868	-5.39989	-5.08024	-4.99285	-4.75758	-4.65107	-4.80575	-5.31413
																														-5.91825	-5.8978	-5.95895	-5.99181	-5.86886	-5.39283	-5.17609	-5.20228	-5.33897	-5.3941	-5.49044	-5.56445	-5.45402	-5.30075	-5.27884	-5.37117	-5.42496	-5.43777	-5.6759	-6.19971
																											-5.80886	-5.45881	-5.44378	-5.50259	-5.50982	-5.52369	-5.51595	-5.34846	-4.97532	-4.74397	-4.64619	-4.68479	-4.74883	-4.94495	-5.1072	-5.41761	-5.70788	-5.85375	-5.97985	-5.99609	-6.08356	-6.28755	-6.72451
																								-7.73981		-5.8612	-5.61827	-5.45494	-5.25818	-5.08209	-4.63272	-4.49653	-4.65301	-4.65388	-4.50544	-4.452	-4.58027	-4.71506	-4.89374	-5.02765	-5.27384	-5.83387	-6.43842	-6.6604	-6.62456	-6.51606	-6.45237	-6.52684	-6.86705
																							-8.1128	-7.05647	-5.90392	-5.28189	-5.16574	-4.94873	-4.68323	-4.36656	-3.85375	-3.79904	-4.04933	-4.21676	-4.27989	-4.36365	-4.56967	-4.78741	-4.9049	-5.02996	-5.19377	-5.78136	-6.4156	-6.58711	-6.47833	-6.24459	-6.24596	-6.22361	-6.3173
																							-7.26079	-6.43421	-5.33264	-4.66389	-4.42237	-4.11464	-3.82331	-3.69744	-3.54608	-3.67584	-4.0434	-4.30998	-4.41406	-4.4658	-4.44568	-4.5492	-4.68609	-4.73375	-4.87148	-5.21469	-5.58912	-5.72075	-5.70962	-5.57406	-5.59229	-5.53426	-5.33812
																						-6.50103	-6.11882	-5.46583	-4.60067	-3.96458	-3.73614	-3.43472	-3.19612	-3.23523	-3.336	-3.59841	-3.89384	-4.2056	-4.36482	-4.36623	-4.27111	-4.244	-4.38688	-4.43705	-4.58048	-4.8882	-5.1267	-5.16692	-5.19055	-5.2853	-5.17506	-5.10142	-4.92502
																						-4.83778	-4.46817	-4.04493	-3.72763	-3.37568	-3.22705	-3.03981	-2.92512	-3.05071	-3.21758	-3.40771	-3.55994	-3.82375	-4.06939	-4.17388	-4.19611	-4.18707	-4.11109	-4.23756	-4.49578	-4.81939	-5.10104	-5.13082	-5.08925	-5.10307	-4.98966	-4.98794	-4.94758
																						-3.57135	-3.2047	-2.97061	-2.86306	-2.70222	-2.69382	-2.57449	-2.46761	-2.57936	-2.67595	-2.82062	-2.9554	-3.22721	-3.60599	-3.90188	-3.93596	-3.98709	-3.92759	-4.0591	-4.29525	-4.59424	-4.80975	-4.86773	-4.77014	-4.64248	-4.4251	-4.42729	-4.54137
																						-2.849		-2.38968	-2.21735	-2.07825	-2.13799	-2.02798	-1.89913	-1.92298	-1.9318	-2.06545	-2.30257	-2.70507	-3.19862	-3.5762	-3.72923	-3.7534	-3.76231	-3.8538	-4.00655	-4.21688	-4.43348	-4.41289	-4.37454	-4.18191	-3.91499	-3.71004	-3.79949
																									-1.70245	-1.54919	-1.59858	-1.47497	-1.38528	-1.37222	-1.31777	-1.50116	-1.76462	-2.15242	-2.61948	-2.9638	-3.15177	-3.27478	-3.29806	-3.36311	-3.39606	-3.59187	-3.75682	-3.76754	-3.7444	-3.5718	-3.38941	-3.20527	-3.14007
																								-1.15866	-0.988628	-0.887539	-0.949294	-0.922777	-0.888115	-0.914893	-0.975342	-1.05294	-1.24332	-1.44946	-1.69353	-1.92765	-2.14409	-2.26058	-2.32411	-2.41782	-2.63752	-2.86558	-2.88648	-2.81256	-3.00341	-2.83556	-2.75092	-2.67253	-2.76006
																								-0.468907	-0.374021	-0.348003	-0.499259	-0.513894	-0.437702	-0.464023	-0.422569	-0.360782	-0.428145	-0.503244	-0.681533	-0.841731	-1.09886	-1.32728	-1.4088	-1.54197	-1.77425	-2.16127	-2.30532	-2.33853	-2.46569	-2.39173	-2.40106	-2.32733	-2.40135
																							-0.141619	-0.00545233	0.153709	0.238404	0.136455	0.141226	0.219782	0.267296	0.462149	0.504995	0.445323	0.394355	0.263132	0.126918	-0.10682	-0.416054	-0.683625	-0.844253	-1.10798	-1.53947	-1.84678	-1.99993	-2.14821	-2.077	-2.08071	-1.96537	-1.9923
																							0.449855	0.592904	0.835148	0.996665	1.00995	0.950514	0.989052	1.01592	1.24883	1.33822	1.2927	1.15108	0.901712	0.840085	0.595865	0.276554	0.0367241	-0.186478	-0.452891	-0.827088	-1.05234	-1.252	-1.56672	-1.56309	-1.59264	-1.50691	-1.55499
																						0.21172	0.219703	0.364594	0.491686	0.497612	0.795942	0.743065	0.669271	0.722449	0.935055	0.949223	0.83787	0.771988	1.52614	1.43301	1.41132	1.10339	0.554223	0.228989	0.0105598	-0.253591	-0.318917	-0.402751	-0.790482	-0.862953	-0.918043	-0.982314	-1.01893
																							-0.0128659	-0.317065	-0.401397	0.480734	2.13922	-0.240305	0.664878	1.00181	1.26942	1.29959	1.41366	1.34982	1.22903	4.95952	1.5617	1.71176	1.43018	1.01083	0.610771	0.390634	0.328047	0.392925	0.0658694	-0.0187173	-0.129281	-0.266964	-0.391053
																							-0.821874	-0.813625	-0.763382	-0.733964	-0.647978	-0.65224	-0.557809	2.04861	0.419808	1.09588	1.56482	1.59966	1.51138	1.468	1.56469	2.53088	2.02487	1.83279	1.43717	1.16901	0.77678	0.795183	0.488705	0.384723	0.245061	0.454196	0.091144
																					-0.651456	-0.704618	-0.7251	-0.681869	-0.61992	-0.581277	-0.524386	-0.356955	-0.376125	-0.321449	-0.308737	2.95591	0.955083	1.49757	1.7537	1.9759	1.80884	1.70001	2.22762	2.13571	2.01406	1.7392	1.22195	1.14148	0.65594	0.531658	0.519809	0.464874	0.322191
																				-0.684445	-0.638353	-0.58913	-0.459591	-0.384173	-0.331759	-0.307722	-0.263388	-0.244646	-0.237795	-0.147739	-0.114334	-0.127033	-0.0359722	0.0856004	2.80878	2.54661	2.30711	2.13979	3.57191	3.1826	2.17693	1.94984	1.95069	1.69754	1.20502	0.916746	0.635507	0.673762	0.54137
																				-0.337389	-0.260819	-0.217009	-0.314387	-0.261441	-0.226616	-0.193315	-0.0971172	-0.0370964	-0.0214728	0.0730782	0.103251	0.0724961	0.0436567	0.0425362	0.0931704	1.40765	1.97835	2.26226	2.24415	2.27084	3.58581	4.07823	2.35443	2.04816	1.50972	1.34548	0.949075	0.848576	0.906412
																				-0.165897	-0.0600615	-0.05482	0.0694526	0.0544442	0.0719058	0.0821947	0.041974	0.138697	0.131371	0.216389	0.172277	0.148166	0.119029	0.113061	0.160861	0.116775	0.235852	1.32762	2.51827	2.58889	2.32974	2.9966	2.5587	2.55189	2.07543	1.91138	1.637	1.58735	1.55642
														-1.04212	-0.673613	-0.479339	-0.292603	-0.143297	-0.0866487	0.0452321	0.155009	0.119582	0.219416	0.205574	0.226463	0.225466	0.201373	0.248082	0.209015	0.297779	0.304852	0.313078	0.312487	0.16898	0.224148	0.191247	0.21487	0.330582	1.47772	2.43345	2.68968	2.44471	2.48014	4.86481	2.92311	2.73292	2.52511	2.54937	2.61299
												-1.12726	-0.925849	-0.862736	-0.353058	-0.234086	-0.0722286	0.0183479	0.140807	0.237817	0.303599	0.26978	0.262367	0.259219	0.252935	0.186755	0.155978	0.229602	0.799916	1.29847	1.60141	1.92457	1.94937	1.08093	0.171688	0.130896	0.213488	0.198094	0.256071	0.515202	3.83537	2.14875	2.59997	2.62023	2.59574	2.45977	2.23747	2.04905	2.71606
												-0.934758	-0.649603	-0.606043	-0.112267	-0.00741766	0.138607	0.223417	0.328886	0.391821	0.407274	0.217061	0.160868	0.0820483	0.127128	0.119402	0.0948091	0.349007						1.50475	1.95483	2.10733	2.79291	2.67762	2.73916	2.41306	2.22684	1.87831	2.41999	2.12164	2.4224	2.35926	2.423	2.45711	2.32588
												-0.67141	-0.533812	-0.372212	0.0445545	0.22502	0.298346	0.447363	0.504293	0.507552	0.426662	0.0796119	0.0716189	0.0889043	0.327842		0.321864	0.343494	0.282613							1.49164	1.874	1.99294	2.09115	2.3132	2.55552	2.93571	2.1332	1.75288	2.29577	0.993079	1.22391	2.11748	2.572
										-0.700792	-0.488078	-0.429567	-0.235408	-0.135298	0.0139151	0.371846	0.458217	0.469114	0.484969	0.390405	0.117101	0.0425528	0.0969774																				1.8327	2.40445	2.79659	2.50071	2.21918	2.46233	2.68278
								-1.08722	-0.76099	-0.424109	-0.196905	-0.091609	0.0768903	0.0917752	0.254354	0.25296	0.292256	0.281022	0.252403	0.222424	0.223798	0.168512																							1.26631	1.87717	2.15078	2.65032	3.10129
						-1.61513	-1.11487	-0.729768	-0.50974	-0.198115	0.0366025	0.169334	0.248177																																				1.79641
								-0.418173	-0.247067	0.0252686	0.242211	0.328191	0.331463
							-0.847922	-0.443832	-0.0858295	0.275205	0.470136	0.492699
							-0.774757	-0.439227	0.12684	0.466144	0.511198	0.426396
							-0.53208	-0.145366	0.512162	0.762579	0.645537	0.583084
							-0.268499	0.0763491	0.663985	0.874996	0.834831
		-3.34765	-2.40523	-1.47829	-0.853509	-0.392145	-0.126494	0.105755	0.435284	0.680729
			-2.65892	-1.68069	-1.02751	-0.449109	0.0234276	0.432278
		-3.99847	-2.63759	-1.59014	-1.05715	-0.438093
			-2.05793	-1.20358	-0.692338
				-1.45935
[truncated: 76 more columns]

## Sheet: Pr_DJF
																																																3.24051	2.92143
																																														2.3677	2.09166	1.80336	1.60372
																																													1.05006	0.921092	0.890942	0.665125	0.522495
																																												0.160261	0.137636	0.0797131	-0.0269761	-0.0666947	-0.156097
																																									-0.755343	-0.647165	-0.638972	-0.554208	-0.589025	-0.588487	-0.605793	-0.713925	-0.839743
																																							-1.63173	-1.498	-1.36462	-1.24605	-1.24213	-1.12398	-1.14349	-1.17564	-1.24141	-1.32597	-1.33982
																																						-2.23286	-1.71159	-1.52915	-1.46291	-1.42677	-1.91455	-1.8982	-1.91105	-1.94966	-1.91114	-1.90377	-1.79038
																																-2.74479				-2.51797	-2.48186	-2.46026	-1.87451	-1.8023	-1.73421	-1.68984	-2.30352	-2.30349	-2.33935	-2.36093	-2.25454	-2.17356	-1.95701
																														-2.91199	-2.94224	-2.96127	-2.94643	-2.90774	-2.70636	-2.71093	-2.7227	-2.76064	-2.12997	-2.05923	-1.95661	-1.87571	-2.54105	-2.51216	-2.52221	-2.53882	-2.37721	-2.22605	-1.95025
																											-3.12916	-3.02576	-2.9388	-2.96173	-3.04374	-3.06864	-3.05737	-3.04533	-2.86047	-2.82365	-2.90148	-2.89233	-2.28336	-2.21985	-2.09822	-2.02806	-2.66537	-2.58926	-2.56572	-2.55855	-2.3712	-2.18833	-1.94162
																								-3.66638		-3.31546	-3.17844	-3.15991	-2.99672	-3.04527	-3.19605	-3.18943	-3.184	-3.12754	-3.03498	-2.9724	-2.93987	-2.95358	-2.8552	-2.86549	-2.76272	-2.68476	-2.70113	-2.58161	-2.48861	-2.47034	-2.41987	-2.24672	-2.01057
																							-3.64728	-3.51978	-3.36295	-3.23392	-3.07488	-3.05391	-3.06303	-2.93773	-3.08843	-3.07476	-3.03538	-3.03798	-2.98182	-2.97686	-2.95233	-2.94747	-2.88806	-2.84374	-2.8748	-2.78616	-2.75315	-2.61199	-2.55362	-2.48443	-2.41597	-2.25435	-2.02644
																							-3.48231	-3.3274	-3.20741	-3.14139	-2.96223	-2.96665	-3.01692	-3.06812	-3.15446	-2.87433	-2.85616	-2.85537	-2.88576	-2.87684	-2.904	-2.92546	-2.89178	-2.92381	-2.89772	-2.86882	-2.81216	-2.68908	-2.57114	-2.49832	-2.37496	-2.22101	-2.03149
																						-3.37829	-3.32383	-3.18219	-2.98421	-2.85895	-2.74593	-2.76587	-2.88646	-2.96787	-3.00552	-2.99857	-3.06879	-2.77197	-2.78873	-2.78755	-2.80318	-2.84923	-2.85966	-2.85375	-2.8828	-2.84641	-2.79587	-2.69448	-2.59055	-2.4847	-2.36148	-2.19393	-1.98838
																						-2.92739	-2.89406	-2.72663	-2.49326	-2.32563	-2.56535	-2.60537	-2.74061	-2.8424	-2.65578	-2.68879	-2.7431	-2.78688	-2.7019	-2.71025	-2.66801	-2.70867	-2.66992	-2.73854	-2.7652	-2.73543	-2.75792	-2.65953	-2.56289	-2.43468	-2.23145	-2.02338	-1.89249
																						-2.74502	-2.73287	-2.55625	-2.28786	-2.11416	-2.31232	-2.38816	-2.54687	-2.70456	-2.52088	-2.57168	-2.64511	-2.65176	-2.91737	-2.93927	-2.50154	-2.52125	-2.49341	-2.54654	-2.5962	-2.58598	-2.65395	-2.60135	-2.43908	-2.29293	-2.13122	-1.93326	-1.80468
																						-2.61692		-2.39431	-2.10392	-1.94777	-2.2331	-2.32904	-2.48938	-2.63131	-2.42665	-2.48526	-2.5202	-2.527	-2.7144	-2.71554	-2.71874	-2.30965	-2.27358	-2.32851	-2.39224	-2.40229	-2.51681	-2.4563	-2.24988	-2.08142	-1.92181	-1.76501	-1.69876
																									-1.94786	-1.80745	-2.08195	-2.14048	-2.30201	-2.39829	-2.23891	-2.34877	-2.39123	-2.40637	-2.5893	-2.57772	-2.63293	-2.66515	-2.6642	-2.71646	-2.28992	-2.26874	-2.40739	-2.34208	-2.13305	-1.96939	-1.8024	-1.6431	-1.5963
																								-1.97152	-1.62245	-1.45799	-1.80961	-1.81828	-1.87362	-1.96823	-2.11654	-2.21487	-2.30837	-2.41211	-2.55632	-2.60401	-2.6286	-2.69409	-2.77092	-2.83878	-2.88447	-2.89475	-2.71537	-2.2052	-2.57077	-2.46973	-1.94963	-1.79403	-1.71493
																								-1.86418	-1.54788	-1.40079	-1.73737	-1.72325	-1.75107	-1.84751	-1.94516	-2.06335	-2.13528	-2.21707	-2.41878	-2.55094	-2.61089	-2.68067	-2.70408	-2.76428	-2.8024	-2.82325	-2.61086	-2.57265	-2.4705	-2.40388	-2.47379	-2.34501	-2.21519
																							-1.92813	-1.79542	-1.55478	-1.45872	-1.80945	-1.81848	-1.80258	-1.84196	-1.94911	-1.9852	-1.98588	-2.02903	-2.25945	-2.3824	-2.49366	-2.56513	-2.56205	-2.60894	-2.67718	-2.68536	-2.43796	-2.40528	-2.28617	-2.23894	-2.30553	-2.24928	-2.1776
																							-1.91631	-1.85004	-1.71209	-1.58303	-1.92145	-1.88906	-1.80624	-1.80456	-1.85526	-1.90676	-1.84336	-1.85429	-2.10564	-2.21795	-2.30737	-2.39221	-2.41288	-2.46768	-2.54927	-2.58409	-2.2957	-2.25917	-2.18063	-2.13817	-2.18537	-2.12894	-2.08328
																						-2.21733	-2.54782	-2.45265	-2.34669	-2.24282	-1.98974	-1.94043	-1.81894	-1.77259	-1.87898	-2.0473	-1.88887	-1.87685	-1.88389	-1.95446	-2.02414	-2.12583	-2.1273	-2.22729	-2.27458	-2.28494	-2.45399	-2.4485	-2.34824	-2.35421	-2.17771	-2.15711	-2.01334
																							-2.50768	-2.46807	-2.36088	-2.24117	-2.01933	-1.95995	-1.86806	-1.73461	-1.80283	-1.91557	-1.87114	-1.86813	-1.90017	-1.96351	-1.99937	-2.03747	-2.09698	-2.20664	-2.25757	-2.2739	-2.46714	-2.47179	-2.29563	-2.31966	-2.15532	-2.10069	-1.921
																							-2.2965	-2.17864	-2.02071	-1.90298	-1.75211	-1.77123	-1.74788	-1.73806	-1.72924	-1.71961	-1.63971	-1.66141	-1.67649	-1.7394	-1.80732	-1.86992	-1.82805	-1.89593	-2.0087	-2.06176	-2.36642	-2.41262	-2.2972	-2.19998	-2.02023	-1.8971	-1.70342
																					-2.14369	-1.97089	-2.03505	-1.88047	-1.68676	-1.56936	-1.46464	-1.49681	-1.53493	-1.5335	-1.48204	-1.47289	-1.43557	-1.45009	-1.50634	-1.55418	-1.61877	-1.66053	-1.61516	-1.65886	-1.69288	-1.80286	-2.11127	-2.17542	-2.04975	-1.98743	-1.75695	-1.68326	-1.4577
																				-2.1134	-1.94039	-1.74463	-1.38308	-1.23932	-1.06148	-0.970197	-1.26523	-1.2768	-1.23947	-1.19287	-0.984394	-1.03811	-1.10344	-1.13816	-1.45294	-1.4771	-1.46705	-1.46869	-1.29883	-1.34927	-1.3944	-1.44313	-1.83129	-1.94728	-1.87536	-1.79991	-1.73014	-1.66949	-1.55994
																				-1.90654	-1.72138	-1.46605	-1.10795	-0.971602	-0.866012	-0.770453	-0.995259	-0.936617	-0.852927	-0.798944	-0.664764	-0.734572	-0.79635	-0.841702	-1.12283	-1.18882	-1.20946	-1.15898	-1.02986	-1.05914	-1.10859	-1.13167	-1.42019	-1.52509	-1.43425	-1.40201	-1.44605	-1.43671	-1.35568
																				-1.56788	-1.29986	-1.07765	-0.815576	-0.748912	-0.726252	-0.66895	-0.750172	-0.636551	-0.526599	-0.442137	-0.379027	-0.421696	-0.479838	-0.549023	-0.726186	-0.797964	-0.823333	-0.810502	-0.783804	-0.788476	-0.78578	-0.796257	-1.01067	-1.13683	-1.07901	-1.10398	-1.17559	-1.20858	-1.18056
														-2.86964	-2.38747	-1.97323	-1.61166	-1.3144	-1.4473	-1.15618	-0.892857	-0.671362	-0.486948	-0.403133	-0.318912	-0.196633	-0.345909	-0.25979	-0.155167	-0.115624	-0.0629719	-0.0851638	-0.15571	-0.217348	-0.355455	-0.434227	-0.467546	-0.490293	-0.500279	-0.539873	-0.558728	-0.565846	-0.689554	-0.756617	-0.805962	-0.835291	-0.916925	-0.942716	-0.905103
												-3.23794	-2.86434	-2.54383	-1.85939	-1.57036	-1.25052	-0.997698	-1.07818	-0.813485	-0.568177	-0.403549	-0.226885	-0.101244	0.0628074	0.101142	0.0392623	0.0392905	0.0327966	0.0348008	0.0249871	0.035017	0.0437104	0.0734096	0.0365399	-0.0124186	-0.0290876	-0.0685557	-0.193623	-0.275261	-0.311285	-0.328157	-0.216092	-0.256826	-0.283005	-0.304839	-0.351009	-0.320117	-0.266884
												-2.7171	-2.2235	-1.92194	-1.31486	-1.09988	-0.854734	-0.583506	-0.517764	-0.344073	-0.148451	-0.0471776	0.0250532	0.106048	0.159112	0.115913	0.0442484	0.0238272						0.0209568	0.100506	0.0952045	0.103224	0.0744294	-0.0102431	-0.0610685	-0.0842797	-0.111685	-0.060443	-0.101195	-0.15695	-0.193679	-0.216788	-0.189398	-0.118098
												-2.11626	-1.70426	-1.38693	-0.901577	-0.663755	-0.43963	-0.158979	0.0304766	0.156526	0.182813	0.163913	0.150214	0.146417	0.063354		0.0289921	0.0270546	0.0164329							0.0714258	0.0868969	0.105739	0.082506	0.0586035	0.0337511	0.00595256	0.0187849	-0.00374191	-0.0676676	-0.0961665	-0.0822054	-0.046923	-0.00239641
										-2.65552	-1.99321	-1.5234	-1.09538	-0.800024	-0.35114	-0.172873	-0.00602052	0.177009	0.227363	0.199419	0.158	0.126161	0.0646474																				0.0358722	0.0275861	0.02525	0.0240524	0.0436431	0.0607951	0.0843753
								-3.7097	-3.09939	-2.41881	-1.23196	-0.765199	-0.444649	-0.122056	0.153246	0.184051	0.206464	0.233095	0.100777	0.0571478	0.011062	0.000355245																							0.0175255	0.0245322	0.0473937	0.0509864	0.0675407
						-4.23545	-3.70853	-2.92588	-2.442	-1.80025	-0.729705	-0.238375	0.0366972																																				0.0461084
								-2.15723	-1.67337	-1.13045	-0.262647	0.0536382	0.233372
							-2.96422	-2.01709	-1.25318	-0.586918	-0.00613777	0.213958
							-3.09306	-2.19422	-1.0104	-0.281462	0.113484	0.181725
							-2.95314	-2.10278	-0.740685	0.0420504	0.250646	0.181927
							-2.50109	-1.65033	-0.43345	0.249022	0.2631
		-7.43182	-5.781	-4.15995	-3.1278	-2.37785	-2.00283	-1.15407	-0.15933	0.3189
			-6.22282	-4.50633	-3.33923	-2.27204	-1.29883	-0.487483
		-8.12736	-6.04248	-4.39436	-3.21953	-2.16845
			-5.20736	-3.75406	-2.87359
				-3.8678
[truncated: 76 more columns]

## Sheet: Pr_JJA
																																																-15.9653	-16.0131
																																														-12.3246	-12.5951	-13.3866	-15.1436
																																													-13.1823	-12.9255	-13.4974	-14.285	-15.826
																																												-14.505	-13.7068	-13.4939	-13.9561	-14.3811	-15.3952
																																									-13.4772	-13.9805	-14.4864	-14.415	-13.3124	-12.7325	-13.1311	-13.2685	-13.6684
																																							-12.5933	-13.2252	-13.5304	-13.712	-13.643	-13.1799	-12.0704	-11.393	-11.5165	-11.5311	-11.9536
																																						-12.2394	-12.8785	-13.0792	-12.9911	-12.6055	-11.8493	-11.2394	-10.5612	-9.97342	-9.59929	-9.79895	-10.6353
																																-9.88861				-10.3121	-10.8458	-11.4079	-11.973	-12.0311	-11.7542	-11.2598	-10.3901	-10.1039	-9.8584	-9.52312	-9.25034	-9.57788	-10.7911
																														-9.83543	-9.70225	-9.89496	-10.0431	-9.89379	-9.37005	-9.23845	-9.3431	-9.5265	-10.056	-10.3283	-10.5714	-10.6319	-10.5243	-10.7318	-10.8292	-10.751	-10.5502	-11.0921	-12.4734
																											-9.53961	-8.81345	-8.91724	-8.88574	-8.93215	-9.01007	-9.12222	-8.92699	-8.52384	-8.30519	-8.28288	-8.46992	-8.90914	-9.38892	-9.98019	-10.6834	-11.3707	-11.9924	-12.0961	-11.9863	-11.8381	-12.3298	-13.5945
																								-14.0101		-9.79496	-9.20176	-8.73363	-8.43394	-7.87152	-7.15796	-6.99962	-7.50238	-7.55908	-7.56106	-7.75953	-8.17213	-8.47672	-8.91681	-9.25982	-9.95983	-11.1802	-12.5983	-13.3949	-13.1315	-12.7706	-12.4731	-12.7253	-13.6456
																							-15.5236	-12.9563	-10.1547	-8.70103	-8.37467	-7.90475	-7.36001	-6.71366	-5.94892	-5.88179	-6.59456	-6.84822	-7.21774	-7.49873	-7.96677	-8.34396	-8.65698	-8.98311	-9.49556	-10.8165	-12.421	-13.1743	-12.7794	-12.3343	-12.1155	-12.2533	-12.8095
																							-13.7849	-11.7067	-9.04049	-7.52337	-6.79106	-6.18023	-5.61297	-5.33231	-5.42689	-5.88376	-6.8206	-7.24499	-7.51955	-7.61914	-7.45137	-7.59495	-7.90835	-8.09338	-8.50962	-9.28836	-10.4387	-11.0251	-10.9673	-10.8118	-11.0039	-11.0323	-11.0849
																						-12.5296	-11.183	-9.64081	-7.72018	-6.3587	-5.6223	-4.90797	-4.41402	-4.50102	-5.10319	-5.71885	-6.32682	-6.96311	-7.33769	-7.35403	-7.07476	-6.9687	-7.19016	-7.32987	-7.6754	-8.37028	-9.27602	-9.58779	-9.65493	-10.0055	-10.1006	-10.199	-10.2047
																						-8.7272	-7.83851	-6.96019	-6.45993	-5.79279	-5.08296	-4.51285	-4.17896	-4.315	-4.78734	-5.17637	-5.46782	-5.88663	-6.57084	-6.80478	-6.79291	-6.71655	-6.61667	-6.84044	-7.46159	-8.16466	-8.70946	-9.09795	-8.92006	-9.11396	-9.27881	-9.52353	-9.84782
																						-6.09486	-5.33597	-4.89487	-4.92126	-4.72154	-4.20926	-3.75458	-3.477	-3.57463	-3.90697	-4.15699	-4.35643	-4.86878	-5.57609	-6.11262	-6.40288	-6.38617	-6.34856	-6.59662	-7.13925	-7.78282	-8.27804	-8.6421	-8.59413	-8.40903	-8.26949	-8.53974	-9.03987
																						-4.71406		-4.04552	-3.78235	-3.56573	-3.22444	-2.74575	-2.48592	-2.4111	-2.57202	-2.82604	-3.26735	-3.9797	-4.96275	-5.64975	-5.85741	-6.03657	-6.13727	-6.32133	-6.70253	-7.30553	-7.78771	-8.11599	-8.15207	-7.92136	-7.59193	-7.39402	-7.85547
																									-2.88425	-2.68825	-2.39743	-2.0416	-1.71124	-1.62031	-1.68896	-1.95152	-2.38431	-3.00577	-3.85915	-4.56789	-4.84466	-4.89508	-5.05139	-5.16866	-5.59329	-6.07253	-6.58724	-6.97207	-7.05461	-6.86746	-6.64682	-6.46483	-6.62169
																								-1.92637	-1.87181	-1.82676	-1.82737	-1.7117	-1.46027	-1.39948	-1.53209	-1.54153	-1.70039	-1.96108	-2.35537	-2.79637	-3.16057	-3.30463	-3.23577	-3.38691	-3.77642	-4.39108	-4.84233	-5.24406	-5.40808	-5.31836	-5.32963	-5.45467	-5.94679
																								-0.531011	-0.586537	-0.630923	-0.838889	-0.831556	-0.585836	-0.516593	-0.426635	-0.333934	-0.487061	-0.605456	-0.69843	-1.0117	-1.4058	-1.72003	-1.75824	-1.97845	-2.44734	-3.1639	-3.683	-4.11453	-4.38051	-4.34229	-4.35046	-4.47321	-4.99429
																							0.202337	0.464798	0.662546	0.836969	0.853245	0.984908	1.02559	1.14839	1.36351	1.19508	0.926247	0.82286	0.627329	0.401122	0.0575718	-0.449917	-0.807506	-1.11388	-1.50211	-2.34985	-3.08936	-3.59825	-4.01878	-3.92876	-3.80756	-3.82039	-4.17924
																							1.67011	2.02517	2.57913	3.38653	3.3461	3.15378	3.04673	2.96359	3.48557	3.23733	2.76382	2.44034	1.97657	1.82558	1.32245	0.676625	0.182645	-0.229388	-0.63419	-1.36683	-2.00796	-2.47416	-2.92732	-3.07553	-2.94913	-2.99513	-3.37185
																						2.21445	2.61763	3.04248	3.46779	3.9831	3.64481	3.31193	2.99695	3.11914	3.35329	3.2767	2.72387	2.49349	5.45449	4.88333	3.21299	2.38941	1.39432	0.79824	0.336199	-0.24019	-0.73698	-0.907564	-1.50736	-1.70236	-1.66542	-1.91953	-2.54761
																							5.05727	4.66485	4.86869	3.06304	5.48143	6.02091	4.44791	4.03622	4.42624	4.63892	4.43552	3.98009	4.01901	8.30288	6.40369	4.56758	3.20087	2.24916	1.39363	1.02964	0.761915	0.724105	-0.197256	-0.444658	-0.480182	-0.79246	-1.46987
																							0	0	0	0	0	0	0	5.34565	6.24948	6.62762	5.3957	5.3393	4.55748	4.20346	4.65575	8.20837	5.32762	3.74371	2.79179	2.25347	1.79306	1.74838	0.817901	0.47976	0.381097	0.097752	-0.814191
																					0.0708057	0	0	0	0	0	0	0	0	0	0	5.92281	7.03719	6.46963	5.60597	5.35733	4.51887	4.27542	7.80924	5.49252	3.73482	3.22845	2.2992	2.10995	1.13404	0.783366	0.734062	0.251571	-0.768104
																				0	0	0	0	0	0	0	0	0	0	0	0	0	0	0.612814	8.98237	8.9425	6.46566	5.08268	6.45816	8.4502	6.88291	5.73028	3.23348	2.71955	1.49178	0.911692	0.696549	0.165394	-0.761753
																				0	0	0	0	0	0	0	0	0	0	0	0	0	0	0	0	5.38317	9.01586	7.05285	4.91672	5.10818	6.13385	8.164	4.37732	3.07025	1.77601	1.43719	1.07104	0.69414	-0.0107456
																				0	0	0	0	0	0	0	0	0	0	0	0	0	0	0	0	0	0.181258	6.72108	7.25089	5.32029	4.70215	5.29011	6.76566	5.00363	2.6909	2.4233	2.18873	2.09598	1.84192
														1.26056	0.209575	0	0	0	0	0	0	0	0	0	0	0	0	0	0	0	0	0	0	0	0	0	0	0.189486	4.99485	8.39676	5.73672	4.67467	4.93104	8.47626	5.18904	4.6556	4.52665	4.55502	3.71657
												2.35048	2.53151	0.659654	0	0	0	0	0	0	0	0	0	0	0	0	0	0.749586	5.33839	5.67099	6.84944	7.14827	7.4974	5.5383	0	0	0	0	0	1.96893	9.32476	8.22277	6.8793	5.8919	4.52866	4.13574	3.50447	2.99849	7.33322
												2.15225	2.38057	0.343698	0	0	0	0	0	0	0	0	0	0	0.0368139	0.352309	0.597687	3.54918						5.02638	6.56167	8.41844	9.23688	9.56096	10.4139	10.0941	8.59157	7.34029	7.24004	7.14263	6.38875	6.20531	5.48715	4.63715	3.27301
												1.88461	0.513763	0.240108	0	0	0	0	0	0	0	0	0	0.0190275	2.49806		3.03833	2.78549	1.76699							2.26866	2.54114	2.84214	2.6892	3.2134	3.95428	5.35647	4.47007	6.06084	6.35844	4.38316	4.42479	6.7421	4.24769
										2.8061	2.47779	1.19915	0.660776	0.0538258	0	0	0	0	0	0	0.00606848	6.51591e-05	0.494874																				2.16438	4.44407	6.67204	9.65547	8.34021	5.79884	4.5545
								2.18371	2.36746	2.40471	2.35432	1.34316	0.917424	0	0.306043	0.184969	0.362201	0.412159	1.42282	2.14733	2.35701	2.15503																							1.17825	2.2597	2.54911	3.78702	6.94144
						1.66998	1.96364	2.15073	2.24797	2.30786	2.2378	1.34524	0.645312																																				1.80048
								2.04305	2.09783	2.15252	1.83793	1.317	0.659366
							1.83254	1.88981	1.98633	2.09198	1.8191	1.31343
							2.3115	2.49051	2.58733	2.53405	1.65197	1.07419
							2.33553	2.55548	2.65321	2.58045	1.63031	1.59055
							2.06514	2.25139	2.42234	2.14086	2.02429
		1.45306	1.37854	1.4765	1.57057	1.68796	1.76253	1.63291	1.39021	1.36021
			1.3032	1.36448	1.36501	1.29909	1.67744	2.0418
		1.14608	1.52004	2.05627	1.70347	1.74745
			2.82443	2.79018	2.46773
				2.58391
[truncated: 76 more columns]

## Sheet: Wind_Annual
																																																1.66243	1.83069
																																														2.72655	2.61938	2.28667	1.98133
																																													2.98371	2.85628	2.66626	2.16151	1.68343
																																												2.30378	2.22225	2.11998	1.98248	1.65347	1.2474
																																									2.29295	2.12747	1.8565	1.77326	1.75643	1.79637	1.78616	1.58322	1.26814
																																							2.14466	2.04544	1.86697	1.78477	1.7017	1.84624	2.01808	2.1864	2.2512	2.01996	1.65892
																																						1.69876	1.51435	1.35605	1.08794	1.13978	1.20163	1.4285	1.62513	1.8184	1.85211	1.52487	1.18718
																																2.01106				2.09066	2.07436	1.45447	1.3008	1.28076	1.18791	1.29419	1.3201	1.40506	1.3939	1.44213	1.3863	1.06606	0.669851
																														0.908681	0.984634	1.16944	1.357	0.945913	1.29894	1.515	1.41534	1.10867	1.06378	1.11609	1.03824	1.0748	1.1816	1.02323	0.813428	0.727211	0.65685	0.393564	0.0668071
																											0.643901	0.0132904	-0.110042	-0.161684	-0.122447	0.0421503	0.33583	-0.0435996	0.362528	0.685236	0.663355	0.397543	0.447326	0.452935	0.283782	0.127436	0.0777866	-0.165556	-0.427861	-0.482636	-0.519771	-0.736211	-1.00084
																								0.559457		0.241104	0.113743	-0.686048	-0.781165	-0.690599	-0.50747	-0.174721	0.131527	-0.301883	-0.0152165	0.205823	0.298789	-0.0587353	-0.109049	-0.0724685	-0.27627	-0.576068	-0.704867	-0.874535	-1.00138	-0.960678	-0.901206	-1.1127	-1.3687
																							0.372933	0.552305	0.176707	-0.156181	-0.148676	-0.780903	-0.723316	-0.495111	-0.258658	0.104798	0.298233	-0.264861	-0.129533	-0.104686	-0.169472	-0.637766	-0.615935	-0.528591	-0.679433	-1.00177	-1.14069	-1.20896	-1.18421	-0.986234	-0.793067	-0.916802	-1.12365
																							-0.407315	-0.482046	-0.927113	-1.093	-0.767381	-1.17287	-0.819723	-0.604549	-0.463043	-0.279232	-0.185284	-0.552155	-0.454855	-0.427351	-0.511684	-0.858298	-0.802809	-0.62269	-0.753505	-0.976731	-1.09145	-1.14144	-1.01023	-0.710754	-0.483575	-0.529363	-0.659187
																						-1.32302	-1.31702	-1.40797	-1.76255	-2.16031	-1.72232	-2.15192	-1.87195	-1.76838	-1.79393	-1.76502	-1.68671	-1.62295	-1.51753	-1.37128	-1.27604	-1.5095	-1.46638	-1.30661	-1.00615	-1.17939	-1.21239	-1.20283	-1.10393	-0.917075	-0.726643	-0.732095	-0.594757
																						-1.17717	-1.1581	-1.18904	-1.54042	-1.91155	-1.58359	-2.16566	-2.0206	-2.06221	-2.13593	-2.09801	-1.98228	-1.97055	-1.9022	-1.69061	-1.47407	-1.55586	-1.46642	-1.43883	-1.26966	-1.39299	-1.35867	-1.29507	-1.21232	-1.14988	-0.997986	-0.979084	-0.741467
																						-1.32545	-1.27674	-1.26917	-1.54674	-2.14819	-2.01643	-2.65173	-2.5346	-2.56439	-2.61501	-2.53782	-2.4447	-2.44875	-2.45277	-2.32782	-2.23975	-2.19506	-2.03148	-1.99726	-1.86434	-1.87504	-1.77585	-1.66835	-1.54627	-1.39167	-1.21163	-0.95775	-0.719801
																						-1.74602		-1.6497	-2.01353	-2.77562	-2.73363	-3.05808	-2.91756	-2.80496	-2.78704	-2.75782	-2.78612	-2.85322	-2.87942	-2.84618	-2.85868	-2.62639	-2.45542	-2.33357	-2.07059	-2.03485	-1.86623	-1.67175	-1.45775	-1.18896	-0.982462	-0.685604	-0.476687
																									-1.86585	-2.53943	-2.39702	-2.7479	-2.61512	-2.47348	-2.47805	-2.53323	-2.66059	-2.85887	-2.88162	-2.86395	-2.89558	-2.74337	-2.59654	-2.41234	-2.05449	-1.9691	-1.83163	-1.61078	-1.27357	-0.999516	-0.883906	-0.538176	-0.366637
																								-1.8906	-1.75557	-2.36325	-2.27128	-2.74395	-2.72018	-2.69413	-2.63519	-2.64287	-2.71386	-2.83039	-2.79293	-2.74952	-2.78184	-2.65383	-2.52306	-2.33339	-1.99296	-1.89784	-1.79505	-1.5869	-1.32233	-1.0141	-0.813363	-0.452167	-0.273511
																								-1.81273	-1.72288	-2.42603	-2.48355	-3.00802	-2.97043	-2.90824	-2.77706	-2.60806	-2.53791	-2.53157	-2.41467	-2.31957	-2.38874	-2.36735	-2.21833	-1.99621	-1.71032	-1.78931	-1.78503	-1.58831	-1.29864	-1.00038	-0.812776	-0.44527	-0.234157
																							-2.43089	-2.41963	-2.37101	-3.07763	-3.14438	-3.04716	-2.96413	-2.79161	-2.62097	-2.39176	-2.20203	-2.14699	-1.97388	-1.81413	-1.93089	-1.98076	-1.86337	-1.65816	-1.44862	-1.57286	-1.65882	-1.55603	-1.3138	-1.02516	-0.773441	-0.454083	-0.277713
																							-3.28255	-3.24881	-3.0868	-2.84603	-2.85563	-2.81955	-2.86731	-2.76289	-2.42793	-2.18158	-2.03664	-1.65685	-1.46819	-1.3113	-1.28364	-1.39668	-1.31115	-1.14497	-1.18904	-1.22146	-1.24167	-1.21994	-1.10156	-0.889205	-0.647529	-0.409901	-0.571353
																						-2.9522	-2.81484	-2.64334	-2.44545	-2.13744	-2.09394	-2.22279	-2.38362	-2.34224	-2.08354	-1.925	-1.86343	-1.5169	-1.3457	-1.25757	-1.25393	-1.27844	-1.22397	-1.12178	-1.11912	-1.05711	-0.94593	-0.855677	-0.838142	-0.722858	-0.580608	-0.326713	-0.448497
																							-2.34033	-2.16768	-1.97568	-1.64486	-1.60282	-1.63033	-1.7941	-1.73214	-1.53645	-1.47687	-1.47126	-1.21786	-1.14004	-1.11735	-1.12694	-1.01765	-0.946634	-0.878654	-0.978871	-0.896975	-0.729091	-0.544112	-0.487262	-0.401518	-0.289418	-0.00834479	-0.00102874
																							-1.77318	-1.68012	-1.53125	-1.24613	-1.21839	-1.06092	-1.11532	-1.03957	-0.882655	-0.863977	-0.884843	-0.683034	-0.626749	-0.56385	-0.513252	-0.589233	-0.53166	-0.499168	-0.654275	-0.611524	-0.458974	-0.262605	-0.144538	-0.0456841	0.157972	0.429661	0.378327
																					-1.8581	-1.67435	-1.65649	-1.69057	-1.62627	-1.37639	-1.3507	-1.13595	-1.10586	-1.02498	-0.889873	-0.898316	-0.943744	-0.756786	-0.554325	-0.442161	-0.422386	-0.544035	-0.518967	-0.47236	-0.60459	-0.554873	-0.416171	-0.253444	-0.149832	-0.0138859	0.236287	0.46919	0.344711
																				-1.98698	-1.77681	-1.64133	-1.67895	-1.80793	-1.8618	-1.62924	-1.57228	-1.22361	-0.991295	-0.78897	-0.59221	-0.648034	-0.735365	-0.491032	-0.412019	-0.363511	-0.418584	-0.623213	-0.614608	-0.587829	-0.608767	-0.546967	-0.484508	-0.390453	-0.324359	-0.182861	0.0159008	0.233064	0.109505
																				-1.58382	-1.41249	-1.40242	-1.48375	-1.61419	-1.6129	-1.32368	-1.13799	-0.606444	-0.246411	0.0477069	0.327421	0.191601	0.048763	0.254772	0.18174	0.0862848	-0.0392964	-0.277229	-0.326651	-0.300293	-0.355457	-0.441286	-0.405721	-0.351296	-0.256394	-0.072989	0.112564	0.210831	0.158362
																				-0.598246	-0.482726	-0.471588	-0.524919	-0.560825	-0.396605	0.013352	0.282552	0.768405	1.0168	1.15632	1.29916	1.11397	0.982018	1.00059	0.918537	0.878624	0.830565	0.64361	0.556028	0.541229	0.361755	0.250424	0.28973	0.358793	0.468439	0.651506	0.830002	0.964796	0.734504
														-0.792493	-0.42453	-0.34214	-0.765146	-0.945534	-0.694663	-0.645025	-0.507096	-0.424026	-0.428439	-0.316309	-0.0675663	0.209845	0.274089	0.47017	0.422124	0.373473	0.466722	0.346329	0.328528	0.498159	0.522318	0.625876	0.722352	0.667628	0.68299	0.752642	0.608714	0.486797	0.513183	0.588772	0.699213	0.857227	1.01509	1.12969	0.908634
												-1.21116	-0.987074	-0.939498	-0.694827	-0.507524	-0.972324	-1.16792	-0.911016	-0.639747	-0.513864	-0.432554	-0.430553	-0.327655	-0.155788	-0.10838	-0.326288	-0.322059	-0.533699	-0.813006	-0.802063	-0.75177	-0.573504	-0.178659	0.105001	0.409632	0.697484	0.770165	0.913649	1.08862	1.11255	1.0306	1.05742	1.11239	1.19014	1.30647	1.40245	1.4798	1.19948
												-1.17966	-1.06565	-1.03637	-0.86267	-0.6331	-0.97278	-1.09314	-0.880385	-0.729991	-0.783667	-0.889017	-1.0581	-1.14543	-1.16996	-1.20901	-1.43226	-1.4296						-1.57725	-1.00034	-0.438409	0.0392203	0.213703	0.397979	0.699137	0.881597	0.935334	1.06057	1.18093	1.31858	1.38512	1.47977	1.55184	1.22574
												-1.57517	-1.43146	-1.03324	-0.845438	-0.693875	-0.249476	-0.0639785	0.0441122	0.16065	-0.0403935	-0.406388	-0.782335	-1.10465	-1.16471		-1.09415	-1.19647	-1.48542							-1.00082	-0.53277	-0.299768	-0.0556704	0.331787	0.618806	0.967684	1.37096	1.7773	2.11775	2.31227	2.45587	2.60883	2.29048
										-1.60951	-1.86259	-1.83048	-1.71674	-1.49841	-1.46431	-1.41699	-0.950159	-0.712849	-0.673616	-0.655466	-0.956814	-1.37909	-1.83284																				0.0719621	0.780051	1.37603	1.81403	2.16187	2.40572	2.23114
								-1.61889	-1.71461	-1.86793	-2.1507	-2.22585	-2.33513	-2.27198	-2.47208	-2.45448	-2.19872	-2.01694	-1.91585	-1.8399	-2.14229	-2.41471																							-0.0713188	0.500029	1.06322	1.52997	1.63668
						-1.89454	-1.8667	-1.73059	-1.96388	-2.11724	-2.08441	-2.24907	-2.53467																																				0.181047
								-1.83923	-2.09181	-2.23413	-1.97521	-2.32476	-2.65062
							-1.92993	-1.75139	-2.04274	-2.25368	-2.03992	-2.50304
							-1.58766	-1.13878	-1.34523	-1.853	-1.81583	-2.34192
							-0.750215	-0.226438	-0.463725	-1.17071	-1.46022	-2.06786
							-0.50498	0.016458	-0.401799	-1.10052	-1.53374
		-0.764517	-0.651826	-0.558137	-0.543087	-0.71529	-0.667965	-0.586875	-1.19758	-1.90817
			-0.443092	-0.349997	-0.398395	-0.804759	-0.993314	-1.28368
		0.191202	0.225768	0.265325	0.161973	-0.146227
			-0.0258699	-0.0384262	-0.192364
				-0.489707
[truncated: 76 more columns]

[truncated: 2 more sheets: Wind_DJF, Wind_JJA]
